# Supplementary material for: Impact of annual community-directed treatment with ivermectin on the incidence of epilepsy in Mvolo, a two-year prospective study
Source: PLoS Negl Trop Dis. 2024 Mar 21;18(3):e0012059. doi: 10.1371/journal.pntd.0012059 (PMC10986994; doi:10.1371/journal.pntd.0012059)
Supplement: S1 Dataset — (XLSX) [file pntd.0012059.s001.xlsx]

## Sheet: Sheet1
1. Numeration	2. age years	3. gender	4. ethnicity	5.1 living in the village since birth	5.2 If not, how many eyars	5.3 years the person has been living in the study area	6.1 loss of consciosness	6.2 q011a	6.3 loss of bladder control	6.4 biting of the tongue	6.5 absences or loss of conscious	6.6 participant experience sudden, uncontrollable twitching…	6.7 sudden brief body sensations	7.1 history of head nodding (1 and 2 are yes)	7.2 if head nodding, age of onset	7.3 if nodding stopped, at which age	8.1 generalised convulsive seizures	8.2 atonic seizures	8.3 absences	8.4 nodding seizures	8.5 focal motoric seizures without losso fo consciousness	8.6 focal motoric seizures with decreased consciousness	9. epilepsy case classification, 1 and 2 mean nodding syndrome, assume 3/NA as epilepsy, 4 is no)	10.one seizure	10.1 recurrent febrile convulsions	10.2 dizzines/syncope	10.3 paroxysmal vertigo	10.4 alcohol/drug use	10.5 severe anaemia	10.6 severe protein malnutrition	10.7 psychogenic non epileptic syndrome	10.8 mental retardation without epilepsy	10.9 psychiatric illness without epilepsu	10.10 classic migrain	10.11 other?	10.12 if yes, specifiy	11.1 epilepsy onset, years ago	11.2 NS onset years ago	12. Meet the OAE criteria	13.1 taken IVM ever before	13.2 If yes, for how many years?	13.3 Taken in 2019 IVM?	14. Obvious cause of epilepsy up to five years prior onset of seizures?	14.1 Suffered from severe measles before onset of epielpsy?	14.2 how long before onset if yes?	14.3 Suffered from severe malaria before epilepsy onset?	14.4 if yes, how long before onset of seizure?	14.5 Sufferef from encephalitis/meningitis before seizure onset?	14.6 If yes, how long before onset of seizures?
1	10	1	JUR	1	#N/A	10	2	#N/A	#N/A	#N/A	2	2	2	1	10	#N/A	0	0	0	1	0	0	1	0	0	0	0	0	0	0	0	0	0	0	0	.	0	0	age of onset unknown	1	10	1	no	2	#N/A	1	10	3	#N/A
2	55	1	JUR	1	#N/A	55	1	2	1	1	2	1	2	3	#N/A	#N/A	1	0	0	0	0	0	3	0	0	0	0	0	0	0	0	0	0	0	0	.	47	#N/A	Yes	1	14	1	no	2	#N/A	2	#N/A	2	#N/A
3	19	1	JUR	1	#N/A	19	1	2	1	1	2	1	1	1	19	#N/A	1	0	1	1	0	0	2	0	0	0	0	0	0	0	0	0	0	0	0	.	0	0	No, severe malaria	1	2	1	yes, severe malaria	2	#N/A	3	#N/A	3	#N/A
4	19	1	JUR	2	17	17	1	2	1	1	1	1	2	2	1	#N/A	1	0	0	1	0	0	2	0	0	0	0	0	0	0	0	0	0	0	0	.	14	18	Yes	1	3	1	no	2	#N/A	2	#N/A	2	#N/A
5	17	2	JUR	1	#N/A	17	1	2	1	1	1	1	2	1	10	10	1	0	0	0	0	0	3	0	0	0	0	0	0	0	0	0	0	0	0	.	7	7	No, severe malaria	1	7	1	yes, severe malaria	2	#N/A	2	#N/A	2	#N/A
6	20	1	JUR	1	#N/A	17	1	2	2	1	2	1	1	1	13	14	1	0	0	1	0	0	3	0	0	0	0	0	0	0	0	0	0	0	0	.	7	7	Yes	1	5	1	no	3	#N/A	3	#N/A	2	#N/A
7	38	1	JUR	1	#N/A	38	1	1	1	1	2	1	2	3	#N/A	#N/A	1	0	0	0	0	0	3	0	0	0	0	0	0	0	0	0	0	0	0	.	20	#N/A	Yes	1	1	1	no	2	#N/A	2	#N/A	2	#N/A
8	11	1	JUR	1	#N/A	11	1	2	1	2	2	1	1	3	#N/A	#N/A	1	0	0	0	0	0	3	0	0	0	0	0	0	0	0	0	0	0	0	.	3	#N/A	No, severe malaria	1	5	1	yes, malaria	2	#N/A	1	1	2	#N/A
9	29	1	JUR	2	27	27	1	1	2	2	2	1	2	1	14	17	1	0	0	0	0	0	3	0	0	0	0	0	0	0	0	0	0	0	0	.	16	15	Yes	1	1	1	no	3	#N/A	3	#N/A	3	#N/A
10	20	1	JUR	1	#N/A	20	1	1	1	1	1	1	1	3	#N/A	#N/A	1	0	0	0	0	0	3	0	0	0	0	0	0	0	0	0	0	0	0	.	8	#N/A	No, head injury with loss of consciousness	1	2	1	yes, head injury with loss of consciousness	2	#N/A	2	#N/A	2	#N/A
11	17	2	JUR	1	#N/A	17	1	1	1	1	1	1	1	3	#N/A	#N/A	1	0	0	1	0	0	3	0	0	0	0	0	0	0	0	0	0	0	0	.	4	#N/A	Yes	1	3	1	no	2	#N/A	2	#N/A	2	#N/A
12	14	1	JUR	1	#N/A	14	1	2	1	1	2	1	2	2	11	#N/A	1	0	0	1	0	0	2	0	0	0	0	0	0	0	0	0	0	0	0	.	3	3	Yes	1	5	1	no	2	#N/A	2	#N/A	2	#N/A
13	18	2	JUR	1	#N/A	18	1	2	2	2	3	2	1	2	4	#N/A	0	0	0	1	0	0	1	0	0	0	0	0	0	0	0	0	0	0	0	.	10	14	Yes	1	4	1	no	2	#N/A	2	#N/A	2	#N/A
14	17	1	JUR	1	#N/A	17	1	2	1	1	2	1	1	3	#N/A	#N/A	1	0	0	0	0	0	3	0	0	0	0	0	0	0	0	0	0	0	0	.	12	#N/A	No, severe malaria	1	3	1	yes, severe malaria	2	#N/A	3	#N/A	2	#N/A
15	14	1	JUR	1	#N/A	14	1	2	1	1	1	1	1	3	#N/A	#N/A	1	0	0	0	0	0	3	0	0	0	0	0	0	0	0	0	0	0	0	.	5	#N/A	age of onset unknown	1	5	2	no	3	#N/A	3	#N/A	3	#N/A
16	21	1	JUR	1	#N/A	21	1	1	1	1	1	1	2	2	5	#N/A	1	0	0	1	0	0	2	0	0	0	0	0	0	0	0	0	0	0	0	.	16	16	Yes	1	2	1	no	2	#N/A	2	#N/A	2	#N/A
17	18	1	JUR	1	#N/A	18	1	1	1	1	1	1	1	2	4	#N/A	1	0	0	1	0	0	2	0	0	0	0	0	0	0	0	0	0	0	0	.	14	14	Yes	1	2	1	no	2	#N/A	2	#N/A	2	#N/A
18	33	2	JUR	1	#N/A	33	1	1	1	1	1	1	2	3	#N/A	#N/A	1	0	1	0	0	0	3	0	0	0	0	0	0	0	0	0	0	0	0	.	24	#N/A	Yes	1	4	1	no	2	#N/A	2	#N/A	2	#N/A
19	24	2	JUR	2	19	19	1	1	1	2	1	1	1	2	6	#N/A	1	0	1	1	0	0	2	0	0	0	0	0	0	0	0	0	0	0	0	.	18	18	Yes	1	3	1	no	2	#N/A	2	#N/A	2	#N/A
20	22	2	JUR	2	19	19	1	1	1	2	2	1	1	2	11	#N/A	1	0	1	1	0	0	2	0	0	0	0	0	0	0	0	0	0	0	0	.	13	11	No, severe malaria	1	3	2	yes, severe malaria	2	#N/A	2	#N/A	2	#N/A
21	31	1	JUR	2	19	19	1	1	1	1	1	1	1	3	#N/A	#N/A	1	0	1	0	0	0	3	0	0	0	0	0	0	0	0	0	0	0	0	.	22	#N/A	Yes	1	3	2	no	2	#N/A	2	#N/A	2	#N/A
22	20	1	JUR	1	#N/A	20	1	2	1	1	1	1	1	3	#N/A	#N/A	1	0	1	0	0	0	3	0	0	0	0	0	0	0	0	0	0	0	0	.	9	#N/A	No, severe malaria	1	1	1	yes, severe malaria	2	#N/A	1	11	2	#N/A
23	30	1	JUR	1	#N/A	30	1	1	1	1	2	1	2	3	#N/A	#N/A	1	0	0	0	0	0	3	0	0	0	0	0	0	0	0	0	0	0	0	.	16	#N/A	Yes	1	1	2	no	2	#N/A	2	#N/A	2	#N/A
24	35	2	JUR	1	#N/A	35	2	#N/A	#N/A	#N/A	2	1	2	1	4	11	1	0	0	0	0	0	3	0	0	0	0	0	0	0	0	0	0	0	0	.	26	31	Yes	1	#N/A	2	no	2	#N/A	2	#N/A	2	#N/A
25	4	1	JUR	1	#N/A	4	1	1	2	2	2	1	2	3	#N/A	#N/A	1	0	0	0	0	0	3	0	0	0	0	0	0	0	0	0	0	0	0	.	2	#N/A	No, severe malaria	2	#N/A	#N/A	yes, malaria	2	#N/A	1	1	2	#N/A
26	7	1	JUR	1	#N/A	7	1	2	1	2	2	1	1	3	#N/A	#N/A	1	0	0	0	0	0	3	0	0	0	0	0	0	0	0	0	0	0	0	.	3	#N/A	Yes	1	2	1	no	3	#N/A	2	#N/A	2	#N/A
27	36	1	JUR	2	19	19	1	3	3	3	3	2	2	4	#N/A	#N/A	0	0	0	0	0	0	4	0	0	0	0	0	0	0	0	0	1	0	0	.	#N/A	#N/A	No	2	#N/A	1	no	#N/A	#N/A	#N/A	#N/A	#N/A	#N/A
28	36	2	JUR	1	#N/A	36	1	2	1	2	1	1	3	1	20	#N/A	1	0	1	1	0	0	2	0	0	0	0	0	0	0	0	0	0	0	0	.	20	16	No, encephalitis/meningitis	1	2	1	yes, encephalitis/meningiti	2	#N/A	1	10	1	5
29	17	2	JUR	1	#N/A	17	1	1	1	1	1	1	2	1	3	3	1	0	1	0	0	0	3	0	0	0	0	0	0	0	0	0	0	0	0	.	9	14	Yes	1	1	1	no	2	#N/A	2	#N/A	2	#N/A
30	24	1	JUR	2	13	13	1	1	1	1	1	1	1	3	#N/A	#N/A	1	0	0	0	0	0	3	0	0	0	0	0	0	0	0	0	0	0	0	.	12	#N/A	Yes	1	3	1	no	2	#N/A	2	#N/A	2	#N/A
31	21	2	JUR	1	#N/A	21	1	1	1	1	2	1	1	3	#N/A	#N/A	1	0	0	0	0	0	3	0	0	0	0	0	0	0	0	0	0	0	0	.	12	#N/A	Yes	1	3	1	no	2	#N/A	3	#N/A	2	#N/A
32	25	2	JUR	2	12	12	1	2	1	2	2	1	3	2	#N/A	#N/A	1	0	0	1	0	0	2	0	0	0	0	0	0	0	0	0	0	0	0	.	18	18	Yes	1	4	1	no	2	#N/A	2	#N/A	2	#N/A
33	23	1	JUR	1	#N/A	23	1	1	1	2	1	3	2	2	3	7	1	0	0	1	0	0	2	0	0	0	0	0	0	0	0	0	0	0	0	.	14	20	No, severe malaria	1	3	1	yes, severe malaria	2	#N/A	2	#N/A	2	#N/A
34	20	2	JUR	1	#N/A	20	1	2	2	2	2	1	2	3	#N/A	#N/A	1	0	0	0	0	0	3	0	0	0	0	0	0	0	0	0	0	0	0	.	13	#N/A	No, severe malaria	1	3	1	yes, severe malaria	2	#N/A	2	#N/A	2	#N/A
35	18	2	JUR	1	#N/A	18	1	2	1	1	2	1	1	3	#N/A	#N/A	1	0	0	1	0	0	2	0	0	0	0	0	0	0	0	0	0	0	0	.	9	11	No, severe malaria	1	3	1	yes, severe malaria	2	#N/A	2	#N/A	2	#N/A
36	21	2	JUR	1	#N/A	21	1	1	1	1	3	1	1	2	16	#N/A	1	0	0	1	0	0	2	0	0	0	0	0	0	0	0	0	0	0	0	.	12	5	age of onset unknown	1	2	1	no	2	#N/A	2	#N/A	2	#N/A
37	18	1	JUR	1	#N/A	18	1	1	1	1	1	1	1	2	#N/A	#N/A	0	0	0	1	0	0	2	0	0	0	0	0	0	0	0	0	0	0	0	.	15	15	No, severe malaria	1	#N/A	1	yes, severe malaria	2	#N/A	2	#N/A	2	#N/A
38	25	2	JUR	1	#N/A	13	1	1	1	1	1	1	1	2	10	#N/A	0	0	0	1	0	0	2	0	0	0	0	0	0	0	0	0	0	0	0	.	13	15	Yes	1	#N/A	1	no	2	#N/A	2	#N/A	2	#N/A
39	12	2	JUR	1	#N/A	12	1	1	1	1	1	1	1	2	#N/A	#N/A	0	0	0	1	0	0	2	0	0	0	0	0	0	0	0	0	0	0	0	.	3	5	age of onset unknown	2	#N/A	2	no	3	#N/A	3	#N/A	3	#N/A
40	22	2	JUR	1	#N/A	22	1	2	2	2	1	1	2	3	#N/A	#N/A	1	0	0	0	0	0	3	0	0	0	0	0	0	0	0	0	0	0	0	.	3	#N/A	No, measles	1	#N/A	1	yes, measles	2	#N/A	2	#N/A	2	#N/A
41	17	2	JUR	1	#N/A	17	1	1	1	2	1	1	2	3	#N/A	#N/A	1	0	0	0	0	0	3	0	0	0	0	0	0	0	0	0	0	0	0	.	16	#N/A	no, onset before 3 years of age	1	3	1	no	2	#N/A	2	#N/A	2	#N/A
42	22	1	JUR	1	#N/A	22	1	2	1	2	3	1	2	3	#N/A	#N/A	0	0	0	0	0	0	3	0	0	0	0	0	0	0	0	0	0	0	0	.	8	#N/A	No, severe malaria	1	4	1	yes, severe malaria	2	#N/A	2	#N/A	2	#N/A
43	26	1	JUR	1	#N/A	26	1	1	1	2	1	1	1	3	#N/A	#N/A	1	0	0	0	0	0	3	0	0	0	0	0	0	0	0	0	0	0	0	.	18	#N/A	Yes	1	#N/A	1	no	2	#N/A	2	#N/A	2	#N/A
44	18	1	JUR	1	#N/A	18	1	1	1	2	1	1	2	3	#N/A	#N/A	1	0	0	0	0	0	3	0	0	0	0	0	0	0	0	0	0	0	0	.	11	#N/A	Yes	1	#N/A	1	no	2	#N/A	2	#N/A	2	#N/A
45	12	1	JUR	1	#N/A	12	1	1	1	2	1	1	1	2	#N/A	#N/A	1	0	0	1	0	0	2	0	0	0	0	0	0	0	0	0	0	0	0	.	7	7	Yes	1	#N/A	1	no	2	#N/A	2	#N/A	2	#N/A
46	20	1	JUR	1	#N/A	20	1	1	1	1	1	1	1	3	#N/A	#N/A	1	0	0	0	0	0	3	0	0	0	0	0	0	0	0	0	0	0	0	.	8	#N/A	Yes	2	#N/A	2	no	2	#N/A	2	#N/A	2	#N/A
47	17	2	JUR	2	12	12	1	2	1	2	2	1	2	3	#N/A	#N/A	1	0	0	0	0	0	3	0	0	0	0	0	0	0	0	0	0	0	0	.	8	#N/A	age of onset unknown	1	2	1	no	2	#N/A	2	#N/A	2	#N/A
48	15	1	JUR	2	12	12	1	2	1	2	1	1	2	3	#N/A	#N/A	1	0	0	0	0	0	3	0	0	0	0	0	0	0	0	0	0	0	0	.	6	#N/A	Yes	1	2	1	no	2	#N/A	2	#N/A	2	#N/A
49	29	1	JUR	1	#N/A	29	1	2	1	2	1	1	2	3	#N/A	#N/A	1	0	0	0	0	0	3	0	0	0	0	0	0	0	0	0	0	0	0	.	23	#N/A	Yes	1	#N/A	1	no	2	#N/A	2	#N/A	2	#N/A
50	17	2	.	1	#N/A	17	1	1	1	2	1	1	2	3	#N/A	#N/A	1	0	0	0	0	0	3	0	0	0	0	0	0	0	0	0	0	0	0	.	13	#N/A	Yes	2	#N/A	2	no	2	#N/A	2	#N/A	2	#N/A
51	26	2	MURO	1	#N/A	26	1	1	1	1	1	1	1	2	#N/A	#N/A	1	0	0	1	0	0	2	0	0	0	0	0	0	0	0	0	0	0	0	.	18	18	Yes	2	#N/A	2	no	2	#N/A	2	#N/A	2	#N/A
52	27	2	MURO	1	#N/A	27	1	2	2	2	1	2	2	2	#N/A	#N/A	0	0	0	1	0	0	1	0	0	0	0	0	0	0	0	0	0	0	0	.	19	19	Yes	2	#N/A	2	no	2	#N/A	2	#N/A	2	#N/A
53	29	2	MURO	1	#N/A	29	1	1	1	1	1	1	2	3	#N/A	#N/A	1	0	0	0	0	0	3	0	0	0	0	0	0	0	0	0	0	0	0	.	11	#N/A	No, severe malaria	1	2	1	yes, severe malaria	2	#N/A	2	#N/A	2	#N/A
54	9	2	MURO	1	#N/A	9	1	2	1	2	2	1	2	3	#N/A	#N/A	1	0	0	0	0	0	3	0	0	0	0	0	0	0	0	0	0	0	0	.	3	#N/A	No, severe malaria	1	#N/A	1	yes, severe malaria	2	#N/A	2	#N/A	2	#N/A
55	15	1	MURO	1	#N/A	15	1	1	1	1	1	1	1	2	#N/A	#N/A	1	0	0	1	0	0	2	0	0	0	0	0	0	0	0	0	0	0	0	.	7	7	Yes	2	#N/A	2	no	2	#N/A	2	#N/A	2	#N/A
56	45	1	NYAMUSA	1	#N/A	45	1	1	1	1	1	1	2	3	#N/A	#N/A	1	1	0	0	0	0	3	0	0	0	0	0	0	0	0	0	0	0	0	.	15	#N/A	No, age of onset above 18/19	1	9	#N/A	no	2	#N/A	2	#N/A	2	#N/A
57	22	2	JUR	1	#N/A	22	1	1	1	1	1	1	2	3	#N/A	#N/A	1	0	0	0	0	0	3	0	0	0	0	0	0	0	0	0	0	0	0	.	13	#N/A	age of onset unknown	2	6	2	no	2	#N/A	2	#N/A	2	#N/A
58	20	1	JUR	1	#N/A	20	1	2	2	2	1	2	1	2	#N/A	#N/A	0	0	0	0	0	0	1	0	0	0	0	0	0	0	0	0	0	0	0	.	11	13	No, encephalitis/meningitis	1	1	1	yes, meningitis	2	#N/A	2	#N/A	2	#N/A
59	20	1	JUR	1	#N/A	20	1	2	1	1	1	1	2	3	#N/A	#N/A	0	0	0	0	0	0	3	0	0	0	0	0	0	0	0	0	0	0	0	.	10	#N/A	Yes	2	2	2	no	2	#N/A	2	#N/A	2	#N/A
60	25	1	JUR	1	#N/A	25	1	1	1	2	1	1	2	3	#N/A	#N/A	1	0	0	0	0	0	3	0	0	0	0	0	0	0	0	0	0	0	0	.	22	#N/A	No, severe malaria	1	2	1	yes, severe malaria	2	#N/A	2	#N/A	2	#N/A
61	22	1	JUR	1	#N/A	22	1	1	1	2	1	1	2	3	#N/A	#N/A	0	0	0	0	0	0	3	0	0	0	0	0	0	0	0	0	0	0	0	.	18	#N/A	Yes	1	#N/A	1	no	2	#N/A	2	#N/A	2	#N/A
62	25	1	JUR	1	#N/A	25	1	2	2	1	1	1	1	3	#N/A	#N/A	0	0	0	0	1	0	3	0	0	0	0	0	0	0	0	0	0	0	0	.	23	#N/A	No, severe malaria	1	1	1	yes, severe malaria	2	#N/A	2	#N/A	2	#N/A
63	24	2	JUR	1	#N/A	24	1	1	1	1	1	1	1	3	#N/A	#N/A	1	0	0	0	0	0	3	0	0	0	0	0	0	0	0	0	0	0	0	.	12	#N/A	Yes	1	1	1	no	2	#N/A	2	#N/A	3	#N/A
64	16	1	JUR	1	#N/A	16	1	1	1	1	1	1	2	3	#N/A	#N/A	1	0	0	0	0	0	3	0	0	0	0	0	0	0	0	0	0	0	0	.	4	#N/A	No, severe malaria	1	2	1	yes, severe malaria	2	#N/A	2	#N/A	2	#N/A
65	20	2	JUR	1	#N/A	20	1	2	1	2	1	1	2	2	#N/A	#N/A	1	0	0	1	0	0	2	0	0	0	0	0	0	0	0	0	0	0	0	.	10	10	Yes	1	2	1	no	2	#N/A	2	#N/A	2	#N/A
66	20	2	JUR	1	#N/A	20	1	1	1	1	1	1	1	2	#N/A	#N/A	1	0	0	1	0	0	2	0	0	0	0	0	0	0	0	0	0	0	0	.	6	6	Yes	2	#N/A	2	no	2	#N/A	2	#N/A	2	#N/A
67	24	1	JUR	1	#N/A	24	1	1	1	1	1	1	2	2	6	#N/A	1	0	0	1	0	0	2	0	0	0	0	0	0	0	0	0	0	0	0	.	18	18	No, severe malaria	2	#N/A	2	yes, severe malaria	2	#N/A	2	#N/A	2	#N/A
68	25	2	JUR	1	#N/A	25	1	2	1	2	1	1	2	3	#N/A	#N/A	1	0	0	0	0	0	3	0	0	0	0	0	0	0	0	0	0	0	0	.	9	#N/A	Yes	1	2	2	no	2	#N/A	2	#N/A	2	#N/A
69	3	1	JUR	1	#N/A	3	1	2	1	2	2	1	2	3	#N/A	#N/A	1	0	0	0	0	0	3	0	0	0	0	0	0	0	0	0	0	0	0	.	2	#N/A	No, severe malaria	2	#N/A	2	yes, severe malaria	2	#N/A	2	#N/A	2	#N/A
70	19	2	JUR	1	#N/A	19	1	3	1	1	1	1	2	2	#N/A	#N/A	1	0	0	1	0	0	2	0	0	0	0	0	0	0	0	0	0	0	0	.	15	15	Yes	1	#N/A	1	no	2	#N/A	2	#N/A	2	#N/A
71	17	2	JUR	1	#N/A	17	2	#N/A	#N/A	#N/A	2	2	2	2	#N/A	#N/A	0	0	0	1	0	0	1	0	0	0	0	0	0	0	0	0	0	0	0	.	14	14	No, severe malaria	2	2	2	yes, severe malaria	2	#N/A	2	#N/A	2	#N/A
72	26	2	JUR	1	#N/A	26	1	2	1	1	3	1	1	2	#N/A	#N/A	1	0	0	1	0	0	2	0	0	0	0	0	0	0	0	0	0	0	0	.	16	16	Yes	1	2	1	no	2	#N/A	2	#N/A	2	#N/A
73	23	2	JUR	1	#N/A	23	1	2	1	1	1	1	1	2	8	#N/A	1	0	0	1	0	0	2	0	0	0	0	0	0	0	0	0	0	0	0	.	15	15	Yes	1	2	1	no	2	#N/A	2	#N/A	2	#N/A
74	28	2	JUR	1	#N/A	28	1	2	1	2	1	1	2	2	#N/A	#N/A	0	0	0	0	0	0	2	0	0	0	0	0	0	0	0	0	0	0	0	.	8	8	No, severe malaria	1	2	1	yes, severe malaria	2	#N/A	2	#N/A	2	#N/A
75	18	2	JUR	1	#N/A	18	1	1	1	2	1	1	2	2	#N/A	#N/A	1	0	0	1	0	0	2	0	0	0	0	0	0	0	0	0	0	0	0	.	12	12	Yes	1	#N/A	1	no	2	#N/A	2	#N/A	2	#N/A
76	24	1	MURO	1	#N/A	24	1	1	1	2	1	1	2	3	#N/A	#N/A	1	0	0	1	0	0	2	0	0	0	0	0	0	0	0	0	0	0	0	.	15	15	Yes	1	3	1	no	2	#N/A	2	#N/A	2	#N/A
77	17	2	MURO	1	#N/A	17	1	1	1	2	1	1	2	3	#N/A	#N/A	1	0	0	0	0	0	3	0	0	0	0	0	0	0	0	0	0	0	0	.	6	#N/A	Yes	1	3	1	no	2	#N/A	2	#N/A	2	#N/A
78	12	1	MURO	1	#N/A	12	1	1	1	2	1	1	2	2	#N/A	#N/A	1	0	0	1	0	0	2	0	0	0	0	0	0	0	0	0	0	0	0	.	9	9	Yes	1	3	1	no	2	#N/A	2	#N/A	2	#N/A
79	16	2	MURO	1	#N/A	16	1	1	1	1	1	1	1	2	#N/A	#N/A	1	0	0	1	0	0	2	0	0	0	0	0	0	0	0	0	0	0	0	.	9	9	Yes	1	4	1	no	2	#N/A	2	#N/A	2	#N/A
80	14	2	MURO	1	#N/A	14	1	1	1	1	1	1	1	2	#N/A	#N/A	1	0	0	1	0	0	2	0	0	0	0	0	0	0	0	0	0	0	0	.	5	7	No, severe malaria	1	4	1	yes, severe malaria	2	#N/A	2	#N/A	2	#N/A
81	20	1	MURO	1	#N/A	20	1	1	1	1	1	1	2	2	#N/A	#N/A	1	0	0	1	0	0	2	0	0	0	0	0	0	0	0	0	0	0	0	.	11	13	No, severe malaria	1	#N/A	1	yes, severe malaria	2	#N/A	2	#N/A	2	#N/A
82	24	2	MURO	1	#N/A	20	1	1	2	2	1	1	2	3	#N/A	#N/A	1	0	0	0	0	0	3	0	0	0	0	0	0	0	0	0	0	0	0	.	8	#N/A	No, severe malaria	2	#N/A	2	yes, severe malaria	2	#N/A	2	#N/A	2	#N/A
83	16	2	MURO	1	#N/A	16	1	1	1	1	1	1	1	2	#N/A	#N/A	1	0	0	1	0	0	2	0	0	0	0	0	0	0	0	0	0	0	0	.	7	9	No, severe malaria	1	4	1	yes, severe malaria	2	#N/A	2	#N/A	2	#N/A
84	18	1	MURO	1	#N/A	18	1	1	1	1	1	1	1	2	#N/A	#N/A	1	0	0	1	0	0	2	0	0	0	0	0	0	0	0	0	0	0	0	.	15	15	Yes	2	#N/A	2	no	2	#N/A	2	#N/A	2	#N/A
85	15	1	MURO	1	#N/A	15	2	#N/A	#N/A	#N/A	1	2	2	2	#N/A	#N/A	0	0	0	1	0	0	1	0	0	0	0	0	0	0	0	0	0	0	0	.	10	10	Yes	1	#N/A	1	no	2	#N/A	2	#N/A	2	#N/A
86	12	1	MURO	1	#N/A	12	2	#N/A	#N/A	#N/A	1	2	2	2	#N/A	#N/A	0	0	0	1	0	0	1	0	0	0	0	0	0	0	0	0	0	0	0	.	1	1	Yes	2	#N/A	2	no	2	#N/A	2	#N/A	2	#N/A
87	18	2	MURO	1	#N/A	18	1	2	1	2	1	1	2	2	#N/A	#N/A	0	0	0	0	0	0	2	0	0	0	0	0	0	0	0	0	0	0	0	.	0	0	No, severe malaria	1	3	1	yes, severe malaria	2	#N/A	2	#N/A	2	#N/A
88	15	2	MURO	1	#N/A	15	1	1	1	1	1	1	1	2	#N/A	#N/A	1	0	0	1	0	0	2	0	0	0	0	0	0	0	0	0	0	0	0	.	6	6	Yes	1	#N/A	1	no	2	#N/A	2	#N/A	2	#N/A
89	7	2	MURO	1	#N/A	7	1	1	1	2	1	1	2	4	#N/A	#N/A	1	0	0	0	0	0	3	0	0	0	0	0	0	0	0	0	0	0	0	.	6	#N/A	no, onset before 3 years of age	2	#N/A	2	no	2	#N/A	2	#N/A	2	#N/A
90	25	2	MURO	1	#N/A	25	1	2	1	2	1	1	2	2	#N/A	#N/A	1	0	0	0	0	0	2	0	0	0	0	0	0	0	0	0	0	0	0	.	7	7	Yes	1	4	1	no	2	#N/A	2	#N/A	2	#N/A
91	20	2	MURO	1	#N/A	20	1	2	1	2	1	1	2	2	#N/A	#N/A	1	0	0	1	0	0	2	0	0	0	0	0	0	0	0	0	0	0	0	.	12	12	Yes	1	4	1	no	2	#N/A	2	#N/A	2	#N/A
92	20	2	MURO	1	#N/A	20	1	2	1	1	1	1	2	2	#N/A	#N/A	1	0	0	1	0	0	2	0	0	0	0	0	0	0	0	0	0	0	0	.	6	6	No, severe malaria	1	3	1	yes, severe malaria	2	#N/A	2	#N/A	2	#N/A
93	42	1	JUR	1	#N/A	42	1	1	1	2	1	1	2	3	#N/A	#N/A	1	0	0	0	0	0	3	0	0	0	0	0	0	0	0	0	0	0	0	.	27	#N/A	Yes	1	#N/A	1	no	2	#N/A	2	#N/A	2	#N/A
94	14	2	JUR	1	#N/A	14	1	1	1	1	3	1	1	2	#N/A	#N/A	1	0	0	1	0	0	2	0	0	0	0	0	0	0	0	0	0	0	0	.	5	5	Yes	1	#N/A	1	no	2	#N/A	2	#N/A	2	#N/A
95	9	2	JUR	1	#N/A	9	1	1	1	1	1	1	1	2	#N/A	#N/A	1	0	0	1	0	0	2	0	0	0	0	0	0	0	0	0	0	0	0	.	7	7	no, onset before 3 years of age	2	#N/A	2	no	2	#N/A	2	#N/A	2	#N/A
96	32	1	JUR	1	#N/A	32	1	1	1	1	1	1	1	2	#N/A	#N/A	1	0	0	1	0	0	2	0	0	0	0	0	0	0	0	0	0	0	0	.	12	12	No, severe malaria	1	3	1	yes, severe malaria	2	#N/A	2	#N/A	2	#N/A
97	28	1	JUR	1	#N/A	28	1	1	1	1	1	1	1	2	#N/A	#N/A	1	0	0	1	0	0	2	0	0	0	0	0	0	0	0	0	0	0	0	.	9	9	yes, age borderline	1	3	1	no	2	#N/A	2	#N/A	2	#N/A
98	20	1	JUR	1	#N/A	20	1	1	1	1	1	1	1	2	#N/A	#N/A	1	0	0	1	0	0	2	0	0	0	0	0	0	0	0	0	0	0	0	.	15	15	No, severe malaria	1	#N/A	1	yes, severe malaria	2	#N/A	2	#N/A	2	#N/A
99	11	2	JUR	1	#N/A	11	1	1	1	1	1	1	2	2	#N/A	#N/A	1	0	0	1	0	0	2	0	0	0	0	0	0	0	0	0	0	0	0	.	5	5	Yes	2	#N/A	2	no	2	#N/A	2	#N/A	2	#N/A
100	18	2	JUR	1	#N/A	18	1	1	1	1	1	1	1	2	#N/A	#N/A	0	0	0	1	0	0	2	0	0	0	0	0	0	0	0	0	0	0	0	.	12	12	No, measles	1	#N/A	1	yes, measles	2	#N/A	2	#N/A	2	#N/A
101	26	2	JUR	1	#N/A	26	1	1	1	2	1	1	2	3	#N/A	#N/A	1	0	0	0	0	0	3	0	0	0	0	0	0	0	0	0	0	0	0	.	17	#N/A	age of onset unknown	1	#N/A	1	no	2	#N/A	2	#N/A	2	#N/A
102	30	2	JUR	1	#N/A	30	1	1	1	2	1	1	2	2	#N/A	#N/A	0	0	0	1	0	0	2	0	0	0	0	0	0	0	0	0	0	0	0	.	21	23	age of onset unknown	1	#N/A	1	no	2	#N/A	2	#N/A	2	#N/A
103	25	2	JUR	1	#N/A	25	1	1	1	1	1	1	2	2	#N/A	#N/A	0	0	0	1	0	0	2	0	0	0	0	0	0	0	0	0	0	0	0	.	5	5	No, age of onset above 18/19	1	#N/A	1	no	2	#N/A	2	#N/A	2	#N/A
104	27	2	JUR	1	#N/A	27	1	1	1	1	1	1	2	2	#N/A	#N/A	0	0	0	1	0	0	2	0	0	0	0	0	0	0	0	0	0	0	0	.	16	16	Yes	1	#N/A	1	no	2	#N/A	2	#N/A	2	#N/A
105	20	2	JUR	1	#N/A	20	1	1	1	1	1	1	1	2	#N/A	#N/A	0	0	0	1	0	0	2	0	0	0	0	0	0	0	0	0	0	0	0	.	13	13	Yes	1	4	2	no	2	#N/A	2	#N/A	2	#N/A
106	25	2	JUR	1	#N/A	25	1	2	2	1	1	1	2	3	#N/A	#N/A	0	0	0	0	0	0	3	0	0	0	0	0	0	0	0	0	0	0	0	.	1	#N/A	No, severe malaria	1	2	1	yes, severe malaria	2	#N/A	2	#N/A	2	#N/A
107	5	1	JUR	1	#N/A	5	1	1	1	2	1	1	2	1	3	#N/A	0	0	0	1	0	0	2	0	0	0	0	0	0	0	0	0	0	0	0	.	2	2	No, severe malaria	1	2	1	yes, severe malaria	2	#N/A	2	#N/A	2	#N/A
108	20	2	JUR	1	#N/A	20	1	2	1	1	1	1	2	2	#N/A	#N/A	0	0	0	1	0	0	2	0	0	0	0	0	0	0	0	0	0	0	0	.	8	8	No, severe malaria	1	2	1	yes, severe malaria	2	#N/A	2	#N/A	2	#N/A
109	3	2	JUR	1	#N/A	3	1	2	1	1	1	1	2	3	#N/A	#N/A	0	0	0	0	0	1	3	0	0	0	0	0	0	0	0	0	0	0	0	.	1	#N/A	no, onset before 3 years of age	1	#N/A	1	no	2	#N/A	2	#N/A	2	#N/A
110	20	2	JUR	1	#N/A	20	1	1	1	2	1	1	2	2	#N/A	#N/A	1	0	0	1	0	0	2	0	0	0	0	0	0	0	0	0	0	0	0	.	15	15	Yes	2	#N/A	2	no	2	#N/A	2	#N/A	2	#N/A
111	30	1	JUR	1	#N/A	30	2	#N/A	#N/A	#N/A	1	1	2	2	#N/A	#N/A	0	0	0	1	0	0	1	0	0	0	0	0	0	0	0	0	0	0	0	.	23	23	Yes	1	5	1	no	2	#N/A	2	#N/A	2	#N/A
112	20	2	JUR	1	#N/A	20	1	1	1	1	1	1	1	3	#N/A	#N/A	1	0	0	0	0	0	3	0	0	0	0	0	0	0	0	0	0	0	0	.	14	#N/A	Yes	1	3	1	no	2	#N/A	2	#N/A	2	#N/A
113	18	2	JUR	1	#N/A	18	1	1	1	1	1	1	2	3	#N/A	#N/A	1	0	0	0	0	0	3	0	0	0	0	0	0	0	0	0	0	0	0	.	6	#N/A	Yes	1	4	1	no	2	#N/A	2	#N/A	2	#N/A
114	28	1	JUR	1	#N/A	28	1	1	1	1	1	1	1	3	#N/A	#N/A	1	0	0	0	0	0	3	0	0	0	0	0	0	0	0	0	0	0	0	.	20	#N/A	Yes	1	4	1	no	2	#N/A	2	#N/A	2	#N/A
115	8	2	JUR	1	#N/A	8	1	1	1	1	3	1	1	2	#N/A	#N/A	0	0	0	1	0	0	2	0	0	0	0	0	0	0	0	0	0	0	0	.	7	7	No, severe malaria	2	#N/A	2	yes, severe malaria	2	#N/A	2	#N/A	2	#N/A
116	25	2	JUR	1	#N/A	25	1	1	1	1	1	1	1	2	#N/A	#N/A	0	0	0	1	0	0	2	0	0	0	0	0	0	0	0	0	0	0	0	.	16	18	No, severe malaria	1	2	1	yes, severe malaria	2	#N/A	2	#N/A	2	#N/A
117	25	2	JUR	1	#N/A	25	1	1	1	1	1	1	1	2	#N/A	#N/A	1	0	0	1	0	0	2	0	0	0	0	0	0	0	0	0	0	0	0	.	15	15	Yes	1	2	1	no	2	#N/A	2	#N/A	2	#N/A
118	20	2	JUR	1	#N/A	20	1	1	1	1	1	1	1	2	#N/A	#N/A	0	0	0	0	0	0	2	0	0	0	0	0	0	0	0	0	0	0	0	.	6	6	Yes	1	3	1	no	2	#N/A	2	#N/A	2	#N/A
119	20	2	JUR	1	#N/A	20	1	1	1	1	1	1	2	2	#N/A	#N/A	1	0	0	1	0	0	2	0	0	0	0	0	0	0	0	0	0	0	0	.	3	3	Yes	1	4	1	no	2	#N/A	2	#N/A	2	#N/A
120	27	2	JUR	1	#N/A	27	1	1	1	1	1	1	3	2	#N/A	#N/A	1	0	0	1	0	0	2	0	0	0	0	0	0	0	0	0	0	0	0	.	6	6	No, age of onset above 18/19	1	#N/A	1	no	2	#N/A	2	#N/A	2	#N/A
121	25	2	JUR	1	#N/A	25	1	1	1	1	1	1	2	2	#N/A	#N/A	1	0	0	1	0	0	2	0	0	0	0	0	0	0	0	0	0	0	0	.	2	2	No, age of onset above 18/19	1	3	1	no	2	#N/A	2	#N/A	2	#N/A
122	25	2	JUR	1	#N/A	25	1	2	1	1	1	1	2	2	#N/A	#N/A	1	0	0	1	0	0	2	0	0	0	0	0	0	0	0	0	0	0	0	.	2	2	No, age of onset above 18/19	1	1	2	no	2	#N/A	2	#N/A	2	#N/A
123	34	1	JUR	1	#N/A	34	1	2	1	2	1	1	2	3	#N/A	#N/A	1	0	0	0	0	0	3	0	0	0	0	0	0	0	0	0	0	0	0	.	24	#N/A	Yes	1	#N/A	1	no	2	#N/A	2	#N/A	2	#N/A
124	36	1	JUR	1	#N/A	36	1	2	1	2	1	1	2	3	#N/A	#N/A	1	0	0	0	0	0	3	0	0	0	0	0	0	0	0	0	0	0	0	.	24	#N/A	Yes	1	#N/A	1	no	2	#N/A	2	#N/A	2	#N/A
125	13	1	JUR	1	#N/A	13	1	1	1	2	1	1	1	3	#N/A	#N/A	1	0	0	0	0	0	3	0	0	0	0	0	0	0	0	0	0	0	0	.	9	#N/A	Yes	1	#N/A	1	no	2	#N/A	2	#N/A	2	#N/A
126	8	1	JUR	1	#N/A	8	1	1	1	2	1	1	1	3	#N/A	#N/A	1	0	0	0	0	0	3	0	0	0	0	0	0	0	0	0	0	0	0	.	5	#N/A	Yes	1	#N/A	1	no	2	#N/A	2	#N/A	2	#N/A
127	14	1	JUR	1	#N/A	14	1	1	1	2	2	1	2	3	#N/A	#N/A	0	0	0	0	0	0	4	1	0	0	0	0	0	0	0	0	0	0	0	.	999	#N/A	No	1	#N/A	1	no	2	#N/A	2	#N/A	2	#N/A
128	15	1	JUR	1	#N/A	15	1	1	1	2	1	1	1	3	#N/A	#N/A	1	0	0	0	0	0	3	0	0	0	0	0	0	0	0	0	0	0	0	.	7	#N/A	Yes	1	#N/A	1	no	2	#N/A	2	#N/A	2	#N/A
129	15	1	JUR	1	#N/A	15	1	2	1	2	1	1	2	2	#N/A	#N/A	1	0	0	0	0	0	2	0	0	0	0	0	0	0	0	0	0	0	0	.	6	6	Yes	1	2	1	no	2	#N/A	2	#N/A	2	#N/A
130	22	1	JUR	1	#N/A	22	1	1	1	2	1	1	2	3	#N/A	#N/A	1	0	0	0	0	0	3	0	0	0	0	0	0	0	0	0	0	0	0	.	13	#N/A	age of onset unknown	2	#N/A	2	no	2	#N/A	2	#N/A	2	#N/A
131	45	1	JUR	1	#N/A	45	1	2	1	2	1	1	1	3	#N/A	#N/A	1	0	0	0	0	0	3	0	0	0	0	0	0	0	0	0	0	0	0	.	33	#N/A	Yes	1	3	1	no	2	#N/A	2	#N/A	2	#N/A
132	24	2	JUR	1	#N/A	24	1	1	1	2	1	1	3	3	#N/A	#N/A	1	0	0	0	0	0	3	0	0	0	0	0	0	0	0	0	0	0	0	.	21	#N/A	Yes	1	3	1	no	2	#N/A	2	#N/A	2	#N/A
133	11	2	JUR	1	#N/A	11	1	1	1	1	1	1	2	3	#N/A	#N/A	1	0	0	0	0	0	3	0	0	0	0	0	0	0	0	0	0	0	0	.	8	#N/A	No, severe malaria	1	3	1	yes, severe malaria	2	#N/A	2	#N/A	2	#N/A
134	17	1	JUR	1	#N/A	17	1	2	2	2	1	1	2	3	#N/A	#N/A	1	0	0	0	0	0	3	0	0	0	0	0	0	0	0	0	0	0	0	.	13	#N/A	Yes	1	#N/A	1	no	2	#N/A	2	#N/A	2	#N/A
135	14	1	JUR	1	#N/A	14	1	2	1	1	1	1	2	3	#N/A	#N/A	1	0	0	0	0	0	3	0	0	0	0	0	0	0	0	0	0	0	0	.	5	#N/A	Yes	1	2	1	no	2	#N/A	2	#N/A	2	#N/A
136	15	2	JUR	1	#N/A	15	1	1	1	2	1	1	2	2	7	#N/A	1	0	0	1	0	0	2	0	0	0	0	0	0	0	0	0	0	0	0	.	8	8	Yes	1	2	1	no	2	#N/A	2	#N/A	2	#N/A
137	14	1	MURO	1	#N/A	14	2	#N/A	#N/A	#N/A	1	2	3	2	1	#N/A	0	0	0	1	0	0	1	0	0	0	0	0	0	0	0	0	0	0	0	.	13	13	No, severe malaria	1	3	1	yes, severe malaria	2	#N/A	2	#N/A	2	#N/A
138	18	1	MURO	1	#N/A	18	1	2	1	1	1	1	2	1	2	8	1	0	0	1	0	0	2	0	0	0	0	0	0	0	0	0	0	0	0	.	16	16	no, onset before 3 years of age	2	#N/A	2	no	2	#N/A	2	#N/A	2	#N/A
139	12	1	JUR	1	#N/A	12	1	1	1	2	1	1	1	3	#N/A	#N/A	1	0	0	0	0	0	3	0	0	0	0	0	0	0	0	0	0	0	0	.	11	#N/A	no, onset before 3 years of age	2	#N/A	2	no	2	#N/A	2	#N/A	2	#N/A
140	19	2	MURO	1	#N/A	19	1	3	1	3	1	1	2	3	#N/A	#N/A	1	0	0	0	0	0	3	0	0	0	0	0	0	0	0	0	0	0	0	.	9	#N/A	Yes	1	#N/A	1	no	2	#N/A	2	#N/A	2	#N/A
141	18	2	JUR	2	14	14	1	1	1	2	1	1	1	2	#N/A	#N/A	1	0	0	1	0	0	2	0	0	0	0	0	0	0	0	0	0	0	0	.	10	10	Yes	2	#N/A	2	no	2	#N/A	2	#N/A	2	#N/A
142	14	1	JUR	2	9	9	1	2	2	2	1	1	2	2	#N/A	#N/A	0	0	0	1	0	0	1	0	0	0	0	0	0	0	0	0	0	0	0	.	11	11	Yes	2	#N/A	2	no	2	#N/A	2	#N/A	2	#N/A
143	20	1	JUR	2	14	14	1	2	2	2	1	2	2	3	#N/A	#N/A	0	0	0	1	0	0	3	0	0	0	0	0	0	0	0	0	0	0	0	.	18	#N/A	no, onset before 3 years of age	2	#N/A	2	no	2	#N/A	2	#N/A	2	#N/A
144	30	1	MURO	1	#N/A	30	1	1	1	1	1	1	3	3	#N/A	#N/A	1	0	0	0	0	0	3	0	0	0	0	0	0	0	0	0	0	0	0	.	27	#N/A	Yes	2	#N/A	2	no	2	#N/A	2	#N/A	2	#N/A
145	18	2	WERA	1	#N/A	18	1	2	1	2	1	1	2	3	#N/A	#N/A	1	0	0	0	0	0	3	0	0	0	0	0	0	0	0	0	0	0	0	.	8	#N/A	Yes	1	2	1	no	2	#N/A	2	#N/A	2	#N/A
146	24	1	MURO	1	#N/A	24	1	2	1	2	1	1	2	3	#N/A	#N/A	1	0	0	0	0	0	3	0	0	0	0	0	0	0	0	0	0	0	0	.	10	#N/A	Yes	1	#N/A	1	no	2	#N/A	2	#N/A	2	#N/A
147	26	1	MURO	1	#N/A	26	1	2	1	2	1	1	2	3	#N/A	#N/A	1	0	0	0	0	0	3	0	0	0	0	0	0	0	0	0	0	0	0	.	14	#N/A	Yes	1	#N/A	1	no	2	#N/A	2	#N/A	2	#N/A
148	17	2	WERA	1	#N/A	17	1	2	1	2	1	1	2	3	#N/A	#N/A	0	0	1	0	0	0	3	0	0	0	0	0	0	0	0	0	0	0	0	.	5	#N/A	Yes	1	2	1	no	2	#N/A	2	#N/A	2	#N/A
149	31	2	JUR	1	#N/A	31	1	2	1	1	1	1	1	2	#N/A	#N/A	1	0	0	1	0	0	2	0	0	0	0	0	0	0	0	0	0	0	0	.	17	17	Yes	1	6	1	no	2	#N/A	2	#N/A	2	#N/A
150	38	2	JUR	1	#N/A	38	1	2	1	1	1	1	1	2	#N/A	#N/A	1	0	0	1	0	0	2	0	0	0	0	0	0	0	0	0	0	0	0	.	18	18	No, age of onset above 18/19	1	6	1	no	2	#N/A	2	#N/A	2	#N/A
151	12	1	JUR	1	#N/A	12	1	1	1	1	1	1	2	2	#N/A	#N/A	0	0	0	0	0	0	2	0	0	0	0	0	0	0	0	0	0	0	0	.	6	6	Yes	1	#N/A	1	no	2	#N/A	2	#N/A	2	#N/A
152	24	1	JUR	1	#N/A	24	1	2	1	2	1	1	1	3	#N/A	#N/A	1	0	0	0	0	0	3	0	0	0	0	0	0	0	0	0	0	0	0	.	5	#N/A	yes, age borderline	2	#N/A	2	no	2	#N/A	2	#N/A	2	#N/A
153	30	2	JUR	1	#N/A	30	1	1	1	1	1	1	2	3	#N/A	#N/A	1	0	0	0	0	0	3	0	0	0	0	0	0	0	0	0	0	0	0	.	22	#N/A	Yes	2	#N/A	2	no	2	#N/A	2	#N/A	2	#N/A
154	70	1	JUR	1	#N/A	70	1	1	1	2	1	1	1	3	#N/A	#N/A	1	0	0	0	0	0	3	0	0	0	0	0	0	0	0	0	0	0	0	.	61	#N/A	age of onset unknown	1	#N/A	1	no	2	#N/A	2	#N/A	2	#N/A
155	28	1	JUR	1	#N/A	28	1	1	1	1	1	1	2	3	#N/A	#N/A	1	0	0	0	0	0	3	0	0	0	0	0	0	0	0	0	0	0	0	.	11	#N/A	Yes	1	2	1	no	2	#N/A	2	#N/A	2	#N/A
156	23	1	JUR	1	#N/A	23	1	1	2	2	1	1	1	2	#N/A	#N/A	1	0	0	1	0	0	2	0	0	0	0	0	0	0	0	0	0	0	0	.	18	18	Yes	2	#N/A	2	no	2	#N/A	2	#N/A	2	#N/A
157	22	1	JUR	1	#N/A	22	1	2	1	1	1	1	2	3	#N/A	#N/A	1	0	0	0	0	0	3	0	0	0	0	0	0	0	0	0	0	0	0	.	7	#N/A	Yes	1	1	2	no	2	#N/A	2	#N/A	2	#N/A
158	21	1	JUR	1	#N/A	21	1	2	1	1	1	1	2	3	#N/A	#N/A	1	0	0	0	0	0	3	0	0	0	0	0	0	0	0	0	0	0	0	.	1	#N/A	No, age of onset above 18/19	1	#N/A	1	no	2	#N/A	2	#N/A	2	#N/A
159	20	2	JUR	2	4	4	1	1	1	2	2	2	2	2	#N/A	#N/A	1	0	0	1	0	0	2	0	0	0	0	0	0	0	0	0	0	0	0	.	18	18	no, onset before 3 years of age	1	4	1	no	2	#N/A	2	#N/A	2	#N/A
160	18	2	JUR	2	4	4	1	1	1	2	1	2	2	3	#N/A	#N/A	1	0	1	0	0	0	3	0	0	0	0	0	0	0	0	0	0	0	0	.	13	#N/A	Yes	#N/A	5	1	no	2	#N/A	2	#N/A	2	#N/A
161	19	1	JUR	1	#N/A	19	1	2	1	2	2	2	2	3	#N/A	#N/A	1	0	0	0	0	0	3	0	0	0	0	0	0	0	0	0	0	0	0	.	10	#N/A	age of onset unknown	1	4	1	no	3	#N/A	3	#N/A	3	#N/A
162	18	1	PALIKIRI	1	#N/A	18	1	1	1	2	2	2	2	2	12	#N/A	1	0	0	1	0	0	2	0	0	0	0	0	0	0	0	0	0	0	0	.	6	6	Yes	1	2	1	no	2	#N/A	2	#N/A	2	#N/A
163	16	1	PALIKIRI	1	#N/A	16	1	1	2	2	2	2	2	2	12	#N/A	1	0	0	1	0	0	2	0	0	0	0	0	0	0	0	0	0	0	0	.	4	4	Yes	1	2	1	no	2	#N/A	2	#N/A	2	#N/A
164	24	1	MURO	1	#N/A	24	1	1	1	2	2	2	2	2	13	#N/A	1	0	0	1	0	0	2	0	0	0	0	0	0	0	0	0	0	0	0	.	11	11	Yes	1	2	1	no	2	#N/A	2	#N/A	2	#N/A
165	16	1	JUR	1	#N/A	16	1	2	1	2	2	2	2	2	8	#N/A	1	0	0	1	0	0	2	0	0	0	0	0	0	0	0	0	0	0	0	.	8	8	Yes	1	3	1	no	2	#N/A	2	#N/A	2	#N/A
166	27	1	JUR	1	#N/A	27	1	2	2	2	2	2	2	3	#N/A	#N/A	1	0	0	0	0	0	3	0	0	0	0	0	0	0	0	0	0	0	0	.	17	#N/A	Yes	1	1	1	no	2	#N/A	2	#N/A	2	#N/A
167	22	2	JUR	1	#N/A	22	1	2	2	2	2	2	2	3	#N/A	#N/A	1	0	0	0	0	0	3	0	0	0	0	0	0	0	0	0	0	0	0	.	7	#N/A	Yes	2	#N/A	3	no	2	#N/A	2	#N/A	2	#N/A
168	15	1	JUR	1	#N/A	15	2	#N/A	#N/A	#N/A	2	2	2	2	0	#N/A	0	0	0	1	0	0	1	0	0	0	0	0	0	0	0	0	0	0	0	.	15	15	no, onset before 3 years of age	1	4	1	no	2	#N/A	2	#N/A	2	#N/A
169	18	1	JUR	1	#N/A	18	1	2	2	2	2	2	2	2	10	#N/A	1	0	0	1	0	0	2	0	0	0	0	0	0	0	0	0	0	0	0	.	8	8	Yes	1	5	1	no	2	#N/A	2	#N/A	2	#N/A
170	19	2	JUR	1	#N/A	19	1	2	2	2	2	2	2	3	#N/A	#N/A	1	0	0	0	0	0	3	0	0	0	0	0	0	0	0	0	0	0	0	.	10	#N/A	age of onset unknown	1	3	1	no	3	#N/A	3	#N/A	3	#N/A
171	80	1	JUR	1	#N/A	80	1	2	1	2	2	2	2	3	#N/A	#N/A	1	0	0	0	0	0	3	0	0	0	0	0	0	0	0	0	0	0	0	.	71	#N/A	age of onset unknown	1	2	1	no	3	#N/A	3	#N/A	3	#N/A
172	20	2	JUR	1	#N/A	20	1	2	1	2	2	2	2	3	#N/A	#N/A	1	0	0	0	0	0	3	0	0	0	0	0	0	0	0	0	0	0	0	.	14	#N/A	Yes	1	1	1	no	2	#N/A	2	#N/A	2	#N/A
173	20	2	JUR	1	#N/A	20	1	2	1	2	2	2	2	2	7	#N/A	1	0	0	1	0	0	2	0	0	0	0	0	0	0	0	0	0	0	0	.	13	13	Yes	1	3	1	no	2	#N/A	2	#N/A	2	#N/A
174	28	2	JUR	1	#N/A	28	1	2	2	1	1	2	2	2	17	#N/A	1	0	1	1	0	0	2	0	0	0	0	0	0	0	0	0	0	0	0	.	9	11	yes, age borderline	1	3	1	no	2	#N/A	2	#N/A	2	#N/A
175	15	1	JUR	1	#N/A	15	1	1	2	2	1	2	2	3	#N/A	#N/A	1	0	1	0	0	0	3	0	0	0	0	0	0	0	0	0	0	0	0	.	13	#N/A	no, onset before 3 years of age	1	3	1	no	2	#N/A	2	#N/A	2	#N/A
176	13	1	JUR	1	#N/A	13	1	2	2	2	1	1	1	3	#N/A	#N/A	1	0	0	1	0	0	3	0	0	0	0	0	0	0	0	0	0	0	0	.	3	#N/A	Yes	3	3	1	no	2	#N/A	2	#N/A	2	#N/A
177	12	2	JUR	1	#N/A	12	1	2	1	2	1	2	1	2	7	#N/A	1	0	1	1	0	0	2	0	0	0	0	0	0	0	0	0	0	0	0	.	5	5	Yes	1	4	1	no	2	#N/A	2	#N/A	2	#N/A
178	18	2	JUR	1	#N/A	18	1	1	1	1	1	2	3	2	14	#N/A	1	0	0	1	0	0	2	0	0	0	0	0	0	0	0	0	0	0	0	.	6	4	Yes	3	4	1	no	2	#N/A	2	#N/A	2	#N/A
179	25	1	JUR	1	#N/A	25	1	1	1	2	2	2	2	3	#N/A	#N/A	1	0	0	0	0	0	3	0	0	0	0	0	0	0	0	0	0	0	0	.	20	#N/A	Yes	3	6	1	no	3	#N/A	3	#N/A	3	#N/A
180	20	1	JUR	1	#N/A	20	1	1	1	3	2	2	2	3	#N/A	#N/A	0	0	0	0	0	0	3	0	0	0	0	0	0	0	0	0	0	0	0	.	5	#N/A	Yes	3	9	1	no	2	#N/A	2	#N/A	2	#N/A
181	15	1	JUR	1	#N/A	15	2	#N/A	#N/A	#N/A	2	2	2	2	7	#N/A	0	0	0	1	0	0	1	0	0	0	0	0	0	0	0	0	0	0	0	.	8	8	Yes	1	6	1	no	#N/A	#N/A	#N/A	#N/A	#N/A	#N/A
182	20	1	JUR	1	#N/A	20	1	2	1	2	2	2	2	2	6	#N/A	1	0	0	1	0	0	2	0	0	0	0	0	0	0	0	0	0	0	0	.	14	14	Yes	1	3	1	no	2	#N/A	2	#N/A	2	#N/A
183	21	1	JUR	1	#N/A	21	1	1	1	1	2	1	2	2	8	#N/A	1	0	0	1	0	0	2	0	0	0	0	0	0	0	0	0	0	0	0	.	13	13	Yes	1	2	1	no	2	#N/A	2	#N/A	2	#N/A
184	19	1	JUR	1	#N/A	19	1	1	1	2	1	1	2	3	#N/A	#N/A	1	0	1	0	0	0	3	0	0	0	0	0	0	0	0	0	0	0	0	.	17	#N/A	no, onset before 3 years of age	1	2	1	no	2	#N/A	2	#N/A	2	#N/A
185	28	1	JUR	1	#N/A	28	1	2	2	2	2	1	1	3	#N/A	#N/A	1	0	0	0	0	0	3	0	0	0	0	0	0	0	0	0	0	0	0	.	11	#N/A	Yes	2	#N/A	2	no	2	#N/A	2	#N/A	2	#N/A
186	25	2	JUR	1	#N/A	25	2	#N/A	#N/A	#N/A	2	2	2	2	10	#N/A	0	0	0	1	0	0	1	0	0	0	0	0	0	0	0	0	0	0	0	.	15	15	Yes	2	#N/A	2	no	2	#N/A	2	#N/A	2	#N/A
187	16	2	NYAMUSA	1	#N/A	16	1	1	1	1	1	1	1	2	6	#N/A	1	0	1	1	0	0	2	0	0	0	0	0	0	0	0	0	0	0	0	.	10	10	Yes	1	1	1	no	2	#N/A	2	#N/A	2	#N/A
188	15	2	JUR	1	#N/A	15	1	2	1	2	2	1	2	1	6	#N/A	1	0	0	0	0	0	3	0	0	0	0	0	0	0	0	0	0	0	0	.	9	9	Yes	1	6	1	no	2	#N/A	2	#N/A	2	#N/A
189	22	1	JUR	1	#N/A	22	1	2	1	1	2	1	2	3	#N/A	#N/A	1	0	0	0	0	0	3	0	0	0	0	0	0	0	0	0	0	0	0	.	13	#N/A	age of onset unknown	1	1	1	no	2	#N/A	2	#N/A	2	#N/A
190	19	1	JUR	1	#N/A	19	1	1	1	1	1	1	2	1	18	#N/A	1	0	1	0	0	0	3	0	0	0	0	0	0	0	0	0	0	0	0	.	15		Yes	1	1	1	no	2	#N/A	2	#N/A	2	#N/A
191	25	1	JUR	1	#N/A	25	2	#N/A	#N/A	#N/A	2	1	2	2	8	#N/A	1	0	0	1	0	0	2	0	0	0	0	0	0	0	0	0	0	0	0	.	18	17	Yes	1	1	1	no	2	#N/A	2	#N/A	2	#N/A
192	30	2	JUR	1	#N/A	30	1	1	1	2	1	1	2	3	#N/A	#N/A	1	0	1	0	0	0	3	0	0	0	0	0	0	0	0	0	0	0	0	.	26	#N/A	Yes	2	#N/A	2	no	2	#N/A	2	#N/A	2	#N/A
193	18	1	JUR	1	#N/A	18	1	1	1	1	1	1	2	2	16	#N/A	1	0	1	1	0	0	2	0	0	0	0	0	0	0	0	0	0	0	0	.	2	2	Yes	1	2	1	no	2	#N/A	2	#N/A	2	#N/A
194	18	1	JUR	1	#N/A	18	1	1	1	1	2	1	2	2	4	#N/A	1	0	0	1	0	0	2	0	0	0	0	0	0	0	0	0	0	0	0	.	14	14	Yes	3	1	2	no	2	#N/A	2	#N/A	2	#N/A
195	16	2	JUR	1	#N/A	16	1	1	1	1	2	1	2	2	4	#N/A	1	0	0	1	0	0	2	0	0	0	0	0	0	0	0	0	0	0	0	.	12	12	Yes	1	1	2	no	2	#N/A	2	#N/A	2	#N/A
196	20	1	JUR	1	#N/A	20	1	1	1	1	2	1	2	2	15	#N/A	1	0	0	1	0	0	2	0	0	0	0	0	0	0	0	0	0	0	0	.	5	5	Yes	2	#N/A	3	no	2	#N/A	2	#N/A	2	#N/A
197	22	1	JUR	1	#N/A	22	1	1	1	1	2	1	2	1	10	#N/A	1	0	0	1	0	0	2	0	0	0	0	0	0	0	0	0	0	0	0	.	12	12	Yes	1	1	1	no	2	#N/A	2	#N/A	2	#N/A
198	35	1	JUR	1	#N/A	35	1	1	1	1	1	1	3	1	#N/A	32	1	0	1	0	0	0	3	0	0	0	0	0	0	0	0	0	0	0	0	.	3	#N/A	No, age of onset above 18/19	1	1	1	no	2	#N/A	2	#N/A	2	#N/A
199	15	1	JUR	1	#N/A	15	1	1	1	1	1	1	2	1	7	8	1	0	0	0	0	0	3	0	0	0	0	0	0	0	0	0	0	0	0	.	8	8	Yes	1	#N/A	1	no	2	#N/A	2	#N/A	2	#N/A
200	60	1	JUR	1	#N/A	60	1	2	1	1	2	1	2	2	46	#N/A	1	0	0	1	0	0	2	0	0	0	0	0	0	0	0	0	0	0	0	.	14	14	No, age of onset above 18/19	1	2	1	no	2	#N/A	2	#N/A	2	#N/A
201	27	2	JUR	1	#N/A	27	1	1	1	1	1	1	2	3	#N/A	#N/A	1	0	1	0	0	0	3	0	0	0	0	0	0	0	0	0	0	0	0	.	20	#N/A	Yes	1	#N/A	1	no	2	#N/A	2	#N/A	2	#N/A
202	22	2	JUR	1	#N/A	22	1	1	1	1	2	1	2	3	#N/A	#N/A	1	0	0	0	0	0	3	0	0	0	0	0	0	0	0	0	0	0	0	.	10	#N/A	Yes	1	2	1	no	2	#N/A	2	#N/A	2	#N/A
203	19	2	JUR	1	#N/A	19	1	2	2	2	2	1	2	3	#N/A	#N/A	1	0	0	0	0	0	3	0	0	0	0	0	0	0	0	0	0	0	0	.	11	#N/A	Yes	1	1	1	no	2	#N/A	2	#N/A	2	#N/A
204	23	1	JUR	1	#N/A	23	1	1	1	1	1	1	1	2	4	#N/A	1	0	1	1	0	0	2	0	0	0	0	0	0	0	0	0	0	0	0	.	4	19	yes, age borderline	3	2	1	no	2	#N/A	2	#N/A	2	#N/A
205	16	2	JUR	1	#N/A	16	1	1	1	1	1	1	1	2	3	#N/A	1	0	1	1	0	0	2	0	0	0	0	0	0	0	0	0	0	0	0	.	13	13	Yes	2	#N/A	2	no	2	#N/A	2	#N/A	2	#N/A
206	24	1	JUR	1	#N/A	24	1	1	1	1	1	1	2	2	4	#N/A	1	0	1	1	0	0	2	0	0	0	0	0	0	0	0	0	0	0	0	.	20	20	Yes	2	#N/A	2	no	2	#N/A	2	#N/A	2	#N/A
207	5	1	JUR	1	#N/A	5	1	2	1	2	1	1	3	3	#N/A	#N/A	1	0	0	0	0	0	3	0	0	0	0	0	0	0	0	0	0	0	0	.	3	#N/A	No, severe malaria	2	#N/A	2	yes, malaria	2	#N/A	1	3	2	#N/A
208	13	2	DINKA	1	#N/A	13	1	1	1	2	2	1	2	3	#N/A	#N/A	0	0	0	0	0	1	3	0	0	0	0	0	0	0	0	0	0	0	0	.	8	#N/A	Yes	1	#N/A	2	no	2	#N/A	2	#N/A	2	#N/A
209	30	2	JUR	1	#N/A	30	1	1	1	2	2	1	3	1	18	#N/A	1	0	0	1	0	0	2	0	0	0	0	0	0	0	0	0	0	0	0	.	12	12	Yes	2	#N/A	3	no	2	#N/A	2	#N/A	2	#N/A
210	18	1	MURO	1	#N/A	18	1	2	1	2	2	2	2	2	10	#N/A	1	0	0	1	0	0	2	0	0	0	0	0	0	0	0	0	0	0	0	.	8	8	Yes	1	3	1	no	2	#N/A	2	#N/A	2	#N/A
211	23	1	JUR	2	14	14	1	2	1	1	1	2	2	1	#N/A	22	0	0	1	1	0	0	2	0	0	0	0	0	0	0	0	0	0	0	0	.	14	16	age of onset unknown	2	#N/A	2	no	2	#N/A	2	#N/A	2	#N/A
212	20	1	JUR	2	14	14	2	#N/A	#N/A	#N/A	1	2	2	2	7	#N/A	0	0	0	1	0	0	1	0	0	0	0	0	0	0	0	0	0	0	0	.	13	13	Yes	3	2	1	no	#N/A	#N/A	#N/A	#N/A	#N/A	#N/A
213	18	2	JUR	2	14	14	1	2	1	2	3	2	2	3	#N/A	#N/A	1	0	0	0	0	0	3	0	0	0	0	0	0	0	0	0	0	0	0	.	9	#N/A	age of onset unknown	1	2	1	no	2	#N/A	2	#N/A	2	#N/A
214	18	1	MURO	1	#N/A	18	1	2	1	2	2	2	2	2	12	#N/A	1	0	0	1	0	0	2	0	0	0	0	0	0	0	0	0	0	0	0	.	6	6	Yes	1	1	1	no	2	#N/A	2	#N/A	2	#N/A
215	21	1	MURO	1	#N/A	21	1	2	1	2	2	2	2	3	#N/A	#N/A	1	0	0	0	0	0	3	0	0	0	0	0	0	0	0	0	0	0	0	.	3	#N/A	Yes	1	2	1	no	2	#N/A	2	#N/A	2	#N/A
216	19	1	MURO	1	#N/A	19	1	2	1	2	2	2	2	2	2	#N/A	0	0	0	0	0	0	2	0	0	0	0	0	0	0	0	0	0	0	0	.	17	17	no, onset before 3 years of age	1	1	1	no	2	#N/A	2	#N/A	2	#N/A
217	17	1	MURO	1	#N/A	17	1	1	1	2	2	2	2	2	1	#N/A	1	0	0	1	0	0	2	0	0	0	0	0	0	0	0	0	0	0	0	.	16	16	no, onset before 3 years of age	1	2	1	no	2	#N/A	2	#N/A	2	#N/A
218	15	1	MURO	1	#N/A	15	1	2	1	2	2	2	2	2	1	#N/A	1	0	0	1	0	0	2	0	0	0	0	0	0	0	0	0	0	0	0	.	14	14	no, onset before 3 years of age	1	2	1	no	2	#N/A	2	#N/A	2	#N/A
219	20	2	MURU	1	#N/A	20	1	1	1	2	2	2	2	2	10	#N/A	1	0	0	1	0	0	2	0	0	0	0	0	0	0	0	0	0	0	0	.	10	10	Yes	1	2	1	no	2	#N/A	2	#N/A	2	#N/A
220	15	1	MURO	1	#N/A	15	2	#N/A	#N/A	#N/A	2	2	2	2	9	#N/A	0	0	0	1	0	0	1	0	0	0	0	0	0	0	0	0	0	0	0	.	6	6	Yes	1	4	1	no	2	#N/A	2	#N/A	2	#N/A
221	28	1	MURO	1	#N/A	28	1	2	1	2	2	2	2	3	#N/A	#N/A	1	0	0	0	0	0	3	0	0	0	0	0	0	0	0	0	0	0	0	.	26	#N/A	no, onset before 3 years of age	1	3	1	no	2	#N/A	2	#N/A	2	#N/A
222	25	1	JUR	1	#N/A	25	1	2	1	2	2	2	2	2	10	#N/A	1	0	0	1	0	0	2	0	0	0	0	0	0	0	0	0	0	0	0	.	15	15	Yes	1	4	1	no	2	#N/A	2	#N/A	2	#N/A
223	22	1	JUR	1	#N/A	22	2	#N/A	#N/A	#N/A	2	2	2	2	4	#N/A	0	0	0	1	0	0	1	0	0	0	0	0	0	0	0	0	0	0	0	.	18	18	Yes	1	3	1	no	#N/A	#N/A	#N/A	#N/A	#N/A	#N/A
224	40	1	JUR	1	#N/A	40	1	2	1	2	2	2	2	2	15	#N/A	1	0	0	1	0	0	2	0	0	0	0	0	0	0	0	0	0	0	0	.	25	25	Yes	1	5	1	no	2	#N/A	2	#N/A	2	#N/A
225	21	1	JUR	1	#N/A	21	1	2	2	2	2	2	2	2	20	#N/A	1	0	0	1	0	0	2	0	0	0	0	0	0	0	0	0	0	0	0	.	1	1	No, age of onset above 18/19	1	2	1	no	2	#N/A	2	#N/A	2	#N/A
226	28	2	JUR	1	#N/A	28	1	2	2	2	2	2	2	3	#N/A	#N/A	1	0	0	0	0	0	3	0	0	0	0	0	0	0	0	0	0	0	0	.	19	#N/A	Yes	1	4	1	no	2	#N/A	2	#N/A	2	#N/A
227	30	1	JUR	2	15	15	1	1	1	2	1	2	2	2	20	#N/A	1	0	0	1	0	0	2	0	0	0	0	0	0	0	0	0	0	0	0	.	5	10	No, age of onset above 18/19	1	5	1	no	2	#N/A	2	#N/A	2	#N/A
228	12	1	JUR	1	#N/A	12	1	2	2	2	2	2	2	3	#N/A	#N/A	1	0	0	0	0	0	2	0	0	0	0	0	0	0	0	0	0	0	0	.	1	1	Yes	1	1	1	no	2	#N/A	2	#N/A	2	#N/A
229	32	2	JUR	1	#N/A	32	1	2	1	2	2	2	2	3	#N/A	#N/A	1	0	0	0	0	0	3	0	0	0	0	0	0	0	0	0	0	0	0	.	23	#N/A	age of onset unknown	1	1	1	no	3	#N/A	3	#N/A	3	#N/A
230	18	2	JUR	1	#N/A	18	1	1	1	2	1	2	2	2	2	#N/A	1	0	1	1	0	0	2	0	0	0	0	0	0	0	0	0	0	0	0	.	16	16	no, onset before 3 years of age	1	1	1	no	2	#N/A	2	#N/A	2	#N/A
231	37	1	JUR	2	14	14	1	2	2	2	1	2	2	3	#N/A	#N/A	1	0	1	0	0	0	3	0	0	0	0	0	0	0	0	0	0	0	0	.	10	#N/A	No, age of onset above 18/19	1	1	1	no	2	#N/A	2	#N/A	2	#N/A
232	37	1	JUR	2	14	14	1	2	2	2	1	2	2	3	#N/A	#N/A	1	0	1	0	0	0	3	0	0	0	0	0	0	0	0	0	0	0	0	.	10	#N/A	No, age of onset above 18/19	1	1	1	no	2	#N/A	2	#N/A	2	#N/A
233	25	2	JUR	1	#N/A	25	1	2	1	2	2	2	2	3	#N/A	#N/A	1	0	0	0	0	0	3	0	0	0	0	0	0	0	0	0	0	0	0	.	9	#N/A	Yes	1	2	1	no	2	#N/A	2	#N/A	2	#N/A
234	30	2	JUR	1	#N/A	30	1	1	1	2	2	2	2	2	23	#N/A	1	0	0	1	0	0	2	0	0	0	0	0	0	0	0	0	0	0	0	.	7	7	No, age of onset above 18/19	1	4	1	no	2	#N/A	2	#N/A	2	#N/A
235	20	1	MURO	1	#N/A	20	1	2	1	2	2	2	2	3	#N/A	#N/A	1	0	0	0	0	0	3	0	0	0	0	0	0	0	0	0	0	0	0	.	17	#N/A	Yes	2	#N/A	2	no	2	#N/A	2	#N/A	2	#N/A
236	14	1	JUR	1	#N/A	14	1	1	1	1	1	1	1	3	#N/A	#N/A	1	0	0	0	0	0	#N/A	#N/A	#N/A	#N/A	#N/A	#N/A	#N/A	#N/A	#N/A	#N/A	#N/A	#N/A	#N/A	.	5	#N/A	age of onset unknown	#N/A	#N/A	#N/A	no	2	#N/A	2	#N/A	2	#N/A
237	25	2	JUR	1	#N/A	25	1	1	1	1	1	1	3	2	#N/A	#N/A	1	0	0	0	0	0	2	0	0	0	0	0	0	0	0	0	0	0	0	.	16	18	age of onset unknown	1	1	1	no	2	#N/A	2	#N/A	2	#N/A
238	18	2	JUR	1	#N/A	18	1	1	1	1	1	1	1	2	#N/A	#N/A	1	0	0	0	0	0	2	0	0	0	0	0	0	0	0	0	0	0	0	.	7	7	Yes	1	1	1	no	2	#N/A	2	#N/A	2	#N/A
239	16	1	JUR	1	#N/A	16	2	#N/A	#N/A	#N/A	2	2	2	2	5	#N/A	0	0	0	1	0	0	1	0	0	0	0	0	0	0	0	0	0	0	0	.	11	11	Yes	1	1	1	no	2	#N/A	2	#N/A	2	#N/A
240	29	1	JUR	1	#N/A	29	1	2	2	1	1	1	1	2	9	#N/A	1	0	0	0	0	0	3	0	0	0	0	0	0	0	0	0	0	0	0	.	20	20	Yes	1	3	1	no	2	#N/A	2	#N/A	2	#N/A
241	19	2	JUR	1	#N/A	19	1	2	1	1	1	1	2	3	#N/A	#N/A	1	0	0	0	0	0	3	0	0	0	0	0	0	0	0	0	0	0	0	.	17	#N/A	no, onset before 3 years of age	1	1	1	no	2	#N/A	2	#N/A	2	#N/A
242	22	1	JUR	1	#N/A	22	1	2	1	1	1	1	1	3	#N/A	#N/A	1	0	0	0	0	0	#N/A	#N/A	#N/A	#N/A	#N/A	#N/A	#N/A	#N/A	#N/A	#N/A	#N/A	#N/A	#N/A	.	13	#N/A	age of onset unknown	#N/A	#N/A	#N/A	no	2	#N/A	2	#N/A	2	#N/A
243	20	1	JUR	1	#N/A	20	1	1	1	1	1	1	2	3	#N/A	#N/A	1	0	0	0	0	0	3	0	0	0	0	0	0	0	0	0	0	0	0	.	18	#N/A	no, onset before 3 years of age	1	1	1	no	2	#N/A	2	#N/A	2	#N/A
244	18	2	JUR	1	#N/A	18	1	2	1	1	1	1	2	3	#N/A	#N/A	0	0	0	0	0	0	3	0	0	0	0	0	0	0	0	0	0	0	0	.	17	#N/A	no, onset before 3 years of age	1	1	1	no	2	#N/A	2	#N/A	2	#N/A
245	19	2	JUR	1	#N/A	19	1	2	1	2	1	1	2	3	#N/A	#N/A	0	0	0	0	0	0	3	0	0	0	0	0	0	0	0	0	0	0	0	.	17	#N/A	no, onset before 3 years of age	1	1	1	no	2	#N/A	2	#N/A	2	#N/A
246	25	1	JUR	1	#N/A	25	1	1	1	1	1	1	3	3	#N/A	#N/A	0	0	0	0	0	1	3	0	0	0	0	0	0	0	0	0	0	0	0	.	12	#N/A	Yes	1	1	1	no	2	#N/A	2	#N/A	2	#N/A
247	18	2	JUR	1	#N/A	18	1	1	1	1	1	1	1	2	11	#N/A	1	0	0	0	0	0	#N/A	#N/A	#N/A	#N/A	#N/A	#N/A	#N/A	#N/A	#N/A	#N/A	#N/A	#N/A	#N/A	.	7	7	No, measles	#N/A	#N/A	#N/A	yes, measles	1	0	2	#N/A	2	#N/A
248	35	1	JUR	1	#N/A	35	1	1	1	1	1	1	1	2	4	#N/A	1	0	0	0	0	0	2	0	0	0	0	0	0	0	0	0	0	0	0	.	31	31	Yes	1	2	2	no	2	#N/A	2	#N/A	2	#N/A
249	25	1	JUR	1	#N/A	25	1	1	1	1	1	1	1	4	#N/A	#N/A	1	0	0	0	0	0	3	0	0	0	0	0	0	0	0	0	0	0	0	.	9	#N/A	Yes	1	1	1	no	2	#N/A	2	#N/A	2	#N/A
250	23	#N/A	.	2	14	14	1	2	1	2	1	1	1	3	#N/A	#N/A	0	0	0	0	0	0	3	0	0	0	0	0	0	0	0	0	0	0	0	.	9	#N/A	Yes	1	3	1	no	2	#N/A	2	#N/A	2	#N/A
251	18	1	JUR	1	#N/A	18	1	1	1	1	1	1	1	2	17	#N/A	1	0	0	0	0	0	3	0	0	0	0	0	0	0	0	0	0	0	0	.	1		No, encephalitis/meningitis	3	2	1	yes, encephalitis/meningiti	2	#N/A	2	#N/A	1	0
252	22	1	JUR	1	#N/A	22	1	1	1	1	1	1	1	2	5	#N/A	1	0	0	0	0	0	2	0	0	0	0	0	0	0	0	0	0	0	0	.	17	17	No, head injury with loss of consciousness	1	2	1	yes, head injury with loss of consciousness	2	#N/A	2	#N/A	2	#N/A
253	18	2	JUR	1	#N/A	18	1	1	1	1	1	1	1	1	6	#N/A	1	0	0	0	0	0	2	0	0	0	0	0	0	0	0	0	0	0	0	.	14	12	No, head injury with loss of consciousness	1	3	1	yes, head injury with loss of consciousness	1	6	1	6	1	6
254	14	1	JUR	1	#N/A	14	1	1	1	1	1	1	2	3	#N/A	#N/A	0	1	0	0	0	0	3	0	0	0	0	0	0	0	0	0	0	0	0	.	3	#N/A	Yes	3	#N/A	1	no	2	#N/A	2	#N/A	2	#N/A
255	19	2	JUR	1	#N/A	19	1	1	1	1	1	1	2	3	#N/A	#N/A	0	1	0	0	0	0	3	0	0	0	0	0	0	0	0	0	0	0	0	.	5	#N/A	Yes	3	#N/A	2	no	2	#N/A	2	#N/A	2	#N/A
256	17	2	JUR	1	#N/A	17	1	2	2	2	1	1	2	3	#N/A	#N/A	0	0	0	0	0	0	3	0	0	0	0	0	0	0	0	0	0	0	0	.	6	#N/A	Yes	1	1	1	no	2	#N/A	2	#N/A	2	#N/A
257	20	1	JUR	1	#N/A	20	1	1	1	1	2	1	1	2	17	#N/A	1	0	0	0	0	0	#N/A	#N/A	#N/A	#N/A	#N/A	#N/A	#N/A	#N/A	#N/A	#N/A	#N/A	#N/A	#N/A	.	3	3	No, measles	#N/A	#N/A	#N/A	yes, measles	1	0	2	#N/A	2	#N/A
258	20	1	JUR	1	#N/A	20	2	#N/A	#N/A	#N/A	2	2	2	2	12	#N/A	0	0	0	1	0	0	1	0	0	0	0	0	0	0	0	0	0	0	0	.	11	8	age of onset unknown	3	#N/A	1	no	2	#N/A	2	#N/A	2	#N/A
259	13	1	NYAMUSA	1	#N/A	13	1	2	1	1	2	1	2	3	#N/A	#N/A	1	0	0	0	0	0	3	0	0	0	0	0	0	0	0	0	0	0	0	.	7	#N/A	Yes	1	3	1	no	2	#N/A	2	#N/A	2	#N/A
260	26	1	JUR	1	#N/A	26	1	1	1	1	1	1	2	3	#N/A	#N/A	1	0	1	0	0	0	3	0	0	0	0	0	0	0	0	0	0	0	0	.	14	#N/A	Yes	1	2	1	no	2	#N/A	2	#N/A	2	#N/A
261	21	1	JUR	1	#N/A	21	1	2	2	2	2	2	2	2	6	#N/A	0	0	0	1	0	0	1	0	0	0	0	0	0	0	0	0	0	0	0	.	15	15	Yes	1	2	1	no	2	#N/A	2	#N/A	2	#N/A
262	28	1	JUR	1	#N/A	28	1	1	1	1	2	1	1	3	#N/A	#N/A	1	0	0	0	0	0	3	0	0	0	0	0	0	0	0	0	0	0	0	.	17	#N/A	Yes	1	3	1	no	2	#N/A	2	#N/A	2	#N/A
263	25	1	JUR	1	#N/A	25	1	2	1	1	2	1	2	3	#N/A	#N/A	1	0	0	0	0	0	3	0	0	0	0	0	0	0	0	0	0	0	0	.	21	#N/A	Yes	1	2	1	no	2	#N/A	2	#N/A	2	#N/A
264	33	1	JUR	1	#N/A	33	1	2	1	1	2	1	2	3	#N/A	#N/A	1	0	0	0	0	0	3	0	0	0	0	0	0	0	0	0	0	0	0	.	28	#N/A	Yes	1	2	1	no	2	#N/A	2	#N/A	2	#N/A
265	23	2	JUR	1	#N/A	23	1	2	1	1	1	1	2	3	#N/A	#N/A	1	1	0	0	0	0	3	0	0	0	0	0	0	0	0	0	0	0	0	.	8	#N/A	No, severe malaria	1	2	1	yes, malaria	2	#N/A	1	5	2	#N/A
266	28	2	JUR	1	#N/A	28	1	1	1	1	2	1	2	1	#N/A	26	1	0	0	1	0	0	2	0	0	0	0	0	0	0	0	0	0	0	0	.	19	19	Yes	1	1	1	no	2	#N/A	2	#N/A	2	#N/A
267	33	2	JUR	1	#N/A	33	1	1	1	2	3	1	2	2	11	#N/A	1	0	0	1	0	0	2	0	0	0	0	0	0	0	0	0	0	0	0	.	22	22	Yes	1	1	1	no	2	#N/A	2	#N/A	2	#N/A
268	27	2	JUR	1	#N/A	27	1	1	1	1	2	1	2	3	#N/A	#N/A	1	0	0	1	0	0	2	0	0	0	0	0	0	0	0	0	0	0	0	.	20	20	Yes	1	2	1	no	2	#N/A	2	#N/A	2	#N/A
269	37	1	JUR	1	#N/A	37	1	1	1	2	2	1	2	3	#N/A	#N/A	1	0	0	0	0	0	3	0	0	0	0	0	0	0	0	0	0	0	0	.	33	#N/A	Yes	2	#N/A	2	no	2	#N/A	2	#N/A	2	#N/A
270	29	2	JUR	2	19	19	1	1	1	2	3	1	1	3	#N/A	#N/A	1	0	0	0	0	0	3	0	0	0	0	0	0	0	0	0	0	0	0	.	20	#N/A	Yes	1	2	1	no	2	#N/A	2	#N/A	2	#N/A
271	23	1	JUR	1	#N/A	23	1	2	1	1	2	2	3	3	#N/A	#N/A	1	0	0	0	0	0	3	0	0	0	0	0	0	0	0	0	0	0	0	.	13	#N/A	Yes	1	2	1	no	2	#N/A	2	#N/A	2	#N/A
272	17	1	JUR	1	#N/A	17	1	2	2	2	2	1	2	2	6	#N/A	1	0	0	1	0	0	2	0	0	0	0	0	0	0	0	0	0	0	0	.	6	11	Yes	1	2	1	no	2	#N/A	2	#N/A	2	#N/A
273	19	1	JUR	1	#N/A	19	1	2	1	1	3	1	2	3	#N/A	#N/A	1	0	0	0	0	0	#N/A	0	0	0	0	0	0	0	0	0	0	0	0	.	10	#N/A	age of onset unknown	3	#N/A	3	no	2	#N/A	2	#N/A	2	#N/A
274	14	1	JUR	1	#N/A	14	1	2	1	1	1	1	2	2	5	#N/A	1	0	0	1	0	0	2	0	0	0	0	0	0	0	0	0	0	0	0	.	9	9	Yes	1	3	1	no	2	#N/A	2	#N/A	2	#N/A
275	21	1	JUR	1	#N/A	21	1	2	1	1	1	1	2	3	#N/A	#N/A	1	1	0	0	0	0	3	0	0	0	0	0	0	0	0	0	0	0	0	.	14	#N/A	Yes	1	2	1	no	2	#N/A	2	#N/A	2	#N/A
276	22	1	JUR	1	#N/A	22	1	2	1	1	1	1	2	2	10	#N/A	1	0	1	1	0	0	2	0	0	0	0	0	0	0	0	0	0	0	0	.	12	12	Yes	2	#N/A	2	no	2	#N/A	2	#N/A	2	#N/A
277	17	1	JUR	1	#N/A	17	2	#N/A	#N/A	#N/A	1	2	3	2	6	#N/A	0	0	1	1	0	0	1	0	0	0	0	0	0	0	0	0	0	0	0	.	11	11	No, severe malaria	1	2	1	yes, malaria	2	#N/A	1	2	2	#N/A
278	21	2	JUR	1	#N/A	21	1	1	1	1	2	1	3	2	16	#N/A	1	0	0	1	0	0	2	0	0	0	0	0	0	0	0	0	0	0	0	.	11	5	Yes	1	1	1	no	2	#N/A	2	#N/A	2	#N/A
279	25	2	JUR	1	#N/A	25	1	1	1	1	2	1	1	2	20	#N/A	1	0	0	1	0	0	2	0	0	0	0	0	0	0	0	0	0	0	0	.	5	5	No, severe malaria	1	1	2	yes, malaria	2	#N/A	1	5	2	#N/A
280	32	1	JUR	1	#N/A	32	1	1	1	1	1	1	2	2	20	#N/A	1	0	1	1	0	0	2	0	0	0	0	0	0	0	0	0	0	0	0	.	12	12	No, age of onset above 18/19	1	2	1	no	2	#N/A	2	#N/A	2	#N/A
281	18	1	JUR	1	#N/A	18	1	1	1	1	1	1	1	2	11	#N/A	1	0	1	1	0	0	2	0	0	0	0	0	0	0	0	0	0	0	0	.	7	7	Yes	1	1	1	no	2	#N/A	2	#N/A	2	#N/A
282	16	2	JUR	1	#N/A	16	1	1	1	1	2	1	2	2	9	#N/A	1	0	0	1	0	0	#N/A	0	0	0	0	0	0	0	0	0	0	0	0	.	9	7	Yes	1	2	1	no	2	#N/A	2	#N/A	2	#N/A
283	15	1	JUR	1	#N/A	15	1	1	1	1	2	1	2	1	#N/A	9	1	0	0	0	0	0	3	0	0	0	0	0	0	0	0	0	0	0	0	.	6	#N/A	Yes	1	1	1	no	2	#N/A	2	#N/A	2	#N/A
284	28	1	JUR	1	#N/A	28	1	1	2	2	2	1	2	3	#N/A	#N/A	1	0	0	0	0	0	3	0	0	0	0	0	0	0	0	0	0	0	0	.	13	#N/A	Yes	2	#N/A	1	no	2	#N/A	2	#N/A	2	#N/A
285	36	1	JUR	1	#N/A	36	1	3	1	1	1	1	2	3	#N/A	#N/A	1	0	0	0	0	0	3	0	0	0	0	0	0	0	0	0	0	0	0	.	26	#N/A	Yes	1	1	1	no	2	#N/A	1	20	3	#N/A
286	25	1	JUR	1	#N/A	25	1	1	1	1	1	1	1	2	7	#N/A	1	0	1	1	0	0	#N/A	0	0	0	0	0	0	0	0	0	0	0	0	.	7	18	No, head injury with loss of consciousness	1	1	1	yes, head injury with loss of consciousness	2	#N/A	2	#N/A	3	#N/A
287	12	2	JUR	1	#N/A	12	1	1	1	1	1	1	2	2	7	#N/A	1	0	0	1	0	0	2	0	0	0	0	0	0	0	0	0	0	0	0	.	5	5	Yes	1	1	1	no	2	#N/A	2	#N/A	2	#N/A
288	8	1	JUR	1	#N/A	8	1	1	1	1	1	1	2	2	2	#N/A	1	0	0	1	0	0	2	0	0	0	0	0	0	0	0	0	0	0	0	.	6	6	no, onset before 3 years of age	3	3	1	no	2	#N/A	2	#N/A	2	#N/A
289	18	2	JUR	1	#N/A	18	1	1	1	1	1	1	2	2	8	#N/A	1	0	0	1	0	0	2	0	0	0	0	0	0	0	0	0	0	0	0	.	8	10	Yes	1	2	1	no	3	#N/A	1	8	2	#N/A
290	25	1	JUR	1	#N/A	25	1	1	1	1	1	1	2	2	15	#N/A	1	0	1	0	0	0	#N/A	0	0	0	0	0	0	0	0	0	0	0	0	.	10	10	Yes	1	1	1	no	2	#N/A	2	#N/A	2	#N/A
291	18	1	JUR	1	#N/A	18	1	1	1	1	1	1	3	2	17	#N/A	1	0	1	1	0	0	2	0	0	0	0	0	0	0	0	0	0	0	0	.	1	1	Yes	1	1	1	no	2	#N/A	2	#N/A	2	#N/A
292	12	1	JUR	1	#N/A	12	1	1	1	1	2	1	3	2	3	#N/A	1	0	0	1	0	0	2	0	0	0	0	0	0	0	0	0	0	0	0	.	9	9	Yes	1	1	1	no	2	#N/A	2	#N/A	2	#N/A
293	19	2	JUR	1	#N/A	19	1	1	1	1	2	1	3	2	4	#N/A	1	0	0	1	0	0	2	0	0	0	0	0	0	0	0	0	0	0	0	.	15	15	Yes	1	1	1	no	2	#N/A	2	#N/A	2	#N/A
294	28	2	JUR	1	#N/A	28	1	1	1	1	2	1	3	1	#N/A	25	1	0	0	1	0	0	2	0	0	0	0	0	0	0	0	0	0	0	0	.	3	3	No, age of onset above 18/19	1	1	1	no	2	#N/A	2	#N/A	2	#N/A
295	20	1	JUR	1	#N/A	20	1	2	1	1	1	1	2	3	#N/A	#N/A	1	0	0	0	0	0	3	0	0	0	0	0	0	0	0	0	0	0	0	.	16	#N/A	Yes	1	2	1	no	2	#N/A	2	#N/A	2	#N/A
296	25	2	JUR	1	#N/A	25	1	1	1	1	2	1	2	3	#N/A	#N/A	1	0	0	0	0	0	3	0	0	0	0	0	0	0	0	0	0	0	0	.	19	#N/A	Yes	1	2	1	no	2	#N/A	2	#N/A	2	#N/A
297	28	1	JUR	1	#N/A	28	1	1	1	1	2	1	2	3	#N/A	#N/A	1	0	0	0	0	0	3	0	0	0	0	0	0	0	0	0	0	0	0	.	22	#N/A	Yes	1	2	1	no	2	#N/A	2	#N/A	2	#N/A
298	19	1	JUR	1	#N/A	19	1	1	1	1	2	1	1	2	5	#N/A	1	0	0	1	0	0	2	0	0	0	0	0	0	0	0	0	0	0	0	.	14	14	Yes	1	1	1	no	2	#N/A	2	#N/A	2	#N/A
299	26	1	JUR	1	#N/A	26	1	1	1	1	1	1	1	2	11	#N/A	1	0	1	1	0	0	2	0	0	0	0	0	0	0	0	0	0	0	0	.	15	15	Yes	1	2	1	no	3	#N/A	2	#N/A	1	11
300	12	1	JUR	1	#N/A	12	1	1	1	1	2	1	2	2	3	#N/A	1	0	0	1	0	0	2	0	0	0	0	0	0	0	0	0	0	0	0	.	9	9	Yes	1	2	1	no	2	#N/A	2	#N/A	2	#N/A
301	13	1	JUR	1	#N/A	13	1	1	1	1	1	1	1	3	#N/A	#N/A	1	0	1	0	0	0	3	0	0	0	0	0	0	0	0	0	0	0	0	.	5	#N/A	No, severe malaria	1	1	1	yes, malaria	2	#N/A	1	3	2	#N/A
302	10	1	JUR	1	#N/A	10	2	#N/A	#N/A	#N/A	2	2	2	2	5	#N/A	0	0	0	1	0	0	1	0	0	0	0	0	0	0	0	0	0	0	0	.	5	5	Yes	1	1	1	no	3	#N/A	2	#N/A	1	8
303	20	2	JUR	1	#N/A	20	3	#N/A	#N/A	#N/A	2	1	2	2	4	#N/A	1	0	0	1	0	0	2	0	0	0	0	0	0	0	0	0	0	0	0	.	16	16	Yes	2	#N/A	3	no	2	#N/A	2	#N/A	2	#N/A
304	21	2	JUR	2	0	0	1	2	1	2	1	1	3	3	#N/A	#N/A	1	0	0	0	0	0	3	0	0	0	0	0	0	0	0	0	0	0	0	.	13	#N/A	no, recently moved into the village <3 years	1	1	1	no	3	#N/A	2	#N/A	2	#N/A
305	20	1	JUR	1	#N/A	20	1	1	1	1	2	1	2	2	2	#N/A	1	0	0	1	0	0	2	0	0	0	0	0	0	0	0	0	0	0	0	.	18	18	no, onset before 3 years of age	3	2	1	no	2	#N/A	2	#N/A	2	#N/A
306	18	2	JUR	1	#N/A	18	1	1	1	1	1	1	3	3	#N/A	#N/A	1	0	0	0	0	0	2	0	0	0	0	0	0	0	0	0	0	0	0	.	9	9	Yes	1	1	1	no	2	#N/A	2	#N/A	2	#N/A
307	23	1	JUR	1	#N/A	23	1	1	1	1	1	1	1	2	12	#N/A	1	0	0	1	0	0	2	0	0	0	0	0	0	0	0	0	0	0	0	.	12	11	Yes	1	1	1	no	2	#N/A	2	#N/A	2	#N/A
308	22	1	JUR	1	#N/A	22	1	1	1	1	2	1	3	2	7	#N/A	1	0	0	1	0	0	2	0	0	0	0	0	0	0	0	0	0	0	0	.	15	15	Yes	1	2	1	no	2	#N/A	2	#N/A	2	#N/A
309	24	2	JUR	2	8	8	1	2	1	1	2	1	2	2	22	#N/A	1	0	0	1	0	0	1	0	0	0	0	0	0	0	0	0	0	0	0	.	18	2	Yes	2	#N/A	2	no	2	#N/A	2	#N/A	2	#N/A
310	7	1	JUR	1	#N/A	7	1	1	1	1	1	1	1	2	2	#N/A	1	0	0	1	0	0	2	0	0	0	0	0	0	0	0	0	0	0	0	.	5	5	No, severe malaria	1	1	1	yes, measles	1	2	1	2	2	#N/A
311	9	1	JUR	1	#N/A	9	1	1	1	1	2	1	1	2	3	#N/A	1	0	0	1	0	0	2	0	0	0	0	0	0	0	0	0	0	0	0	.	4	6	No, severe malaria	1	2	1	yes, measles	1	2	1	1	3	#N/A
312	26	1	JUR	1	#N/A	26	1	1	1	1	1	1	2	2	23	#N/A	1	0	0	1	0	0	2	0	0	0	0	0	0	0	0	0	0	0	0	.	4	3	No, age of onset above 18/19	2	#N/A	2	no	2	#N/A	2	#N/A	2	#N/A
313	19	1	JUR	1	#N/A	19	2	#N/A	#N/A	#N/A	1	2	2	2	15	#N/A	0	0	1	1	0	0	1	0	0	0	0	0	0	0	0	0	0	0	0	.	4	4	Yes	1	#N/A	1	no	2	#N/A	2	#N/A	2	#N/A
314	15	1	JUR	1	#N/A	15	1	1	1	1	1	1	1	3	#N/A	#N/A	1	0	1	0	0	0	3	0	0	0	0	0	0	0	0	0	0	0	0	.	6	#N/A	age of onset unknown	1	5	1	no	2	#N/A	2	#N/A	2	#N/A
315	26	1	JUR	1	#N/A	26	1	1	1	1	2	1	2	3	#N/A	#N/A	1	0	0	0	0	0	3	0	0	0	0	0	0	0	0	0	0	0	0	.	17	#N/A	age of onset unknown	1	2	1	no	2	#N/A	2	#N/A	2	#N/A
316	22	1	JUR	1	#N/A	22	1	1	1	1	1	1	2	2	10	#N/A	1	0	1	1	0	0	2	0	0	0	0	0	0	0	0	0	0	0	0	.	12	12	Yes	1	3	1	no	2	#N/A	2	#N/A	2	#N/A
317	25	1	JUR	1	#N/A	25	1	1	2	2	2	1	3	3	#N/A	#N/A	1	0	0	0	0	0	3	0	0	0	0	0	0	0	0	0	0	0	0	.	16	#N/A	age of onset unknown	2	#N/A	2	no	3	#N/A	3	#N/A	3	#N/A
318	40	2	JUR	1	#N/A	40	1	2	1	1	2	1	2	3	#N/A	#N/A	1	0	0	0	0	0	3	0	0	0	0	0	0	0	0	0	0	0	0	.	31	#N/A	age of onset unknown	1	3	1	no	3	#N/A	3	#N/A	3	#N/A
319	19	1	JUR	1	#N/A	19	2	#N/A	#N/A	#N/A	2	2	3	2	10	#N/A	0	0	0	1	0	0	1	0	0	0	0	0	0	0	0	0	0	0	0	.	9	9	Yes	2	#N/A	2	no	2	#N/A	2	#N/A	2	#N/A
320	18	1	JUR	1	#N/A	18	1	2	1	1	1	1	3	3	#N/A	#N/A	1	0	0	0	0	0	3	0	0	0	0	0	0	0	0	0	0	0	0	.	13	#N/A	Yes	1	2	1	no	2	#N/A	2	#N/A	2	#N/A
321	20	1	JUR	1	#N/A	20	2	#N/A	#N/A	#N/A	2	2	2	2	6	#N/A	0	0	0	1	0	0	1	0	0	0	0	0	0	0	0	0	0	0	0	.	14	14	Yes	1	2	1	no	2	#N/A	2	#N/A	2	#N/A
322	29	2	JUR	1	#N/A	29	1	2	1	1	2	1	2	3	#N/A	#N/A	1	0	0	0	0	0	3	0	0	0	0	0	0	0	0	0	0	0	0	.	20	#N/A	age of onset unknown	1	5	1	no	3	#N/A	3	#N/A	3	#N/A
323	13	2	JUR	1	#N/A	13	1	2	1	1	2	1	2	3	#N/A	#N/A	1	0	0	0	0	0	3	0	0	0	0	0	0	0	0	0	0	0	0	.	4	#N/A	age of onset unknown	1	4	1	no	3	#N/A	3	#N/A	3	#N/A
324	35	2	JUR	1	#N/A	35	1	1	1	1	1	1	2	3	#N/A	#N/A	1	0	1	0	0	0	3	0	0	0	0	0	0	0	0	0	0	0	0	.	26	#N/A	age of onset unknown	1	4	2	no	3	#N/A	3	#N/A	3	#N/A
325	20	2	JUR	1	#N/A	20	1	2	1	1	2	1	2	3	#N/A	#N/A	1	0	0	0	0	0	3	0	0	0	0	0	0	0	0	0	0	0	0	.	11	#N/A	age of onset unknown	1	2	1	no	3	#N/A	3	#N/A	3	#N/A
326	15	2	JUR	1	#N/A	15	1	2	1	1	1	1	2	2	9	#N/A	1	0	0	1	0	0	2	0	0	0	0	0	0	0	0	0	0	0	0	.	6	6	Yes	1	2	1	no	3	#N/A	3	#N/A	3	#N/A
327	25	2	JUR	1	#N/A	25	1	1	1	1	2	1	2	3	#N/A	#N/A	1	0	0	0	0	0	3	0	0	0	0	0	0	0	0	0	0	0	0	.	16	#N/A	age of onset unknown	1	5	1	no	2	#N/A	2	#N/A	2	#N/A
328	30	1	JUR	1	#N/A	30	1	2	1	1	3	1	2	3	#N/A	#N/A	1	0	0	0	0	0	3	0	0	0	0	0	0	0	0	0	0	0	0	.	24	#N/A	Yes	1	6	1	no	2	#N/A	2	#N/A	2	#N/A
329	15	2	JUR	2	8	8	2	#N/A	#N/A	#N/A	2	2	2	2	6	#N/A	0	0	0	1	0	0	1	0	0	0	0	0	0	0	0	0	0	0	0	.	9	9	Yes	1	1	1	no	3	#N/A	3	#N/A	3	#N/A
330	22	2	JUR	1	#N/A	22	1	2	1	1	3	1	3	3	#N/A	#N/A	1	0	0	0	0	0	3	0	0	0	0	0	0	0	0	0	0	0	0	.	13	#N/A	Yes	1	2	1	no	3	#N/A	3	#N/A	3	#N/A
331	12	2	JUR	2	2	2	1	2	1	1	3	1	3	3	#N/A	#N/A	1	0	0	0	0	0	3	0	0	0	0	0	0	0	0	0	0	0	0	.	3	#N/A	no, recently moved into the village <3 years	1	1	1	no	3	#N/A	3	#N/A	3	#N/A
332	39	2	JUR	1	#N/A	39	1	1	1	1	3	1	3	3	#N/A	#N/A	1	0	0	0	0	0	3	0	0	0	0	0	0	0	0	0	0	0	0	.	32	#N/A	Yes	1	1	1	no	2	#N/A	2	#N/A	2	#N/A
333	25	1	JUR	1	#N/A	25	1	2	1	2	3	1	3	1	#N/A	11	1	0	0	0	0	0	2	0	0	0	0	0	0	0	0	0	0	0	0	.	17	17	Yes	1	10	1	no	2	#N/A	2	#N/A	2	#N/A
334	70	1	JUR	1	#N/A	70	1	1	1	1	2	1	2	3	#N/A	#N/A	1	0	0	0	0	0	3	0	0	0	0	0	0	0	0	0	0	0	0	.	61	#N/A	age of onset unknown	1	1	1	no	2	#N/A	2	#N/A	2	#N/A
335	30	2	JUR	2	3	3	1	1	1	1	3	1	2	3	#N/A	#N/A	1	0	0	0	0	0	3	0	0	0	0	0	0	0	0	0	0	0	0	.	21	#N/A	age of onset unknown	1	2	1	no	3	#N/A	3	#N/A	3	#N/A
336	11	1	JUR	1	#N/A	11	2	#N/A	#N/A	#N/A	1	2	1	2	6	#N/A	0	0	1	1	0	0	2	0	0	0	0	0	0	0	0	0	0	0	0	.	5	5	Yes	1	3	1	no	2	#N/A	2	#N/A	2	#N/A
337	30	1	JUR	2	14	14	1	2	1	1	2	1	2	3	#N/A	#N/A	1	0	0	0	0	0	3	0	0	0	0	0	0	0	0	0	0	0	0	.	23	#N/A	Yes	1	3	1	no	2	#N/A	2	#N/A	2	#N/A
338	20	2	JUR	2	14	14	1	2	1	1	2	1	2	3	#N/A	#N/A	1	0	0	0	0	0	3	0	0	0	0	0	0	0	0	0	0	0	0	.	2	#N/A	Yes	1	2	1	no	2	#N/A	2	#N/A	2	#N/A
339	15	2	JUR	2	14	14	1	1	1	1	3	1	2	3	#N/A	#N/A	1	0	0	0	0	0	3	0	0	0	0	0	0	0	0	0	0	0	0	.	8	#N/A	Yes	1	5	1	no	2	#N/A	2	#N/A	2	#N/A
340	25	2	JUR	1	#N/A	25	1	1	1	1	2	1	2	3	#N/A	#N/A	1	0	0	0	0	0	3	0	0	0	0	0	0	0	0	0	0	0	0	.	13	#N/A	Yes	1	3	1	no	2	#N/A	2	#N/A	2	#N/A
341	29	1	JUR	1	#N/A	29	1	1	1	1	2	1	2	3	#N/A	#N/A	1	0	0	0	0	0	3	0	0	0	0	0	0	0	0	0	0	0	0	.	18	#N/A	Yes	1	3	1	no	2	#N/A	2	#N/A	2	#N/A
342	13	2	JUR	1	#N/A	13	1	1	1	1	2	1	2	3	#N/A	#N/A	1	0	0	0	0	0	3	0	0	0	0	0	0	0	0	0	0	0	0	.	3	#N/A	Yes	1	1	2	no	2	#N/A	2	#N/A	2	#N/A
343	19	1	JUR	1	#N/A	19	2	#N/A	#N/A	#N/A	2	2	2	2	8	#N/A	0	0	0	1	0	0	1	0	0	0	0	0	0	0	0	0	0	0	0	.	11	11	Yes	1	3	1	no	2	#N/A	2	#N/A	2	#N/A
344	33	1	JUR	1	#N/A	33	1	2	2	2	2	1	2	3	#N/A	#N/A	1	0	0	0	0	0	3	0	0	0	0	0	0	0	0	0	0	0	0	.	5	#N/A	No, severe malaria	1	2	1	yes, malaria	2	#N/A	1	5	2	#N/A
345	20	1	JUR	1	#N/A	20	1	1	1	1	2	1	2	3	#N/A	#N/A	1	0	0	0	0	0	3	0	0	0	0	0	0	0	0	0	0	0	0	.	14	#N/A	Yes	1	3	1	no	2	#N/A	2	#N/A	2	#N/A
346	19	1	JUR	1	#N/A	19	1	1	1	1	2	1	2	3	#N/A	#N/A	1	0	0	0	0	0	3	0	0	0	0	0	0	0	0	0	0	0	0	.	10	#N/A	Yes	1	3	1	no	2	#N/A	2	#N/A	2	#N/A
347	17	1	JUR	1	#N/A	17	2	#N/A	#N/A	#N/A	2	2	2	2	7	#N/A	0	0	0	1	0	0	1	0	0	0	0	0	0	0	0	0	0	0	0	.	10	10	Yes	1	4	1	no	2	#N/A	2	#N/A	2	#N/A
348	29	2	JUR	1	#N/A	29	1	1	1	1	2	1	2	3	#N/A	#N/A	1	0	0	0	0	0	3	0	0	0	0	0	0	0	0	0	0	0	0	.	20	#N/A	Yes	1	4	1	no	2	#N/A	2	#N/A	2	#N/A
349	75	2	JUR	1	#N/A	75	1	1	1	1	2	1	2	3	#N/A	#N/A	1	0	0	0	0	0	3	0	0	0	0	0	0	0	0	0	0	0	0	.	14	#N/A	No, age of onset above 18/19	1	10	1	no	3	#N/A	2	#N/A	3	#N/A
350	20	1	JUR	1	#N/A	20	1	1	1	1	3	1	2	2	6	#N/A	1	0	0	1	0	0	2	0	0	0	0	0	0	0	0	0	0	0	0	.	14	14	Yes	1	3	1	no	2	#N/A	2	#N/A	2	#N/A
351	17	1	JUR	1	#N/A	17	1	1	1	1	2	1	2	2	6	#N/A	1	0	0	1	0	0	2	0	0	0	0	0	0	0	0	0	0	0	0	.	11	11	Yes	1	2	1	no	2	#N/A	2	#N/A	2	#N/A
352	6	1	JUR	1	#N/A	6	1	2	1	1	2	1	2	3	#N/A	#N/A	1	0	0	0	0	0	2	0	0	0	0	0	0	0	0	0	0	0	0	.	1	1	Yes	1	1	1	no	2	#N/A	2	#N/A	2	#N/A
353	18	1	JUR	1	#N/A	18	1	1	1	1	2	1	2	3	#N/A	#N/A	1	0	0	1	0	0	2	0	0	0	0	0	0	0	0	0	0	0	0	.	1	1	Yes	1	3	1	no	2	#N/A	2	#N/A	2	#N/A
354	22	1	JUR	1	#N/A	22	2	#N/A	#N/A	#N/A	2	2	2	2	11	#N/A	0	0	0	1	0	0	1	0	0	0	0	0	0	0	0	0	0	0	0	.	11	11	Yes	1	3	1	no	2	#N/A	2	#N/A	2	#N/A
355	19	2	JUR	1	#N/A	19	1	1	1	1	2	1	2	3	#N/A	#N/A	1	0	0	0	0	0	3	0	0	0	0	0	0	0	0	0	0	0	0	.	10	#N/A	Yes	2	#N/A	2	no	2	#N/A	2	#N/A	2	#N/A
356	14	2	JUR	1	#N/A	14	1	1	1	1	2	1	2	3	#N/A	#N/A	1	0	0	0	0	0	3	0	0	0	0	0	0	0	0	0	0	0	0	.	4	#N/A	Yes	1	2	1	no	2	#N/A	2	#N/A	2	#N/A
357	17	2	JUR	1	#N/A	17	1	1	1	1	2	1	2	3	#N/A	#N/A	1	0	0	0	0	0	3	0	0	0	0	0	0	0	0	0	0	0	0	.	9	#N/A	Yes	1	3	1	no	2	#N/A	2	#N/A	2	#N/A
358	18	2	JUR	1	#N/A	18	1	1	1	1	2	1	2	3	#N/A	#N/A	1	0	0	0	0	0	3	0	0	0	0	0	0	0	0	0	0	0	0	.	9	#N/A	Yes	1	3	1	no	2	#N/A	2	#N/A	2	#N/A
359	27	2	JUR	1	#N/A	27	1	1	1	1	2	1	2	3	#N/A	#N/A	1	0	0	0	0	0	3	0	0	0	0	0	0	0	0	0	0	0	0	.	3	#N/A	No, age of onset above 18/19	1	3	1	no	2	#N/A	2	#N/A	2	#N/A
360	15	2	JUR	1	#N/A	15	1	1	1	1	2	1	2	3	#N/A	#N/A	1	0	0	0	0	0	3	0	0	0	0	0	0	0	0	0	0	0	0	.	4	#N/A	Yes	1	2	1	no	2	#N/A	2	#N/A	2	#N/A
361	20	1	JUR	1	#N/A	20	1	1	1	1	2	1	2	3	#N/A	#N/A	1	0	0	0	0	0	3	0	0	0	0	0	0	0	0	0	0	0	0	.	10	#N/A	Yes	1	3	1	no	2	#N/A	2	#N/A	2	#N/A
362	22	1	JUR	1	#N/A	22	1	1	1	1	2	1	2	3	#N/A	#N/A	1	0	0	0	0	0	3	0	0	0	0	0	0	0	0	0	0	0	0	.	14	#N/A	Yes	1	3	1	no	2	#N/A	2	#N/A	2	#N/A
363	20	1	JUR	1	#N/A	20	1	1	1	1	2	1	2	3	#N/A	#N/A	1	0	0	0	0	0	3	0	0	0	0	0	0	0	0	0	0	0	0	.	7	#N/A	Yes	1	3	1	no	2	#N/A	2	#N/A	2	#N/A
364	12	2	JUR	1	#N/A	12	1	1	1	1	2	1	2	3	#N/A	#N/A	1	0	0	0	0	0	3	0	0	0	0	0	0	0	0	0	0	0	0	.	6	#N/A	Yes	1	1	1	no	2	#N/A	2	#N/A	2	#N/A
365	30	1	JUR	1	#N/A	30	1	2	1	1	2	1	2	3	#N/A	#N/A	1	0	0	0	0	0	3	0	0	0	0	0	0	0	0	0	0	0	0	.	15	#N/A	Yes	1	3	1	no	2	#N/A	2	#N/A	2	#N/A
366	19	2	JUR	1	#N/A	19	1	2	1	1	2	1	2	3	#N/A	#N/A	1	0	0	0	0	0	3	0	0	0	0	0	0	0	0	0	0	0	0	.	11	#N/A	Yes	1	1	1	no	2	#N/A	2	#N/A	2	#N/A
367	14	2	JUR	2	3	3	2	#N/A	#N/A	#N/A	2	2	3	2	10	#N/A	0	0	0	1	0	0	1	0	0	0	0	0	0	0	0	0	0	0	0	.	4	4	Yes	1	3	1	no	3	#N/A	3	#N/A	3	#N/A
368	12	2	JUR	1	#N/A	12	1	2	1	1	3	1	2	3	#N/A	#N/A	1	0	0	0	0	0	3	0	0	0	0	0	0	0	0	0	0	0	0	.	0	#N/A	Yes	1	3	1	no	3	#N/A	3	#N/A	3	#N/A
369	25	1	JUR	1	#N/A	25	1	2	1	1	3	1	1	3	#N/A	#N/A	1	0	0	0	0	0	3	0	0	0	0	0	0	0	0	0	0	0	0	.	15	#N/A	Yes	1	4	1	no	2	#N/A	2	#N/A	2	#N/A
370	20	1	JUR	1	#N/A	20	2	#N/A	#N/A	#N/A	3	2	2	2	15	#N/A	0	0	0	1	0	0	1	0	0	0	0	0	0	0	0	0	0	0	0	.	5	5	Yes	1	3	1	no	2	#N/A	2	#N/A	2	#N/A
371	15	1	JUR	1	#N/A	15	1	1	1	2	3	1	2	3	#N/A	#N/A	1	0	0	0	0	0	3	0	0	0	0	0	0	0	0	0	0	0	0	.	8	#N/A	Yes	1	3	2	no	2	#N/A	2	#N/A	2	#N/A
372	18	1	JUR	1	#N/A	18	1	1	1	2	3	1	2	3	#N/A	#N/A	1	0	0	0	0	0	3	0	0	0	0	0	0	0	0	0	0	0	0	.	9	#N/A	age of onset unknown	1	2	1	no	3	#N/A	3	#N/A	3	#N/A
373	20	1	JUR	1	#N/A	20	2	#N/A	#N/A	#N/A	3	2	2	2	7	#N/A	0	0	0	1	0	0	1	0	0	0	0	0	0	0	0	0	0	0	0	.	13	13	Yes	2	#N/A	2	no	2	#N/A	2	#N/A	2	#N/A
374	39	1	JUR	2	6	6	1	2	1	2	2	1	2	3	#N/A	#N/A	1	0	0	0	0	0	3	0	0	0	0	0	0	0	0	0	0	0	0	.	19	#N/A	No, age of onset above 18/19	1	3	1	no	2	#N/A	2	#N/A	2	#N/A
375	17	2	JUR	1	#N/A	17	1	2	1	1	2	1	2	2	10	#N/A	1	0	0	1	0	0	2	0	0	0	0	0	0	0	0	0	0	0	0	.	2	7	Yes	1	3	1	no	2	#N/A	2	#N/A	2	#N/A
376	85	1	JUR	1	#N/A	85	1	1	1	2	2	1	2	3	#N/A	#N/A	1	0	0	0	0	0	3	0	0	0	0	0	0	0	0	0	0	0	0	.	15	#N/A	No, age of onset above 18/19	1	4	1	no	2	#N/A	2	#N/A	2	#N/A
377	25	2	JUR	1	#N/A	25	1	1	1	1	2	1	2	3	#N/A	#N/A	1	0	0	0	0	0	3	0	0	0	0	0	0	0	0	0	0	0	0	.	13	#N/A	Yes	1	3	1	no	2	#N/A	2	#N/A	2	#N/A
378	20	2	JUR	1	#N/A	20	1	1	1	1	2	1	2	3	#N/A	#N/A	1	0	0	0	0	0	3	0	0	0	0	0	0	0	0	0	0	0	0	.	12	#N/A	Yes	1	3	1	no	2	#N/A	2	#N/A	2	#N/A
379	85	2	JUR	1	#N/A	85	1	1	1	1	2	1	2	3	#N/A	#N/A	1	0	0	0	0	0	3	0	0	0	0	0	0	0	0	0	0	0	0	.	65	#N/A	No, age of onset above 18/19	1	3	1	no	2	#N/A	2	#N/A	2	#N/A
380	10	2	JUR	1	#N/A	10	2	#N/A	#N/A	#N/A	2	2	2	3	#N/A	#N/A	0	0	0	0	0	0	4	0	0	0	0	0	0	0	0	0	0	0	1	OV RELATED BLINDNESS	#N/A	#N/A	No	1	3	1	no	#N/A	#N/A	#N/A	#N/A	#N/A	#N/A
381	29	1	JUR	1	#N/A	29	1	2	1	2	2	1	2	3	#N/A	#N/A	1	0	0	0	0	0	3	0	0	0	0	0	0	0	0	0	0	0	0	.	4	#N/A	No, age of onset above 18/19	1	2	1	no	2	#N/A	2	#N/A	2	#N/A
382	24	2	JUR	1	#N/A	24	1	2	1	1	2	1	2	2	9	#N/A	1	0	0	1	0	0	2	0	0	0	0	0	0	0	0	0	0	0	0	.	16	15	Yes	1	2	1	no	2	#N/A	2	#N/A	2	#N/A
383	7	2	JUR	1	#N/A	7	2	#N/A	#N/A	#N/A	2	2	3	2	4	#N/A	0	0	0	1	0	0	1	0	0	0	0	0	0	0	0	0	0	0	0	.	3	3	Yes	1	3	1	no	2	#N/A	2	#N/A	2	#N/A
384	15	1	JUR	1	#N/A	15	1	1	1	1	3	1	3	3	#N/A	#N/A	1	0	0	0	0	0	3	0	0	0	0	0	0	0	0	0	0	0	0	.	7	#N/A	Yes	1	4	1	no	2	#N/A	2	#N/A	2	#N/A
385	17	2	JUR	1	#N/A	17	1	1	1	1	2	1	2	3	#N/A	#N/A	1	0	0	0	0	0	3	0	0	0	0	0	0	0	0	0	0	0	0	.	9	#N/A	Yes	1	1	1	no	3	#N/A	3	#N/A	3	#N/A
386	27	1	NYAMUSA	1	#N/A	27	1	2	1	1	2	1	1	3	#N/A	#N/A	1	0	0	0	0	0	3	0	0	0	0	0	0	0	0	0	0	0	0	.	18	#N/A	age of onset unknown	1	6	1	no	3	#N/A	3	#N/A	3	#N/A
387	28	2	JUR	1	#N/A	28	1	1	1	1	3	1	1	1	1	2	1	0	0	1	0	0	3	0	0	0	0	0	0	0	0	0	0	0	0	.	19	27	No, severe malaria	1	3	1	yes, malaria	2	#N/A	1	0	2	#N/A
388	28	1	JUR	1	#N/A	28	1	2	1	2	2	1	2	3	#N/A	#N/A	1	0	0	0	0	0	3	0	0	0	0	0	0	0	0	0	0	0	0	.	6	#N/A	No, severe malaria	3	8	1	yes, severe malaria	1	22	2	#N/A	2	#N/A
389	25	1	JUR	1	#N/A	25	1	2	1	1	1	1	2	3	#N/A	#N/A	1	0	1	0	0	0	3	0	0	0	0	0	0	0	0	0	0	0	0	.	15	#N/A	Yes	1	4	1	no	2	#N/A	2	#N/A	2	#N/A
390	15	1	JUR	1	#N/A	15	1	2	1	1	2	1	1	3	#N/A	#N/A	1	0	0	0	0	0	3	0	0	0	0	0	0	0	0	0	0	0	0	.	13	#N/A	no, onset before 3 years of age	1	1	1	no	2	#N/A	2	#N/A	2	#N/A
391	27	2	JUR	1	#N/A	27	2	#N/A	#N/A	#N/A	1	2	2	2	4	#N/A	0	0	1	1	0	0	1	0	0	0	0	0	0	0	0	0	0	0	0	.	22	23	Yes	1	2	1	no	2	#N/A	2	#N/A	2	#N/A
392	25	1	JUR	1	#N/A	25	1	1	1	1	2	1	2	1	#N/A	22	1	0	0	1	0	0	3	0	0	0	0	0	0	0	0	0	0	0	0	.	20	#N/A	Yes	1	1	1	no	2	#N/A	2	#N/A	2	#N/A
393	22	1	JUR	1	#N/A	22	1	2	1	1	2	1	2	3	#N/A	#N/A	1	0	0	0	0	0	3	0	0	0	0	0	0	0	0	0	0	0	0	.	13	#N/A	age of onset unknown	1	#N/A	1	no	3	#N/A	3	#N/A	3	#N/A
394	14	1	JUR	1	#N/A	14	1	1	1	1	2	1	2	3	#N/A	#N/A	1	0	0	0	0	0	3	0	0	0	0	0	0	0	0	0	0	0	0	.	9	#N/A	Yes	1	3	1	no	2	#N/A	2	#N/A	2	#N/A
395	18	1	JUR	1	#N/A	18	1	2	1	1	2	1	2	3	#N/A	#N/A	1	0	0	0	0	0	3	0	0	0	0	0	0	0	0	0	0	0	0	.	7	#N/A	Yes	1	3	1	no	2	#N/A	2	#N/A	2	#N/A
396	21	2	JUR	1	#N/A	21	1	1	1	1	3	1	2	3	#N/A	#N/A	1	0	0	0	0	0	3	0	0	0	0	0	0	0	0	0	0	0	0	.	11	#N/A	Yes	1	6	1	no	2	#N/A	2	#N/A	2	#N/A
397	15	2	JUR	1	#N/A	15	1	1	1	1	2	1	2	3	#N/A	#N/A	1	0	0	0	0	0	3	0	0	0	0	0	0	0	0	0	0	0	0	.	9	#N/A	Yes	1	5	1	no	2	#N/A	2	#N/A	2	#N/A
398	16	2	JUR	1	#N/A	16	1	1	1	1	2	1	2	3	#N/A	#N/A	1	0	0	0	0	0	3	0	0	0	0	0	0	0	0	0	0	0	0	.	7	#N/A	Yes	1	3	1	no	2	#N/A	2	#N/A	2	#N/A
399	26	2	JUR	1	#N/A	26	1	2	1	1	2	1	2	3	#N/A	#N/A	1	0	0	0	0	0	3	0	0	0	0	0	0	0	0	0	0	0	0	.	1	#N/A	No, age of onset above 18/19	1	2	1	no	3	#N/A	3	#N/A	3	#N/A
400	38	1	JUR	1	#N/A	38	1	1	1	1	2	1	2	3	#N/A	#N/A	1	0	0	0	0	0	3	0	0	0	0	0	0	0	0	0	0	0	0	.	29	#N/A	Yes	1	3	1	no	2	#N/A	2	#N/A	2	#N/A
401	18	1	JUR	1	#N/A	18	1	1	1	1	2	1	2	3	#N/A	#N/A	1	0	0	0	0	0	3	0	0	0	0	0	0	0	0	0	0	0	0	.	5	#N/A	Yes	1	3	1	no	2	#N/A	2	#N/A	2	#N/A
402	72	1	JUR	1	#N/A	72	1	1	1	1	3	1	3	3	#N/A	#N/A	1	0	0	0	0	0	3	0	0	0	0	0	0	0	0	0	0	0	0	.	63	#N/A	age of onset unknown	1	5	1	no	3	#N/A	3	#N/A	3	#N/A
403	19	2	JUR	1	#N/A	19	1	1	1	1	3	1	3	3	#N/A	#N/A	1	0	0	0	0	0	3	0	0	0	0	0	0	0	0	0	0	0	0	.	9	#N/A	Yes	2	#N/A	2	no	3	#N/A	3	#N/A	2	#N/A
404	16	2	JUR	1	#N/A	16	1	1	1	1	3	1	3	1	#N/A	14	1	0	0	1	0	0	2	0	0	0	0	0	0	0	0	0	0	0	0	.	2	2	Yes	1	5	1	no	2	#N/A	2	#N/A	2	#N/A
405	14	1	JUR	1	#N/A	14	1	2	1	1	3	1	3	2	#N/A	#N/A	1	0	0	1	0	0	2	0	0	0	0	0	0	0	0	0	0	0	0	.	4	4	Yes	1	5	1	no	2	#N/A	2	#N/A	2	#N/A
406	17	1	JUR	1	#N/A	17	1	1	1	1	2	1	3	2	3	#N/A	1	0	0	1	0	0	2	0	0	0	0	0	0	0	0	0	0	0	0	.	14	14	Yes	1	5	1	no	2	#N/A	2	#N/A	2	#N/A
407	18	1	JUR	1	#N/A	18	1	1	1	1	3	1	3	3	#N/A	#N/A	1	0	0	0	0	0	3	0	0	0	0	0	0	0	0	0	0	0	0	.	13	#N/A	Yes	1	5	1	no	2	#N/A	2	#N/A	2	#N/A
408	19	1	JUR	1	#N/A	19	1	2	1	1	3	1	3	2	3	#N/A	1	0	0	1	0	0	2	0	0	0	0	0	0	0	0	0	0	0	0	.	3	16	Yes	1	10	1	no	2	#N/A	2	#N/A	2	#N/A
409	24	1	JUR	1	#N/A	24	1	1	1	1	3	1	3	3	#N/A	#N/A	1	0	0	0	0	0	3	0	0	0	0	0	0	0	0	0	0	0	0	.	12	#N/A	Yes	1	4	1	no	2	#N/A	2	#N/A	2	#N/A
410	22	2	JUR	1	#N/A	22	1	2	1	2	3	1	2	3	#N/A	#N/A	1	0	0	0	0	0	3	0	0	0	0	0	0	0	0	0	0	0	0	.	7	#N/A	No, severe malaria	1	2	1	yes, malaria	3	#N/A	1	2	2	#N/A
411	16	2	JUR	1	#N/A	16	1	1	1	1	2	1	2	3	#N/A	#N/A	1	0	0	0	0	0	3	0	0	0	0	0	0	0	0	0	0	0	0	.	7	#N/A	Yes	1	4	1	no	2	#N/A	2	#N/A	2	#N/A
412	14	1	JUR	1	#N/A	14	1	1	1	3	3	1	2	2	5	#N/A	1	0	0	1	0	0	2	0	0	0	0	0	0	0	0	0	0	0	0	.	9	9	Yes	1	1	1	no	2	#N/A	2	#N/A	2	#N/A
413	23	1	JUR	1	#N/A	23	1	1	1	1	2	1	2	3	#N/A	#N/A	1	0	0	0	0	0	2	0	0	0	0	0	0	0	0	0	0	0	0	.	8	8	Yes	1	3	1	no	2	#N/A	2	#N/A	2	#N/A
414	26	2	JUR	1	#N/A	26	1	1	1	1	3	1	2	3	#N/A	#N/A	1	0	0	0	0	0	3	0	0	0	0	0	0	0	0	0	0	0	0	.	12	#N/A	Yes	1	3	1	no	2	#N/A	2	#N/A	2	#N/A
415	24	1	JUR	1	#N/A	24	1	1	1	1	2	1	2	3	#N/A	#N/A	1	0	0	0	0	0	3	0	0	0	0	0	0	0	0	0	0	0	0	.	15	#N/A	Yes	1	3	1	no	2	#N/A	2	#N/A	2	#N/A
416	21	1	JUR	1	#N/A	21	1	1	1	1	2	1	2	3	#N/A	#N/A	1	0	0	0	0	0	3	0	0	0	0	0	0	0	0	0	0	0	0	.	7	#N/A	Yes	1	3	1	no	2	#N/A	2	#N/A	2	#N/A
417	25	1	JUR	1	#N/A	25	2	#N/A	#N/A	#N/A	2	2	2	2	15	#N/A	0	0	0	1	0	0	1	0	0	0	0	0	0	0	0	0	0	0	0	.	10	10	Yes	1	2	1	no	2	#N/A	2	#N/A	2	#N/A
418	21	1	JUR	1	#N/A	21	1	1	1	1	2	1	2	3	#N/A	#N/A	1	0	0	0	0	0	3	0	0	0	0	0	0	0	0	0	0	0	0	.	11	#N/A	Yes	1	2	1	no	2	#N/A	2	#N/A	2	#N/A
419	18	1	JUR	1	#N/A	18	2	#N/A	#N/A	#N/A	2	2	2	2	8	#N/A	0	0	0	1	0	0	1	0	0	0	0	0	0	0	0	0	0	0	0	.	10	10	Yes	1	3	1	no	2	#N/A	2	#N/A	2	#N/A
420	30	2	JUR	1	#N/A	30	1	1	1	1	2	1	2	3	#N/A	#N/A	1	0	0	0	0	0	3	0	0	0	0	0	0	0	0	0	0	0	0	.	15	#N/A	Yes	1	3	1	no	2	#N/A	2	#N/A	2	#N/A
421	20	2	JUR	1	#N/A	20	1	1	1	1	2	1	2	3	#N/A	#N/A	1	0	0	0	0	0	3	0	0	0	0	0	0	0	0	0	0	0	0	.	5	#N/A	Yes	1	3	1	no	2	#N/A	2	#N/A	2	#N/A
422	14	1	JUR	1	#N/A	14	1	1	1	1	2	1	2	2	6	#N/A	1	0	0	1	0	0	2	0	0	0	0	0	0	0	0	0	0	0	0	.	8	8	Yes	1	2	1	no	2	#N/A	2	#N/A	2	#N/A
423	30	1	JUR	1	#N/A	30	1	1	1	1	2	1	2	2	10	#N/A	1	0	0	1	0	0	2	0	0	0	0	0	0	0	0	0	0	0	0	.	20	20	Yes	1	2	1	no	2	#N/A	2	#N/A	2	#N/A
424	25	2	JUR	1	#N/A	25	1	1	1	1	2	1	2	3	#N/A	#N/A	1	0	0	0	0	0	3	0	0	0	0	0	0	0	0	0	0	0	0	.	19	#N/A	Yes	1	3	1	no	2	#N/A	2	#N/A	2	#N/A
425	28	2	JUR	1	#N/A	28	1	1	1	1	2	2	3	3	#N/A	#N/A	1	0	0	0	0	0	3	0	0	0	0	0	0	0	0	0	0	0	0	.	15	#N/A	Yes	1	6	1	no	2	#N/A	2	#N/A	2	#N/A
426	13	2	JUR	1	#N/A	13	2	#N/A	#N/A	#N/A	2	2	2	2	5	#N/A	0	0	0	1	0	0	1	0	0	0	0	0	0	0	0	0	0	0	0	.	8	8	Yes	1	1	1	no	2	#N/A	2	#N/A	2	#N/A
427	18	1	JUR	1	#N/A	18	1	2	1	2	1	1	2	3	#N/A	#N/A	1	0	0	0	0	0	3	0	0	0	0	0	0	0	0	0	0	0	0	.	8	#N/A	Yes	1	3	1	no	2	#N/A	2	#N/A	2	#N/A
428	16	1	JUR	1	#N/A	16	1	2	1	1	3	1	3	2	5	#N/A	1	0	0	1	0	0	2	0	0	0	0	0	0	0	0	0	0	0	0	.	11	11	Yes	1	3	1	no	2	#N/A	2	#N/A	2	#N/A
429	15	1	JUR	1	#N/A	15	1	1	1	1	3	1	3	2	#N/A	#N/A	1	0	0	1	0	0	2	0	0	0	0	0	0	0	0	0	0	0	0	.	6	8	age of onset unknown	1	5	1	no	2	#N/A	2	#N/A	2	#N/A
430	21	1	JUR	2	5	5	1	2	1	2	2	1	2	3	#N/A	#N/A	1	0	0	0	0	0	3	0	0	0	0	0	0	0	0	0	0	0	0	.	7	#N/A	No, severe malaria	1	2	1	yes, malaria	2	#N/A	1	4	2	#N/A
431	20	2	JUR	1	#N/A	20	1	1	1	1	2	1	2	1	#N/A	#N/A	1	0	0	1	0	0	3	0	0	0	0	0	0	0	0	0	0	0	0	.	17	#N/A	Yes	1	3	1	no	2	#N/A	2	#N/A	2	#N/A
432	22	2	JUR	1	#N/A	20	1	2	1	1	2	1	2	3	#N/A	#N/A	1	0	0	0	0	0	3	0	0	0	0	0	0	0	0	0	0	0	0	.	8	#N/A	Yes	1	4	1	no	2	#N/A	2	#N/A	2	#N/A
433	15	1	JUR	1	#N/A	15	1	1	1	1	2	1	2	3	#N/A	#N/A	1	0	0	0	0	0	3	0	0	0	0	0	0	0	0	0	0	0	0	.	2	#N/A	Yes	1	8	1	no	2	#N/A	2	#N/A	2	#N/A
434	18	1	JUR	1	#N/A	18	1	2	1	1	2	1	2	3	#N/A	#N/A	1	0	0	0	0	0	3	0	0	0	0	0	0	0	0	0	0	0	0	.	4	#N/A	Yes	1	8	1	no	2	#N/A	2	#N/A	2	#N/A
435	35	2	JUR	1	#N/A	35	1	1	1	1	2	1	2	3	#N/A	#N/A	1	0	0	0	0	0	3	0	0	0	0	0	0	0	0	0	0	0	0	.	20	#N/A	Yes	1	3	1	no	2	#N/A	2	#N/A	2	#N/A
436	27	2	JUR	1	#N/A	27	1	1	1	1	2	1	2	3	#N/A	#N/A	1	0	0	0	0	0	3	0	0	0	0	0	0	0	0	0	0	0	0	.	12	#N/A	Yes	1	3	1	no	2	#N/A	2	#N/A	2	#N/A
437	15	1	JUR	1	#N/A	15	2	#N/A	#N/A	#N/A	2	2	2	2	14	#N/A	0	0	0	1	0	0	1	0	0	0	0	0	0	0	0	0	0	0	0	.	4	1	Yes	1	2	1	no	2	#N/A	2	#N/A	2	#N/A
438	16	1	JUR	1	#N/A	16	1	1	1	1	2	1	2	2	10	#N/A	1	0	0	1	0	0	3	0	0	0	0	0	0	0	0	0	0	0	0	.	6	6	Yes	1	4	1	no	2	#N/A	2	#N/A	2	#N/A
439	16	1	JUR	1	#N/A	16	2	#N/A	#N/A	#N/A	2	2	2	3	#N/A	#N/A	0	0	0	0	0	0	4	0	0	0	0	0	1	0	0	0	0	0	0	.	#N/A	#N/A	No	1	2	1	no	#N/A	#N/A	#N/A	#N/A	#N/A	#N/A
440	22	1	JUR	1	#N/A	22	1	1	1	1	2	1	2	3	#N/A	#N/A	1	0	0	0	0	0	3	0	0	0	0	0	0	0	0	0	0	0	0	.	12	#N/A	Yes	1	1	1	no	2	#N/A	2	#N/A	2	#N/A
441	20	1	JUR	1	#N/A	20	1	1	1	1	3	1	2	2	8	#N/A	1	0	0	0	0	0	2	0	0	0	0	0	0	0	0	0	0	0	0	.	12	12	Yes	2	#N/A	2	no	2	#N/A	2	#N/A	2	#N/A
442	30	1	JUR	1	#N/A	30	1	2	1	1	2	1	2	3	#N/A	#N/A	1	0	0	0	0	0	3	0	0	0	0	0	0	0	0	0	0	0	0	.	2	#N/A	No, age of onset above 18/19	2	#N/A	2	no	2	#N/A	2	#N/A	2	#N/A
443	20	1	JUR	1	#N/A	20	1	1	1	1	2	1	2	3	#N/A	#N/A	1	0	0	0	0	0	3	0	0	0	0	0	0	0	0	0	0	0	0	.	1	#N/A	yes, age borderline	1	2	1	no	2	#N/A	2	#N/A	2	#N/A
444	25	1	JUR	1	#N/A	25	1	1	1	1	2	1	2	3	#N/A	#N/A	1	0	0	0	0	0	3	0	0	0	0	0	0	0	0	0	0	0	0	.	13	#N/A	Yes	2	#N/A	2	no	2	#N/A	2	#N/A	2	#N/A
445	30	1	JUR	1	#N/A	30	1	1	1	1	2	1	2	3	#N/A	#N/A	1	0	0	0	0	0	3	0	0	0	0	0	0	0	0	0	0	0	0	.	15	#N/A	Yes	1	3	1	no	2	#N/A	2	#N/A	2	#N/A
446	15	2	JUR	1	#N/A	15	1	1	1	1	2	1	2	3	#N/A	#N/A	1	0	0	0	0	0	3	0	0	0	0	0	0	0	0	0	0	0	0	.	5	#N/A	Yes	2	#N/A	2	no	2	#N/A	2	#N/A	2	#N/A
447	19	2	JUR	1	#N/A	19	1	1	1	1	1	1	1	2	5	#N/A	1	0	0	1	0	0	2	0	0	0	0	0	0	0	0	0	0	0	0	.	14	14	No, severe malaria	1	8	1	yes, malaria	2	#N/A	1	3	2	#N/A
448	17	2	JUR	1	#N/A	17	1	1	1	2	1	1	3	3	#N/A	#N/A	1	0	0	0	0	0	3	0	0	0	0	0	0	0	0	0	0	0	0	.	7	#N/A	Yes	1	10	1	no	2	#N/A	2	#N/A	2	#N/A
449	20	1	JUR	1	#N/A	20	1	2	1	1	2	1	2	3	#N/A	#N/A	1	0	0	0	0	0	3	0	0	0	0	0	0	0	0	0	0	0	0	.	10	#N/A	Yes	1	2	1	no	2	#N/A	2	#N/A	2	#N/A
450	21	2	JUR	1	#N/A	21	1	2	1	2	2	1	1	1	4	20	1	0	0	1	0	0	2	0	0	0	0	0	0	0	0	0	0	0	0	.	17	17	Yes	1	1	1	no	2	#N/A	2	#N/A	2	#N/A
451	28	2	JUR	1	#N/A	28	1	2	1	1	1	1	1	3	#N/A	#N/A	1	0	0	0	0	0	3	0	0	0	0	0	0	0	0	0	0	0	0	.	14	#N/A	Yes	1	6	1	no	2	#N/A	2	#N/A	2	#N/A
452	25	2	JUR	1	#N/A	25	1	1	2	1	2	1	2	3	#N/A	#N/A	0	0	0	0	0	0	3	0	0	0	0	0	0	0	0	0	0	0	0	.	11	#N/A	Yes	1	6	1	no	2	#N/A	2	#N/A	2	#N/A
453	20	2	JUR	2	6	6	1	1	1	1	2	1	1	3	#N/A	#N/A	1	0	0	0	0	0	3	0	0	0	0	0	0	0	0	0	0	0	0	.	13	#N/A	Yes	1	1	1	no	2	#N/A	2	#N/A	2	#N/A
454	27	2	JUR	1	#N/A	27	1	1	1	1	2	1	1	3	#N/A	#N/A	1	0	0	0	0	0	3	0	0	0	0	0	0	0	0	0	0	0	0	.	0	#N/A	No, severe malaria	1	2	1	yes, severe malaria	2	#N/A	1	#N/A	2	#N/A
455	28	2	JUR	1	#N/A	28	1	2	1	2	2	1	2	3	#N/A	#N/A	1	0	0	0	0	0	3	0	0	0	0	0	0	0	0	0	0	0	0	.	14	#N/A	Yes	1	4	1	no	2	#N/A	2	#N/A	3	#N/A
456	21	2	JUR	1	#N/A	21	2	#N/A	#N/A	#N/A	2	2	2	2	6	#N/A	0	0	0	1	0	0	1	0	0	0	0	0	0	0	0	0	0	0	0	.	15	15	Yes	1	4	1	no	2	#N/A	2	#N/A	2	#N/A
457	17	1	JUR	1	#N/A	17	1	1	1	1	2	1	1	2	15	#N/A	1	0	0	1	0	0	2	0	0	0	0	0	0	0	0	0	0	0	0	.	2	2	No, severe malaria	1	3	1	yes, severe malaria	2	#N/A	1	12	2	#N/A
458	16	1	JUR	1	#N/A	16	1	2	1	1	2	1	1	2	6	#N/A	1	0	0	1	0	0	2	0	0	0	0	0	0	0	0	0	0	0	0	.	10	10	Yes	1	4	1	no	2	#N/A	2	#N/A	2	#N/A
459	12	2	JUR	1	#N/A	12	1	1	1	1	1	1	2	2	11	#N/A	1	0	0	1	0	0	2	0	0	0	0	0	0	0	0	0	0	0	0	.	1	1	No, severe malaria	1	8	1	yes, severe malaria	2	#N/A	1	10	1	10
460	14	2	JUR	1	#N/A	14	1	1	1	1	1	1	2	2	2	#N/A	1	0	0	1	0	0	2	0	0	0	0	0	0	0	0	0	0	0	0	.	12	12	No, severe malaria	1	10	1	yes, malaria	2	#N/A	1	0	1	11
461	20	1	JUR	1	#N/A	20	1	2	2	2	2	2	2	1	2	19	0	0	0	1	0	0	1	0	0	0	0	0	0	0	0	0	0	0	0	.	18	18	no, onset before 3 years of age	1	4	1	no	2	#N/A	2	#N/A	2	#N/A
462	15	2	JUR	1	#N/A	15	1	1	1	2	1	1	2	2	#N/A	#N/A	1	0	1	1	0	0	2	0	0	0	0	0	0	0	0	0	0	0	0	.	11	11	Yes	1	4	1	no	2	#N/A	2	#N/A	2	#N/A
463	23	2	JUR	2	4	4	1	2	1	1	1	1	1	3	#N/A	#N/A	1	0	1	0	0	0	3	0	0	0	0	0	0	0	0	0	0	0	0	.	3	#N/A	No, severe malaria	1	4	1	yes, severe malaria	2	#N/A	2	#N/A	2	#N/A
464	16	2	JUR	1	#N/A	16	2	#N/A	#N/A	#N/A	1	2	1	2	#N/A	#N/A	0	0	1	1	0	0	1	0	0	0	0	0	0	0	0	0	0	0	0	.	4	4	Yes	1	4	1	no	2	#N/A	1	12	2	#N/A
465	17	1	JUR	1	#N/A	17	1	2	1	2	2	1	2	3	#N/A	#N/A	1	0	0	0	0	0	3	0	0	0	0	0	0	0	0	0	0	0	0	.	12	#N/A	Yes	1	6	1	no	2	#N/A	2	#N/A	2	#N/A
466	30	2	JUR	2	2	2	1	2	2	2	2	2	2	2	9	#N/A	0	0	0	1	0	0	1	0	0	0	0	0	0	0	0	0	0	0	0	.	21	21	No, severe malaria	1	3	1	yes, malaria	2	#N/A	1	1	2	#N/A
467	17	1	JUR	1	#N/A	17	2	#N/A	#N/A	#N/A	2	2	1	2	7	#N/A	0	0	0	1	0	0	3	0	0	0	0	0	0	0	0	0	0	0	0	.	10	10	Yes	1	2	1	no	2	#N/A	2	#N/A	2	#N/A
468	21	1	JUR	1	#N/A	21	1	1	1	1	2	1	1	1	9	12	1	0	0	1	0	0	1	0	0	0	0	0	0	0	0	0	0	0	0	.	12	12	Yes	1	2	1	no	2	#N/A	2	#N/A	2	#N/A
469	27	2	JUR	1	#N/A	27	1	2	1	1	1	1	3	2	#N/A	#N/A	1	0	0	0	0	0	3	0	0	0	0	0	0	0	0	0	0	0	0	.	24	#N/A	Yes	1	2	1	no	2	#N/A	2	#N/A	2	#N/A
470	25	1	JUR	1	#N/A	25	1	2	1	1	2	1	1	3	#N/A	#N/A	1	0	0	0	0	0	3	0	0	0	0	0	0	0	0	0	0	0	0	.	18	#N/A	Yes	1	3	1	no	2	#N/A	2	#N/A	2	#N/A
471	17	2	JUR	1	#N/A	17	1	2	2	2	1	1	2	2	5	#N/A	0	0	0	1	0	0	1	0	0	0	0	0	0	0	0	0	0	0	0	.	12	12	Yes	1	3	1	no	2	#N/A	2	#N/A	2	#N/A
472	17	1	JUR	1	#N/A	17	1	1	1	1	1	1	2	1	2	12	1	0	0	1	0	0	3	0	0	0	0	0	0	0	0	0	0	0	0	.	15	15	no, onset before 3 years of age	1	3	1	no	2	#N/A	2	#N/A	2	#N/A
473	17	1	JUR	1	#N/A	17	1	2	1	1	3	1	1	1	2	5	1	0	0	1	0	0	3	0	0	0	0	0	0	0	0	0	0	0	0	.	15	15	no, onset before 3 years of age	1	3	1	no	2	#N/A	2	#N/A	2	#N/A
474	14	2	JUR	1	#N/A	14	1	2	2	2	1	1	2	2	5	#N/A	0	0	0	1	0	0	1	0	0	0	0	0	0	0	0	0	0	0	0	.	9	9	Yes	1	3	1	no	2	#N/A	2	#N/A	2	#N/A
475	16	1	JUR	1	#N/A	16	1	2	1	2	1	1	1	3	#N/A	#N/A	1	0	0	0	0	0	1	0	0	0	0	0	0	0	0	0	0	0	0	.	1	1	Yes	1	16	1	no	2	#N/A	2	#N/A	2	#N/A
476	25	2	JUR	1	#N/A	25	1	2	2	2	2	3	2	1	#N/A	11	1	0	0	0	0	0	3	0	0	0	0	0	0	0	0	0	0	0	0	.	14	#N/A	Yes	1	6	2	no	3	#N/A	2	#N/A	2	#N/A
477	25	1	JUR	1	#N/A	25	1	2	1	1	1	1	1	2	13	#N/A	1	0	0	1	0	0	2	0	0	0	0	0	0	0	0	0	0	0	0	.	12	12	Yes	1	4	1	no	3	#N/A	2	#N/A	2	#N/A
478	20	2	JUR	1	#N/A	20	1	3	1	2	1	1	2	3	#N/A	#N/A	1	0	0	0	0	0	3	0	0	0	0	0	0	0	0	0	0	0	0	.	6	#N/A	Yes	2	#N/A	2	no	2	#N/A	2	#N/A	2	#N/A
479	14	1	JUR	1	#N/A	14	1	1	1	1	1	1	1	3	#N/A	#N/A	1	0	0	0	0	0	3	0	0	0	0	0	0	0	0	0	0	0	0	.	10	#N/A	Yes	2	#N/A	2	no	2	#N/A	2	#N/A	2	#N/A
480	32	2	JUR	1	#N/A	32	1	1	1	1	1	1	2	3	#N/A	#N/A	1	0	0	0	0	0	3	0	0	0	0	0	0	0	0	0	0	0	0	.	28	#N/A	Yes	1	1	1	no	2	#N/A	2	#N/A	2	#N/A
481	20	1	JUR	1	#N/A	20	1	1	1	1	1	1	3	3	#N/A	#N/A	1	0	0	0	0	0	3	0	0	0	0	0	0	0	0	0	0	0	0	.	10	#N/A	Yes	1	1	1	no	2	#N/A	2	#N/A	2	#N/A
482	19	1	JUR	1	#N/A	19	1	2	1	1	1	1	3	2	#N/A	#N/A	1	0	0	0	0	0	#N/A	#N/A	#N/A	#N/A	#N/A	#N/A	#N/A	#N/A	#N/A	#N/A	#N/A	#N/A	#N/A	.	15	#N/A	Yes	#N/A	#N/A	#N/A	no	2	#N/A	2	#N/A	2	#N/A
483	19	2	JUR	1	#N/A	19	1	1	1	1	1	1	1	3	#N/A	#N/A	1	0	0	0	0	0	3	0	0	0	0	0	0	0	0	0	0	0	0	.	14	#N/A	Yes	1	1	1	no	2	#N/A	2	#N/A	2	#N/A
484	20	1	JUR	1	#N/A	20	1	2	1	1	1	1	2	3	#N/A	#N/A	1	0	0	0	0	0	#N/A	#N/A	#N/A	#N/A	#N/A	#N/A	#N/A	#N/A	#N/A	#N/A	#N/A	#N/A	#N/A	.	15	#N/A	Yes	#N/A	#N/A	#N/A	no	2	#N/A	2	#N/A	2	#N/A
485	16	2	JUR	1	#N/A	16	1	1	1	1	3	1	1	3	#N/A	#N/A	1	0	0	0	0	0	3	0	0	0	0	0	0	0	0	0	0	0	0	.	12	#N/A	Yes	1	1	1	no	2	#N/A	2	#N/A	2	#N/A
486	24	2	JUR	1	#N/A	24	1	2	1	1	1	1	2	3	#N/A	#N/A	1	0	0	0	0	0	3	0	0	0	0	0	0	0	0	0	0	0	0	.	15	#N/A	Yes	2	#N/A	2	no	2	#N/A	2	#N/A	2	#N/A
487	25	2	JUR	1	#N/A	25	1	1	1	1	1	1	1	2	#N/A	#N/A	1	0	0	0	0	0	2	0	0	0	0	0	0	0	0	0	0	0	0	.	5	5	No, measles	1	3	1	yes, measles	1	1	2	#N/A	2	#N/A
488	40	1	JUR	1	#N/A	40	1	2	2	2	1	1	2	3	#N/A	#N/A	0	0	1	0	0	0	3	0	0	0	0	0	0	0	0	0	0	0	0	.	39	#N/A	No, severe malaria	1	1	1	yes, malaria	2	#N/A	1	0	2	#N/A
489	18	2	JUR	1	#N/A	18	1	2	1	1	1	1	1	3	#N/A	#N/A	1	0	0	0	0	0	3	0	0	0	0	0	0	0	0	0	0	0	0	.	9	#N/A	Yes	2	#N/A	2	no	2	#N/A	2	#N/A	2	#N/A
490	29	1	JUR	1	#N/A	29	1	1	1	1	1	1	1	2	6	#N/A	1	0	0	0	0	0	2	0	0	0	0	0	0	0	0	0	0	0	0	.	23	23	Yes	3	1	1	no	2	#N/A	2	#N/A	2	#N/A
491	33	1	JUR	1	#N/A	33	1	1	1	1	1	1	1	2	2	#N/A	1	0	0	0	0	0	#N/A	#N/A	#N/A	#N/A	#N/A	#N/A	#N/A	#N/A	#N/A	#N/A	#N/A	#N/A	#N/A	.	31	31	no, onset before 3 years of age	#N/A	#N/A	#N/A	no	2	#N/A	2	#N/A	2	#N/A
492	32	1	JUR	1	#N/A	32	1	1	1	1	1	1	1	2	#N/A	#N/A	1	0	0	0	0	0	2	0	0	0	0	0	0	0	0	0	0	0	0	.	26	26	No, severe malaria	1	#N/A	1	yes, measles	1	0	1	0	1	0
493	18	1	JUR	1	#N/A	18	1	1	1	1	1	1	1	2	#N/A	#N/A	1	0	0	0	0	0	2	0	0	0	0	0	0	0	0	0	0	0	0	.	13	13	Yes	1	1	1	no	2	#N/A	2	#N/A	2	#N/A
494	21	2	JUR	1	#N/A	21	1	1	1	1	1	1	1	3	#N/A	#N/A	1	0	0	0	0	0	3	0	0	0	0	0	0	0	0	0	0	0	0	.	8	#N/A	Yes	1	1	1	no	2	#N/A	2	#N/A	2	#N/A
495	7	2	JUR	1	#N/A	7	1	1	1	1	1	1	3	3	#N/A	#N/A	0	0	0	0	0	0	3	0	0	0	0	0	0	0	0	0	0	0	0	.	6	#N/A	no, onset before 3 years of age	2	#N/A	2	no	2	#N/A	2	#N/A	2	#N/A
496	20	2	JUR	1	#N/A	20	1	2	1	1	1	1	1	2	6	#N/A	1	0	0	0	0	0	2	0	0	0	0	0	0	0	0	0	0	0	0	.	14	14	Yes	1	2	2	no	2	#N/A	2	#N/A	2	#N/A
497	40	2	JUR	1	#N/A	40	1	1	1	1	1	1	1	3	#N/A	#N/A	0	1	0	0	0	0	#N/A	#N/A	#N/A	#N/A	#N/A	#N/A	#N/A	#N/A	#N/A	#N/A	#N/A	#N/A	#N/A	.	30	#N/A	Yes	#N/A	#N/A	#N/A	no	2	#N/A	2	#N/A	2	#N/A
498	20	2	JUR	1	#N/A	20	1	1	1	1	1	1	1	2	17	#N/A	1	0	0	0	0	0	2	0	0	0	0	0	0	0	0	0	0	0	0	.	3	3	No, severe malaria	1	1	1	yes, measles	1	1	1	0	2	#N/A
499	15	2	JUR	1	#N/A	15	1	1	1	1	1	1	3	2	0	#N/A	0	1	0	0	0	0	#N/A	#N/A	#N/A	#N/A	#N/A	#N/A	#N/A	#N/A	#N/A	#N/A	#N/A	#N/A	#N/A	.	15	15	No, severe malaria	#N/A	#N/A	#N/A	yes, measles	1	3	1	1	1	#N/A
500	25	2	JUR	1	#N/A	25	1	1	1	1	1	1	3	2	#N/A	#N/A	1	0	0	0	0	0	2	0	0	0	0	0	0	0	0	0	0	0	0	.	21	21	Yes	3	1	1	no	2	#N/A	2	#N/A	2	#N/A
501	18	2	JUR	1	#N/A	18	1	1	3	1	1	1	1	1	#N/A	13	1	0	1	0	0	0	3	0	0	0	0	0	0	0	0	0	0	0	0	.	12	#N/A	Yes	1	3	1	no	2	#N/A	2	#N/A	2	#N/A
502	28	2	JUR	2	2	2	1	2	1	2	3	1	3	3	#N/A	#N/A	1	0	0	0	0	0	3	0	0	0	0	0	0	0	0	0	0	0	0	.	26	#N/A	no, recently moved into the village <3 years	2	#N/A	2	no	2	#N/A	2	#N/A	2	#N/A
503	25	2	JUR	1	#N/A	25	1	2	1	1	3	1	3	3	#N/A	#N/A	1	0	0	0	0	0	3	0	0	0	0	0	0	0	0	0	0	0	0	.	10	#N/A	Yes	1	3	1	no	2	#N/A	2	#N/A	2	#N/A
504	25	1	JUR	1	#N/A	25	1	2	1	1	3	1	3	3	#N/A	#N/A	1	0	0	0	0	0	3	0	0	0	0	0	0	0	0	0	0	0	0	.	10	#N/A	Yes	1	2	1	no	3	#N/A	3	#N/A	3	#N/A
505	19	2	JUR	1	#N/A	19	1	1	1	1	3	1	3	3	#N/A	#N/A	1	0	0	0	0	0	3	0	0	0	0	0	0	0	0	0	0	0	0	.	7	#N/A	Yes	1	1	2	no	2	#N/A	2	#N/A	2	#N/A
506	17	1	JUR	1	#N/A	17	1	1	1	1	3	1	2	3	#N/A	#N/A	1	0	0	0	0	0	3	0	0	0	0	0	0	0	0	0	0	0	0	.	12	#N/A	Yes	1	1	2	no	2	#N/A	2	#N/A	2	#N/A
507	26	1	JUR	1	#N/A	26	1	2	1	2	3	1	3	3	#N/A	#N/A	1	0	0	0	0	0	3	0	0	0	0	0	0	0	0	0	0	0	0	.	11	#N/A	Yes	1	2	3	no	3	#N/A	3	#N/A	3	#N/A
508	16	1	JUR	1	#N/A	16	1	1	1	1	3	1	1	3	#N/A	#N/A	1	0	0	0	0	0	3	0	0	0	0	0	0	0	0	0	0	0	0	.	9	#N/A	Yes	1	3	1	no	2	#N/A	2	#N/A	2	#N/A
509	17	1	JUR	1	#N/A	17	2	#N/A	#N/A	#N/A	2	2	3	2	3	#N/A	0	0	0	1	0	0	1	0	0	0	0	0	0	0	0	0	0	0	0	.	8	14	age of onset unknown	1	2	1	no	2	#N/A	2	#N/A	2	#N/A
510	20	1	JUR	1	#N/A	20	1	1	1	1	3	1	3	3	#N/A	#N/A	1	0	0	0	0	0	3	0	0	0	0	0	0	0	0	0	0	0	0	.	11	#N/A	age of onset unknown	1	5	1	no	2	#N/A	2	#N/A	2	#N/A
511	13	1	JUR	1	#N/A	13	1	1	1	3	3	1	3	3	#N/A	#N/A	1	0	0	0	0	0	3	0	0	0	0	0	0	0	0	0	0	0	0	.	4	#N/A	age of onset unknown	1	3	1	no	3	#N/A	3	#N/A	3	#N/A
512	18	1	JUR	1	#N/A	18	1	1	1	3	3	1	1	3	#N/A	#N/A	1	0	0	0	0	0	3	0	0	0	0	0	0	0	0	0	0	0	0	.	10	#N/A	No, severe malaria	1	10	1	yes, severe malaria	2	#N/A	1	#N/A	2	#N/A
513	14	1	JUR	1	#N/A	14	1	2	1	1	2	1	1	3	#N/A	#N/A	0	0	0	0	0	0	3	0	0	0	0	0	0	0	0	0	0	0	0	.	4	#N/A	No, severe malaria	1	10	1	yes, malaria	2	#N/A	1	0	2	#N/A
514	18	2	JUR	1	#N/A	18	1	2	1	1	2	1	3	3	#N/A	#N/A	1	0	0	0	0	0	3	0	0	0	0	0	0	0	0	0	0	0	0	.	6	#N/A	Yes	1	10	1	no	2	#N/A	2	#N/A	2	#N/A
515	23	2	JUR	2	7	7	1	2	1	1	2	1	1	3	#N/A	#N/A	1	0	0	0	0	0	3	0	0	0	0	0	0	0	0	0	0	0	0	.	14	#N/A	age of onset unknown	1	3	2	no	3	#N/A	3	#N/A	3	#N/A
516	26	1	JUR	1	#N/A	26	1	1	1	1	2	1	2	3	#N/A	#N/A	1	0	0	0	0	0	3	0	0	0	0	0	0	0	0	0	0	0	0	.	17	#N/A	age of onset unknown	1	2	1	no	3	#N/A	3	#N/A	3	#N/A
517	23	2	JUR	1	#N/A	23	1	1	1	1	2	1	2	3	#N/A	#N/A	1	0	0	0	0	0	3	0	0	0	0	0	0	0	0	0	0	0	0	.	14	#N/A	age of onset unknown	2	#N/A	2	no	3	#N/A	3	#N/A	3	#N/A
518	26	2	JUR	1	#N/A	26	2	#N/A	#N/A	#N/A	1	2	2	3	#N/A	#N/A	0	0	1	0	0	0	3	0	0	0	0	0	0	0	0	0	0	0	0	.	17	#N/A	age of onset unknown	3	2	2	no	3	#N/A	3	#N/A	3	#N/A
519	35	1	JUR	1	#N/A	35	2	#N/A	#N/A	#N/A	2	1	2	3	#N/A	#N/A	0	0	1	0	0	0	3	0	0	0	0	0	0	0	0	0	0	0	0	.	26	#N/A	age of onset unknown	1	3	1	no	3	#N/A	3	#N/A	3	#N/A
520	32	1	JUR	1	#N/A	32	1	2	1	1	2	1	2	3	#N/A	#N/A	1	0	0	0	0	0	3	0	0	0	0	0	0	0	0	0	0	0	0	.	20	#N/A	Yes	1	3	1	no	3	#N/A	3	#N/A	3	#N/A
521	22	2	JUR	1	#N/A	22	1	1	1	1	2	1	2	3	#N/A	#N/A	1	0	0	0	0	0	3	0	0	0	0	0	0	0	0	0	0	0	0	.	2	#N/A	No, age of onset above 18/19	1	3	1	no	2	#N/A	2	#N/A	2	#N/A
522	29	1	JUR	1	#N/A	29	1	2	1	2	1	1	2	3	#N/A	#N/A	1	0	1	0	0	0	3	0	0	0	0	0	0	0	0	0	0	0	0	.	20	#N/A	age of onset unknown	3	#N/A	2	no	3	#N/A	3	#N/A	3	#N/A
523	25	2	JUR	1	#N/A	25	2	#N/A	#N/A	#N/A	1	2	2	2	#N/A	#N/A	0	0	1	1	0	0	1	0	0	0	0	0	0	0	0	0	0	0	0	.	16	18	age of onset unknown	2	#N/A	2	no	3	#N/A	3	#N/A	3	#N/A
524	32	1	JUR	1	#N/A	32	1	2	1	1	2	1	2	3	#N/A	#N/A	1	0	0	0	0	0	3	0	0	0	0	0	0	0	0	0	0	0	0	.	12	#N/A	No, age of onset above 18/19	1	6	1	no	3	#N/A	3	#N/A	3	#N/A
525	21	1	JUR	1	#N/A	21	1	1	1	1	1	1	2	3	#N/A	#N/A	1	0	0	0	0	0	3	0	0	0	0	0	0	0	0	0	0	0	0	.	12	#N/A	age of onset unknown	1	4	1	no	3	#N/A	3	#N/A	3	#N/A
526	25	1	JUR	1	#N/A	25	1	3	3	3	1	3	2	3	#N/A	#N/A	1	0	0	0	0	0	3	0	0	0	0	0	0	0	0	0	0	0	0	.	20	#N/A	Yes	1	1	1	no	2	#N/A	2	#N/A	2	#N/A
527	25	1	JUR	1	#N/A	25	1	3	1	1	2	1	3	2	12	#N/A	1	0	0	1	0	0	2	0	0	0	0	0	0	0	0	0	0	0	0	.	13	13	Yes	1	8	1	no	2	#N/A	2	#N/A	2	#N/A
528	19	1	JUR	1	#N/A	19	1	1	1	1	3	1	1	2	8	#N/A	0	0	0	0	0	0	2	0	0	0	0	0	0	0	0	0	0	0	0	.	11	11	Yes	1	8	1	no	2	#N/A	2	#N/A	2	#N/A
529	22	2	JUR	1	#N/A	22	1	2	1	1	2	3	2	1	8	16	1	0	0	1	0	0	3	0	0	0	0	0	0	0	0	0	0	0	0	.	14	14	Yes	1	8	1	no	2	#N/A	2	#N/A	2	#N/A
530	25	2	JUR	2	2	2	1	1	1	1	1	1	2	3	#N/A	#N/A	1	0	0	0	0	0	3	0	0	0	0	0	0	0	0	0	0	0	0	.	16	#N/A	no, recently moved into the village <3 years	1	1	1	no	3	#N/A	3	#N/A	3	#N/A
531	20	2	JUR	1	#N/A	20	1	1	1	1	2	1	3	3	#N/A	#N/A	1	0	0	0	0	0	3	0	0	0	0	0	0	0	0	0	0	0	0	.	11	#N/A	age of onset unknown	1	2	1	no	2	#N/A	2	#N/A	2	#N/A
532	25	2	JUR	1	#N/A	25	1	1	1	1	2	1	2	3	#N/A	#N/A	1	0	0	0	0	0	3	0	0	0	0	0	0	0	0	0	0	0	0	.	10	#N/A	Yes	1	3	1	no	3	#N/A	3	#N/A	3	#N/A
533	35	1	JUR	1	#N/A	35	1	1	1	1	3	1	2	3	#N/A	#N/A	1	0	0	0	0	0	3	0	0	0	0	0	0	0	0	0	0	0	0	.	25	#N/A	Yes	1	5	1	no	2	#N/A	2	#N/A	2	#N/A
534	18	1	JUR	1	#N/A	18	1	1	1	1	2	1	2	3	#N/A	#N/A	1	0	0	0	0	0	3	0	0	0	0	0	0	0	0	0	0	0	0	.	6	#N/A	Yes	3	#N/A	3	no	2	#N/A	2	#N/A	2	#N/A
535	4	1	JUR	1	#N/A	4	2	#N/A	#N/A	#N/A	2	2	2	2	3	#N/A	0	0	0	1	0	0	#N/A	0	0	0	0	0	0	0	0	0	0	0	0	.	1	1	Yes	2	#N/A	3	no	2	#N/A	2	#N/A	2	#N/A
536	11	1	JUR	1	#N/A	11	2	#N/A	#N/A	#N/A	2	2	3	2	6	#N/A	0	0	0	1	0	0	1	0	0	0	0	0	0	0	0	0	0	0	0	.	5	5	No, severe malaria	1	5	1	yes, malaria	2	#N/A	1	4	2	#N/A
537	20	1	JUR	1	#N/A	20	1	1	1	1	3	1	2	3	#N/A	#N/A	1	0	0	0	0	0	3	0	0	0	0	0	0	0	0	0	0	0	0	.	13	#N/A	Yes	1	3	1	no	2	#N/A	2	#N/A	2	#N/A
538	25	2	JUR	1	#N/A	25	1	1	1	1	3	1	3	3	#N/A	#N/A	1	0	0	0	0	0	3	0	0	0	0	0	0	0	0	0	0	0	0	.	9	#N/A	Yes	1	3	1	no	2	#N/A	2	#N/A	2	#N/A
539	13	2	JUR	1	#N/A	13	1	1	1	1	3	1	3	3	#N/A	#N/A	1	0	0	0	0	0	3	0	0	0	0	0	0	0	0	0	0	0	0	.	9	#N/A	Yes	1	5	1	no	2	#N/A	2	#N/A	2	#N/A
540	40	2	JUR	1	#N/A	40	1	1	1	1	2	1	2	3	#N/A	#N/A	1	0	0	0	0	0	3	0	0	0	0	0	0	0	0	0	0	0	0	.	28	#N/A	Yes	1	4	1	no	3	#N/A	3	#N/A	3	#N/A
541	25	2	JUR	1	#N/A	25	1	1	1	1	2	1	2	3	#N/A	#N/A	1	0	0	0	0	0	3	0	0	0	0	0	0	0	0	0	0	0	0	.	16	#N/A	age of onset unknown	1	3	1	no	2	#N/A	2	#N/A	2	#N/A
542	18	1	JUR	1	#N/A	18	1	2	1	1	2	1	2	3	#N/A	#N/A	1	0	0	0	0	0	#N/A	0	0	0	0	0	0	0	0	0	0	0	0	.	6	#N/A	Yes	1	4	1	no	2	#N/A	2	#N/A	2	#N/A
543	16	1	JUR	1	#N/A	16	1	1	1	1	1	1	2	3	#N/A	#N/A	1	0	1	0	0	0	3	0	0	0	0	0	0	0	0	0	0	0	0	.	12	#N/A	Yes	1	2	1	no	2	#N/A	2	#N/A	2	#N/A
544	37	1	JUR	1	#N/A	37	1	2	1	1	2	1	2	3	#N/A	#N/A	1	0	0	0	0	0	#N/A	0	0	0	0	0	0	0	0	0	0	0	0	.	27	#N/A	Yes	1	6	1	no	2	#N/A	2	#N/A	2	#N/A
545	24	2	JUR	1	#N/A	24	1	2	1	1	3	1	2	3	#N/A	#N/A	1	0	0	0	0	0	3	0	0	0	0	0	0	0	0	0	0	0	0	.	15	#N/A	age of onset unknown	1	3	1	no	2	#N/A	2	#N/A	2	#N/A
546	20	2	JUR	1	#N/A	20	1	1	1	1	1	1	2	3	#N/A	#N/A	1	0	1	0	0	0	3	0	0	0	0	0	0	0	0	0	0	0	0	.	4	#N/A	Yes	1	5	1	no	2	#N/A	2	#N/A	2	#N/A
547	30	2	JUR	1	#N/A	30	1	2	1	1	3	1	2	3	#N/A	#N/A	1	0	0	0	0	0	3	0	0	0	0	0	0	0	0	0	0	0	0	.	16	#N/A	Yes	1	3	1	no	2	#N/A	2	#N/A	2	#N/A
548	25	1	JUR	1	#N/A	25	1	1	1	2	1	1	3	2	6	#N/A	1	0	0	1	0	0	2	0	0	0	0	0	0	0	0	0	0	0	0	.	19	19	Yes	1	3	1	no	2	#N/A	2	#N/A	2	#N/A
549	20	2	JUR	1	#N/A	20	2	#N/A	#N/A	#N/A	2	2	2	2	5	#N/A	0	0	0	1	0	0	1	0	0	0	0	0	0	0	0	0	0	0	0	.	15	15	Yes	1	3	1	no	2	#N/A	2	#N/A	2	#N/A
550	27	2	JUR	1	#N/A	27	1	2	2	2	1	1	3	2	19	#N/A	1	0	0	1	0	0	2	0	0	0	0	0	0	0	0	0	0	0	0	.	8	8	yes, age borderline	1	3	1	no	2	#N/A	2	#N/A	2	#N/A
551	29	2	JUR	1	#N/A	29	1	1	1	1	1	1	3	3	#N/A	#N/A	1	0	1	0	0	0	#N/A	0	0	0	0	0	0	0	0	0	0	0	0	.	16	#N/A	Yes	1	3	1	no	3	#N/A	3	#N/A	3	#N/A
552	18	2	JUR	1	#N/A	18	1	2	2	2	2	1	3	3	#N/A	#N/A	1	0	0	0	0	0	3	0	0	0	0	0	0	0	0	0	0	0	0	.	2	#N/A	Yes	1	3	1	no	2	#N/A	2	#N/A	2	#N/A
553	20	1	JUR	1	#N/A	20	1	1	1	1	3	1	3	3	#N/A	#N/A	1	0	0	0	0	0	3	0	0	0	0	0	0	0	0	0	0	0	0	.	15	#N/A	Yes	1	5	1	no	2	#N/A	2	#N/A	2	#N/A
554	23	2	JUR	1	#N/A	23	2	#N/A	#N/A	#N/A	1	2	2	2	12	#N/A	0	0	1	1	0	0	1	0	0	0	0	0	0	0	0	0	0	0	0	.	11	11	Yes	1	4	1	no	2	#N/A	2	#N/A	2	#N/A
555	18	2	JUR	1	#N/A	18	1	1	2	2	2	1	2	3	#N/A	#N/A	1	0	0	0	0	0	3	0	0	0	0	0	0	0	0	0	0	0	0	.	4	#N/A	Yes	1	3	1	no	2	#N/A	2	#N/A	2	#N/A
556	28	2	JUR	2	14	14	2	#N/A	#N/A	#N/A	1	2	2	3	#N/A	#N/A	0	0	0	1	0	0	3	0	0	0	0	0	0	0	0	0	0	0	0	.	12	#N/A	Yes	1	1	1	no	3	#N/A	3	#N/A	3	#N/A
557	22	1	JUR	1	#N/A	22	1	2	2	1	3	1	1	3	#N/A	#N/A	1	0	0	0	0	0	3	0	0	0	0	0	0	0	0	0	0	0	0	.	5	#N/A	Yes	1	5	1	no	3	#N/A	3	#N/A	3	#N/A
558	16	2	JUR	2	0	0	2	#N/A	#N/A	#N/A	3	2	2	2	#N/A	#N/A	0	0	0	1	0	0	1	0	0	0	0	0	0	0	0	0	0	0	0	.	7	9	no, recently moved into the village <3 years	1	1	1	no	3	#N/A	3	#N/A	3	#N/A
559	19	2	JUR	1	#N/A	19	2	#N/A	#N/A	#N/A	2	2	2	2	10	#N/A	0	0	0	1	0	0	1	0	0	0	0	0	0	0	0	0	0	0	0	.	9	9	Yes	1	5	1	no	2	#N/A	2	#N/A	2	#N/A
560	21	1	JUR	1	#N/A	21	1	1	1	1	3	1	3	2	9	#N/A	1	0	0	1	0	0	2	0	0	0	0	0	0	0	0	0	0	0	0	.	12	12	Yes	1	5	1	no	3	#N/A	2	#N/A	2	#N/A
561	35	1	JUR	1	#N/A	35	1	1	1	1	3	1	3	3	#N/A	#N/A	1	0	0	0	0	0	3	0	0	0	0	0	0	0	0	0	0	0	0	.	26	#N/A	age of onset unknown	1	3	1	no	3	#N/A	3	#N/A	3	#N/A
562	25	1	JUR	1	#N/A	25	1	2	1	1	1	1	2	3	#N/A	#N/A	1	0	0	0	0	0	3	0	0	0	0	0	0	0	0	0	0	0	0	.	16	#N/A	age of onset unknown	2	#N/A	2	no	2	#N/A	2	#N/A	2	#N/A
563	8	2	JUR	1	#N/A	8	1	1	1	1	1	1	3	3	#N/A	#N/A	1	0	0	0	0	0	3	0	0	0	0	0	0	0	0	0	0	0	0	.	0	#N/A	age of onset unknown	2	#N/A	2	no	2	#N/A	2	#N/A	2	#N/A
564	20	2	JUR	1	#N/A	20	1	2	1	1	1	1	2	3	#N/A	#N/A	1	0	0	0	0	0	3	0	0	0	0	0	0	0	0	0	0	0	0	.	14	#N/A	Yes	1	1	1	no	2	#N/A	2	#N/A	2	#N/A
565	8	1	JUR	1	#N/A	8	1	1	1	1	1	1	1	3	#N/A	#N/A	1	0	0	0	0	0	#N/A	#N/A	#N/A	#N/A	#N/A	#N/A	#N/A	#N/A	#N/A	#N/A	#N/A	#N/A	#N/A	.	5	#N/A	Yes	#N/A	#N/A	#N/A	no	2	#N/A	2	#N/A	2	#N/A
566	16	1	JUR	1	#N/A	16	1	1	1	1	1	1	3	3	#N/A	#N/A	1	0	0	0	0	0	3	0	0	0	0	0	0	0	0	0	0	0	0	.	2	#N/A	Yes	1	2	1	no	2	#N/A	2	#N/A	2	#N/A
567	18	1	JUR	1	#N/A	18	1	1	1	1	1	1	3	2	#N/A	#N/A	1	0	0	0	0	0	2	0	0	0	0	0	0	0	0	0	0	0	0	.	9	9	Yes	1	2	1	no	2	#N/A	2	#N/A	2	#N/A
568	8	1	JUR	1	#N/A	8	1	1	1	1	3	1	3	2	#N/A	#N/A	1	0	0	0	0	0	2	0	0	0	0	0	0	0	0	0	0	0	0	.	0	1	age of onset unknown	2	#N/A	2	no	2	#N/A	2	#N/A	2	#N/A
569	18	1	JUR	1	#N/A	18	1	2	1	1	1	1	3	3	#N/A	#N/A	1	0	0	0	0	0	3	0	0	0	0	0	0	0	0	0	0	0	0	.	9	#N/A	age of onset unknown	1	2	1	no	2	#N/A	2	#N/A	2	#N/A
570	10	1	JUR	1	#N/A	10	1	2	2	2	1	1	2	2	#N/A	#N/A	0	0	0	0	0	0	#N/A	#N/A	#N/A	#N/A	#N/A	#N/A	#N/A	#N/A	#N/A	#N/A	#N/A	#N/A	#N/A	.	2	2	Yes	#N/A	#N/A	#N/A	no	2	#N/A	2	#N/A	2	#N/A
571	38	2	JUR	1	#N/A	38	1	2	1	1	1	2	1	4	#N/A	#N/A	1	0	0	0	0	0	3	0	0	0	0	0	0	0	0	0	0	0	0	.	26	#N/A	Yes	1	2	1	no	2	#N/A	2	#N/A	2	#N/A
572	14	2	JUR	1	#N/A	14	1	2	1	1	1	1	3	3	#N/A	#N/A	1	0	0	0	0	0	#N/A	#N/A	#N/A	#N/A	#N/A	#N/A	#N/A	#N/A	#N/A	#N/A	#N/A	#N/A	#N/A	.	5	#N/A	age of onset unknown	#N/A	#N/A	#N/A	no	2	#N/A	2	#N/A	2	#N/A
573	28	1	JUR	1	#N/A	28	3	#N/A	#N/A	#N/A	2	1	3	3	#N/A	#N/A	0	0	0	0	0	0	#N/A	#N/A	#N/A	#N/A	#N/A	#N/A	#N/A	#N/A	#N/A	#N/A	#N/A	#N/A	#N/A	.	18	#N/A	Yes	#N/A	#N/A	#N/A	no	2	#N/A	2	#N/A	2	#N/A
574	25	1	JUR	1	#N/A	25	1	2	1	1	1	1	1	3	#N/A	#N/A	1	0	0	0	0	0	3	0	0	0	0	0	0	0	0	0	0	0	0	.	22	#N/A	Yes	1	2	1	no	2	#N/A	2	#N/A	2	#N/A
575	36	1	JUR	1	#N/A	36	1	1	1	1	1	1	1	3	#N/A	#N/A	1	0	0	0	0	0	3	0	0	0	0	0	0	0	0	0	0	0	0	.	24	#N/A	Yes	1	2	1	no	2	#N/A	2	#N/A	2	#N/A
576	24	2	JUR	1	#N/A	24	1	2	1	2	1	1	2	3	#N/A	#N/A	0	1	0	0	0	0	3	0	0	0	0	0	0	0	0	0	0	0	0	.	16	#N/A	No, severe malaria	2	#N/A	2	yes, measles	1	1	1	0	2	#N/A
577	29	1	JUR	1	#N/A	29	1	2	1	2	1	1	2	3	#N/A	#N/A	0	0	0	0	0	0	3	0	0	0	0	0	0	0	0	0	0	0	0	.	17	#N/A	Yes	1	2	1	no	2	#N/A	2	#N/A	2	#N/A
578	20	2	JUR	1	#N/A	20	1	1	1	1	1	1	1	2	#N/A	#N/A	1	0	0	0	0	0	2	0	0	0	0	0	0	0	0	0	0	0	0	.	16	16	Yes	1	2	1	no	2	#N/A	2	#N/A	2	#N/A
579	28	2	JUR	1	#N/A	28	1	2	1	1	1	1	1	3	#N/A	#N/A	0	0	0	0	0	0	3	0	0	0	0	0	0	0	0	0	0	0	0	.	21	#N/A	No, measles	2	#N/A	2	yes, measles	1	0	2	#N/A	2	#N/A
580	12	2	JUR	1	#N/A	12	1	1	1	1	1	1	2	2	5	#N/A	1	0	0	0	0	0	2	0	0	0	0	0	0	0	0	0	0	0	0	.	7	7	Yes	1	2	1	no	2	#N/A	2	#N/A	2	#N/A
581	21	2	JUR	1	#N/A	21	1	3	3	1	1	1	1	3	#N/A	#N/A	0	1	0	0	0	0	#N/A	#N/A	#N/A	#N/A	#N/A	#N/A	#N/A	#N/A	#N/A	#N/A	#N/A	#N/A	#N/A	.	3	#N/A	Yes	#N/A	#N/A	#N/A	no	2	#N/A	2	#N/A	2	#N/A
582	18	1	JUR	1	#N/A	18	1	1	1	1	1	1	1	3	#N/A	#N/A	0	1	0	0	0	0	#N/A	#N/A	#N/A	#N/A	#N/A	#N/A	#N/A	#N/A	#N/A	#N/A	#N/A	#N/A	#N/A	.	6	#N/A	No, encephalitis/meningitis	#N/A	#N/A	#N/A	yes, encephalitis/meningiti	2	#N/A	2	#N/A	1	0
583	15	2	JUR	1	#N/A	15	1	2	2	2	1	1	1	3	#N/A	#N/A	0	0	1	0	0	0	3	0	0	0	0	0	0	0	0	0	0	0	0	.	3	#N/A	Yes	1	2	1	no	2	#N/A	2	#N/A	2	#N/A
584	8	2	JUR	1	#N/A	8	1	1	1	1	1	2	1	2	3	#N/A	0	0	0	0	0	0	#N/A	#N/A	#N/A	#N/A	#N/A	#N/A	#N/A	#N/A	#N/A	#N/A	#N/A	#N/A	#N/A	.	5	5	Yes	#N/A	#N/A	#N/A	no	2	#N/A	2	#N/A	2	#N/A
585	30	1	JUR	1	#N/A	30	1	1	1	1	1	1	3	1	#N/A	28	1	0	0	0	0	0	#N/A	#N/A	#N/A	#N/A	#N/A	#N/A	#N/A	#N/A	#N/A	#N/A	#N/A	#N/A	#N/A	.	27	23	Yes	#N/A	#N/A	#N/A	no	2	#N/A	2	#N/A	2	#N/A
586	28	2	JUR	1	#N/A	28	1	1	1	1	1	1	1	2	7	#N/A	1	0	0	0	0	0	2	0	0	0	0	0	0	0	0	0	0	0	0	.	21	21	Yes	1	2	1	no	2	#N/A	2	#N/A	2	#N/A
587	16	1	JUR	1	#N/A	16	1	1	1	1	1	1	1	2	#N/A	#N/A	1	0	0	0	0	0	3	0	0	0	0	0	0	0	0	0	0	0	0	.	9	#N/A	Yes	1	#N/A	1	no	2	#N/A	2	#N/A	2	#N/A
588	14	2	JUR	1	#N/A	14	1	1	1	1	1	1	1	3	#N/A	#N/A	0	1	0	0	0	0	3	0	0	0	0	0	0	0	0	0	0	0	0	.	4	#N/A	Yes	1	#N/A	1	no	2	#N/A	2	#N/A	2	#N/A
589	17	1	JUR	1	#N/A	17	1	1	1	1	1	1	3	2	#N/A	#N/A	1	0	0	0	0	0	2	0	0	0	0	0	0	0	0	0	0	0	0	.	8	10	No, severe malaria	1	#N/A	1	yes, malaria	2	#N/A	1	0	2	#N/A
590	18	2	JUR	1	#N/A	18	1	1	1	1	1	1	1	3	#N/A	#N/A	0	1	0	0	0	0	3	0	0	0	0	0	0	0	0	0	0	0	0	.	4	#N/A	Yes	1	#N/A	1	no	3	#N/A	2	#N/A	2	#N/A
591	20	1	JUR	1	#N/A	20	1	1	1	1	1	1	3	2	5	#N/A	0	0	0	1	0	0	1	0	0	0	0	0	0	0	0	0	0	0	0	.	5	15	No, encephalitis/meningitis	1	2	1	yes, encephalitis/meningiti	1	15	2	#N/A	1	0
592	19	2	JUR	1	#N/A	19	1	1	1	1	1	1	1	3	#N/A	#N/A	1	0	0	0	0	0	3	0	0	0	0	0	0	0	0	0	0	0	0	.	17	#N/A	no, onset before 3 years of age	1	#N/A	1	no	2	#N/A	1	#N/A	2	#N/A
593	35	1	JUR	1	#N/A	35	1	1	1	1	1	1	2	2	20	#N/A	1	1	0	1	0	0	2	0	0	0	0	0	0	0	0	0	0	0	0	.	15	15	No, age of onset above 18/19	1	4	1	no	2	#N/A	2	#N/A	2	#N/A
594	15	1	JUR	1	#N/A	15	1	1	2	2	1	1	2	2	2	#N/A	0	1	0	1	0	0	2	0	0	0	0	0	0	0	0	0	0	0	0	.	13	13	no, onset before 3 years of age	2	#N/A	3	no	2	#N/A	2	#N/A	2	#N/A
595	22	2	NYAMUSA	1	#N/A	22	1	1	1	1	1	1	1	3	#N/A	#N/A	1	1	0	0	0	0	3	0	0	0	0	0	0	0	0	0	0	0	0	.	14	#N/A	Yes	1	5	1	no	2	#N/A	2	#N/A	2	#N/A
596	26	2	NYAMUSA	1	#N/A	26	1	2	1	1	1	1	1	3	#N/A	#N/A	1	1	0	0	0	0	3	0	0	0	0	0	0	0	0	0	0	0	0	.	16	#N/A	Yes	1	4	1	no	2	#N/A	2	#N/A	1	6
597	16	1	NYAMUSA	1	#N/A	16	1	1	1	1	1	1	2	3	#N/A	#N/A	1	1	0	0	0	0	3	0	0	0	0	0	0	0	0	0	0	0	0	.	6	#N/A	Yes	2	#N/A	2	no	2	#N/A	2	#N/A	2	#N/A
598	18	2	NYAMUSA	1	#N/A	18	1	1	1	1	1	1	2	3	#N/A	#N/A	1	1	0	0	0	0	3	0	0	0	0	0	0	0	0	0	0	0	0	.	10	#N/A	Yes	1	3	1	no	2	#N/A	2	#N/A	2	#N/A
599	22	2	NYAMUSA	1	#N/A	22	1	2	1	1	1	1	3	3	#N/A	#N/A	1	1	0	0	0	0	3	0	0	0	0	0	0	0	0	0	0	0	0	.	5	#N/A	Yes	1	5	3	no	2	#N/A	2	#N/A	2	#N/A
600	18	2	JUR	1	#N/A	18	1	1	1	1	1	1	2	3	#N/A	#N/A	1	1	0	1	0	0	3	0	0	0	0	0	0	0	0	0	0	0	0	.	6	#N/A	Yes	1	3	1	no	2	#N/A	2	#N/A	2	#N/A
601	30	2	JUR	1	#N/A	30	1	1	1	1	1	1	2	3	#N/A	#N/A	1	1	0	0	0	0	3	0	0	0	0	0	0	0	0	0	0	0	0	.	18	#N/A	Yes	1	2	1	no	2	#N/A	2	#N/A	2	#N/A
602	21	2	JUR	1	#N/A	21	1	2	2	2	2	2	2	3	#N/A	#N/A	0	0	0	0	0	0	4	0	0	0	0	0	0	0	0	0	1	0	0	.	#N/A	#N/A	No	1	2	1	no	#N/A	#N/A	#N/A	#N/A	#N/A	#N/A
603	22	1	JUR	1	#N/A	22	1	1	1	2	1	1	3	3	#N/A	#N/A	1	1	0	0	0	0	3	0	0	0	0	0	0	0	0	0	0	0	0	.	14	#N/A	Yes	1	3	1	no	2	#N/A	2	#N/A	2	#N/A
604	20	1	JUR	1	#N/A	20	1	1	1	2	1	1	2	2	8	#N/A	0	1	0	1	0	0	2	0	0	0	0	0	0	0	0	0	0	0	0	.	12	12	Yes	1	3	1	no	2	#N/A	2	#N/A	2	#N/A
605	25	2	JUR	1	#N/A	25	1	2	1	2	1	1	2	1	#N/A	18	1	1	0	1	0	0	2	0	0	0	0	0	0	0	0	0	0	0	0	.	5	5	No, age of onset above 18/19	1	5	1	no	2	#N/A	2	#N/A	2	#N/A
606	28	2	JUR	1	#N/A	28	1	1	1	2	1	1	2	2	10	#N/A	1	1	0	1	0	0	2	0	0	0	0	0	0	0	0	0	0	0	0	.	18	18	Yes	1	2	1	no	2	#N/A	2	#N/A	2	#N/A
607	35	2	JUR	1	#N/A	35	1	2	1	1	1	1	2	3	#N/A	#N/A	1	1	0	0	0	0	3	0	0	0	0	0	0	0	0	0	0	0	0	.	15	#N/A	No, age of onset above 18/19	1	2	1	no	2	#N/A	2	#N/A	2	#N/A
608	20	2	LORI	1	#N/A	20	1	1	1	1	1	1	3	2	2	#N/A	1	1	0	1	0	0	2	0	0	0	0	0	0	0	0	0	0	0	0	.	18	18	no, onset before 3 years of age	2	#N/A	2	yes, tuberculosis meningitis	2	#N/A	2	#N/A	2	#N/A
609	18	2	LORI	1	#N/A	18	1	1	1	1	1	1	3	2	4	#N/A	1	1	0	1	0	0	2	0	0	0	0	0	0	0	0	0	0	0	0	.	14	14	Yes	1	2	1	no	2	#N/A	2	#N/A	2	#N/A
610	28	1	JUR	1	#N/A	28	1	1	1	1	1	1	1	3	#N/A	#N/A	0	0	0	0	0	0	3	0	0	0	0	0	0	0	0	0	0	0	0	.	18	#N/A	No, severe malaria	1	2	1	yes, malaria	2	#N/A	1	1	2	#N/A
611	39	2	JUR	1	#N/A	39	1	1	1	2	1	1	2	3	#N/A	#N/A	0	1	0	0	0	0	3	0	0	0	0	0	0	0	0	0	0	0	0	.	4	#N/A	No, age of onset above 18/19	1	2	1	no	2	#N/A	2	#N/A	2	#N/A
612	15	2	JUR	1	#N/A	15	1	1	1	1	1	1	1	3	#N/A	#N/A	1	1	0	0	0	0	3	0	0	0	0	0	0	0	0	0	0	0	0	.	7	#N/A	Yes	1	2	1	no	2	#N/A	2	#N/A	2	#N/A
613	12	2	JUR	1	#N/A	12	1	1	1	2	1	1	3	3	#N/A	#N/A	0	1	0	0	0	0	3	0	0	0	0	0	0	0	0	0	0	0	0	.	7	#N/A	Yes	1	2	1	no	2	#N/A	2	#N/A	2	#N/A
614	18	1	JUR	1	#N/A	18	1	1	1	2	1	1	2	2	8	#N/A	1	1	0	1	0	0	2	0	0	0	0	0	0	0	0	0	0	0	0	.	10	10	Yes	1	2	1	no	2	#N/A	2	#N/A	2	#N/A
615	28	1	JUR	1	#N/A	28	1	1	1	2	1	1	2	3	#N/A	#N/A	1	1	0	0	0	0	3	0	0	0	0	0	0	0	0	0	0	0	0	.	10	#N/A	Yes	1	1	1	no	2	#N/A	2	#N/A	2	#N/A
616	15	1	JUR	1	#N/A	15	1	1	1	1	1	1	2	2	8	#N/A	1	1	0	1	0	0	2	0	0	0	0	0	0	0	0	0	0	0	0	.	7	7	Yes	1	2	1	no	2	#N/A	2	#N/A	2	#N/A
617	12	1	JUR	1	#N/A	12	1	1	1	1	1	1	2	2	5	#N/A	1	1	0	1	0	0	2	0	0	0	0	0	0	0	0	0	0	0	0	.	7	7	Yes	1	2	1	no	2	#N/A	2	#N/A	2	#N/A
618	25	2	JUR	1	#N/A	25	1	1	1	2	1	1	1	2	15	#N/A	1	0	0	1	0	0	2	0	0	0	0	0	0	0	0	0	0	0	0	.	10	10	Yes	1	2	1	no	2	#N/A	2	#N/A	2	#N/A
619	35	1	DINKA	1	#N/A	35	2	#N/A	#N/A	#N/A	2	1	1	2	3	#N/A	0	0	0	1	0	0	1	0	0	0	0	0	0	0	0	0	0	0	0	.	32	32	No, tuberculosis infection	1	2	1	yes, tuberculosis meningitis	2	#N/A	2	#N/A	2	#N/A
620	15	2	DINKA	2	2	2	1	1	1	1	1	1	3	2	8	#N/A	1	1	0	1	0	0	2	0	0	0	0	0	0	0	0	0	0	0	0	.	7	7	no, recently moved into the village <3 years	1	1	1	no	2	#N/A	2	#N/A	2	#N/A
621	22	2	JUR	1	#N/A	22	1	1	1	1	1	1	1	3	#N/A	#N/A	0	1	0	0	0	0	3	0	0	0	0	0	0	0	0	0	0	0	0	.	12	#N/A	Yes	1	3	1	no	2	#N/A	2	#N/A	2	#N/A
622	20	2	JUR	1	#N/A	20	1	1	2	2	1	1	3	2	12	#N/A	1	1	0	1	0	0	2	0	0	0	0	0	0	0	0	0	0	0	0	.	8	8	Yes	1	2	1	no	2	#N/A	2	#N/A	2	#N/A
623	25	2	JUR	1	#N/A	25	1	1	1	1	1	1	1	3	#N/A	#N/A	1	1	0	0	0	0	3	0	0	0	0	0	0	0	0	0	0	0	0	.	10	#N/A	No, ear infection	2	#N/A	2	yes, ear infection that can cause seizures	2	#N/A	2	#N/A	2	#N/A
624	15	2	JUR	1	#N/A	15	1	2	2	2	2	1	2	2	10	#N/A	0	0	0	1	0	0	1	0	0	0	0	0	0	0	0	0	0	0	0	.	5	5	Yes	1	2	1	no	2	#N/A	2	#N/A	2	#N/A
625	18	1	WERI	2	16	16	1	2	1	2	2	2	2	2	2	#N/A	1	0	0	1	0	0	2	0	0	0	0	0	0	0	0	0	0	0	0	.	16	16	no, onset before 3 years of age	1	1	1	no	2	#N/A	2	#N/A	2	#N/A
626	18	2	KPALIKIRI	1	#N/A	18	1	2	2	2	2	2	2	3	#N/A	#N/A	1	0	0	0	0	0	3	0	0	0	0	0	0	0	0	0	0	0	0	.	6	#N/A	Yes	1	3	1	no	2	#N/A	2	#N/A	2	#N/A
627	29	1	MURO	1	#N/A	29	1	2	1	2	2	2	2	2	17	#N/A	1	0	0	1	0	0	2	0	0	0	0	0	0	0	0	0	0	0	0	.	12	12	Yes	2	#N/A	2	no	2	#N/A	2	#N/A	2	#N/A
628	12	1	MURO	1	#N/A	12	1	2	1	2	2	2	2	3	#N/A	#N/A	1	0	0	0	0	0	3	0	0	0	0	0	0	0	0	0	0	0	0	.	9	#N/A	Yes	2	#N/A	2	no	2	#N/A	2	#N/A	2	#N/A
629	26	1	JUR	1	#N/A	26	1	2	2	2	2	2	2	3	#N/A	#N/A	1	0	0	0	0	0	3	0	0	0	0	0	0	0	0	0	0	0	0	.	16	#N/A	Yes	1	2	1	no	2	#N/A	2	#N/A	2	#N/A
630	16	2	JUR	1	#N/A	16	1	2	2	2	2	2	2	2	6	#N/A	1	0	0	1	0	0	2	0	0	0	0	0	0	0	0	0	0	0	0	.	10	10	Yes	1	5	1	no	2	#N/A	2	#N/A	2	#N/A
631	18	2	JUR	1	#N/A	18	1	1	1	2	2	2	2	2	6	#N/A	1	0	0	1	0	0	2	0	0	0	0	0	0	0	0	0	0	0	0	.	13	12	Yes	1	5	1	no	2	#N/A	2	#N/A	2	#N/A
632	18	2	JUR	2	6	6	1	1	1	1	1	2	2	2	12	#N/A	1	0	1	1	0	0	2	0	0	0	0	0	0	0	0	0	0	0	0	.	6	6	Yes	1	4	1	no	2	#N/A	1	8	2	#N/A
633	17	1	JUR	1	#N/A	17	1	2	2	2	2	2	2	2	3	#N/A	0	0	0	0	0	0	2	0	0	0	0	0	0	0	0	0	0	0	0	.	14	14	Yes	1	1	1	no	2	#N/A	2	#N/A	2	#N/A
634	16	1	JUR	2	15	15	1	2	2	2	1	1	2	2	6	#N/A	0	0	1	1	0	0	2	0	0	0	0	0	0	0	0	0	0	0	0	.	10	10	Yes	3	2	1	no	2	#N/A	2	#N/A	2	#N/A
635	27	1	JUR	1	#N/A	27	1	1	1	2	1	2	2	3	#N/A	#N/A	1	0	1	0	0	0	3	0	0	0	0	0	0	0	0	0	0	0	0	.	18	#N/A	age of onset unknown	1	2	1	no	2	#N/A	2	#N/A	2	#N/A
636	20	1	JUR	1	#N/A	20	1	2	1	1	1	2	2	3	#N/A	#N/A	1	0	1	0	0	0	3	0	0	0	0	0	0	0	0	0	0	0	0	.	11	#N/A	No, severe malaria	3	6	1	yes, malaria	1	#N/A	1	0	2	#N/A
637	4	2	JUR	1	#N/A	4	1	2	1	2	1	2	2	2	3	#N/A	1	0	1	1	0	0	2	0	0	0	0	0	0	0	0	0	0	0	0	.	1	1	Yes	1	1	1	no	2	#N/A	2	#N/A	2	#N/A
638	14	2	JUR	1	#N/A	14	1	2	2	2	2	1	2	3	#N/A	#N/A	1	0	0	0	0	0	4	1	0	0	0	0	0	0	0	0	0	0	0	.	999	#N/A	No	1	1	1	yes, severe malaria	3	#N/A	1	6	2	#N/A
639	21	1	JUR	1	#N/A	21	2	#N/A	#N/A	#N/A	2	2	2	2	12	#N/A	0	0	0	1	0	0	2	0	0	0	0	0	0	0	0	0	0	0	0	.	9	9	Yes	1	1	1	no	2	#N/A	2	#N/A	2	#N/A
640	18	2	JUR	1	#N/A	18	1	1	1	1	2	1	1	3	#N/A	#N/A	1	0	0	0	0	0	3	0	0	0	0	0	0	0	0	0	0	0	0	.	9	#N/A	No, severe malaria	1	0	1	yes, measles	1	1	1	1	2	#N/A
641	20	2	JUR	1	#N/A	20	1	2	2	1	2	1	1	3	#N/A	#N/A	1	0	0	0	0	0	3	0	0	0	0	0	0	0	0	0	0	0	0	.	4	#N/A	No, severe malaria	1	2	1	yes, severe malaria	2	#N/A	1	#N/A	2	#N/A
642	30	1	JUR	1	#N/A	30	1	1	1	1	1	1	1	3	#N/A	#N/A	1	0	0	0	0	0	#N/A	0	0	0	0	0	0	0	0	0	0	0	0	.	18	#N/A	Yes	1	6	1	no	2	#N/A	2	#N/A	2	#N/A
643	24	2	JUR	1	#N/A	24	1	1	1	1	1	1	1	3	#N/A	#N/A	1	0	0	0	0	0	3	0	0	0	0	0	0	0	0	0	0	0	0	.	12	#N/A	Yes	1	6	1	no	2	#N/A	2	#N/A	2	#N/A
644	15	1	JUR	1	#N/A	15	1	2	2	1	2	1	2	3	#N/A	#N/A	1	0	0	0	0	0	3	0	0	0	0	0	0	0	0	0	0	0	0	.	5	#N/A	No, severe malaria	1	5	1	yes, malaria	2	#N/A	1	0	2	#N/A
645	31	1	JUR	1	#N/A	31	1	2	2	2	2	1	1	2	10	#N/A	1	0	0	1	0	0	2	0	0	0	0	0	0	0	0	0	0	0	0	.	21	21	Yes	1	6	1	no	2	#N/A	2	#N/A	2	#N/A
646	26	1	JUR	1	#N/A	26	1	2	2	2	3	2	2	2	12	#N/A	0	0	0	1	0	0	1	0	0	0	0	0	0	0	0	0	0	0	0	.	14	14	Yes	1	6	1	no	2	#N/A	2	#N/A	2	#N/A
647	15	2	JUR	2	3	3	1	1	1	1	2	1	1	1	8	11	1	0	0	0	0	0	3	0	0	0	0	0	0	0	0	0	0	0	0	.	7	7	Yes	1	8	1	no	2	#N/A	2	#N/A	2	#N/A
648	27	2	JUR	2	1	1	1	1	1	1	2	1	1	3	#N/A	#N/A	1	0	0	0	0	0	3	0	0	0	0	0	0	0	0	0	0	0	0	.	3	#N/A	no, recently moved into the village <3 years	1	3	1	no	2	#N/A	2	#N/A	2	#N/A
649	18	2	JUR	2	2	2	1	1	1	1	2	1	2	4	#N/A	#N/A	1	0	0	0	0	0	3	0	0	0	0	0	0	0	0	0	0	0	0	.	8	#N/A	no, recently moved into the village <3 years	1	4	1	no	2	#N/A	2	#N/A	2	#N/A
650	27	2	JUR	1	#N/A	27	1	1	1	1	3	1	1	4	#N/A	#N/A	0	0	0	0	0	0	3	0	0	0	0	0	0	0	0	0	0	0	0	.	18	#N/A	No, head injury with loss of consciousness	1	3	1	yes, head injury (not sure if with loss of conscousness)	2	#N/A	3	#N/A	2	#N/A
651	24	2	JUR	1	#N/A	24	1	1	1	1	3	1	1	2	8	#N/A	1	0	0	1	0	0	2	0	0	0	0	0	0	0	0	0	0	0	0	.	8	16	Yes	1	3	1	no	2	#N/A	2	#N/A	2	#N/A
652	16	1	JUR	1	#N/A	16	1	2	1	1	2	1	2	3	#N/A	#N/A	1	0	0	0	0	0	3	0	0	0	0	0	0	0	0	0	0	0	0	.	3	#N/A	Yes	1	3	1	no	2	#N/A	2	#N/A	2	#N/A
653	8	2	JUR	1	#N/A	8	1	1	1	1	2	1	2	3	#N/A	#N/A	1	0	0	0	0	0	3	0	0	0	0	0	0	0	0	0	0	0	0	.	3	#N/A	Yes	1	3	1	no	2	#N/A	2	#N/A	2	#N/A
654	17	2	JUR	1	#N/A	17	1	2	1	1	2	1	2	2	7	#N/A	1	0	0	1	0	0	2	0	0	0	0	0	0	0	0	0	0	0	0	.	10	10	Yes	1	3	1	no	2	#N/A	2	#N/A	2	#N/A
655	18	1	JUR	1	#N/A	18	1	2	1	2	2	1	2	3	#N/A	#N/A	1	0	0	0	0	0	3	0	0	0	0	0	0	0	0	0	0	0	0	.	10	#N/A	No, severe malaria	1	10	1	yes, malaria	2	#N/A	1	0	2	#N/A
656	14	2	JUR	1	#N/A	14	1	2	2	2	2	2	2	2	12	#N/A	0	0	0	1	0	0	1	0	0	0	0	0	0	0	0	0	0	0	0	.	2	2	Yes	1	1	1	no	2	#N/A	2	#N/A	2	#N/A
657	15	2	JUR	1	#N/A	15	1	2	2	2	3	2	2	2	5	#N/A	0	0	0	1	0	0	1	0	0	0	0	0	0	0	0	0	0	0	0	.	10	10	Yes	2	#N/A	2	no	2	#N/A	2	#N/A	2	#N/A
658	21	2	JUR	1	#N/A	21	1	1	1	2	2	1	2	1	4	#N/A	1	0	0	1	0	0	2	0	0	0	0	0	0	0	0	0	0	0	0	.	17	17	Yes	1	4	1	no	2	#N/A	2	#N/A	2	#N/A
659	21	2	JUR	1	#N/A	21	1	1	1	1	2	1	1	3	#N/A	#N/A	1	0	0	0	0	0	3	0	0	0	0	0	0	0	0	0	0	0	0	.	20	#N/A	No, severe malaria	1	1	1	yes, malaria	2	#N/A	1	1	2	#N/A
660	32	1	JUR	1	#N/A	32	1	2	2	2	2	1	1	3	#N/A	#N/A	1	0	0	0	0	0	3	0	0	0	0	0	0	0	0	0	0	0	0	.	8	#N/A	No, age of onset above 18/19	1	10	1	no	2	#N/A	2	#N/A	2	#N/A
661	18	2	JUR	1	#N/A	18	1	2	2	2	3	2	2	2	8	#N/A	0	0	0	1	0	0	1	0	0	0	0	0	0	0	0	0	0	0	0	.	10	10	Yes	1	3	1	no	2	#N/A	2	#N/A	2	#N/A
662	10	1	JUR	1	#N/A	10	2	#N/A	#N/A	#N/A	2	2	2	1	9	10	0	0	0	1	0	0	1	0	0	0	0	0	0	0	0	0	0	0	0	.	1	1	Yes	1	3	1	no	2	#N/A	2	#N/A	2	#N/A
663	16	2	JUR	1	#N/A	16	2	#N/A	#N/A	#N/A	2	2	2	2	14	#N/A	0	0	0	1	0	0	1	0	0	0	0	0	0	0	0	0	0	0	0	.	2	2	Yes	1	1	1	no	2	#N/A	2	#N/A	2	#N/A
664	22	2	JUR	1	#N/A	22	1	1	1	1	2	1	2	3	#N/A	#N/A	1	0	0	0	0	0	3	0	0	0	0	0	0	0	0	0	0	0	0	.	6	#N/A	Yes	2	#N/A	2	no	2	#N/A	2	#N/A	2	#N/A
665	32	2	JUR	2	11	11	1	1	1	1	2	1	2	3	#N/A	#N/A	1	0	0	0	0	0	3	0	0	0	0	0	0	0	0	0	0	0	0	.	28	#N/A	Yes	2	#N/A	2	no	2	#N/A	2	#N/A	2	#N/A
666	16	1	JUR	1	#N/A	16	1	1	1	1	2	3	1	2	2	#N/A	1	0	0	0	0	0	2	0	0	0	0	0	0	0	0	0	0	0	0	.	14	14	no, onset before 3 years of age	1	3	1	no	2	#N/A	2	#N/A	2	#N/A
667	62	1	JUR	1	#N/A	62	1	2	2	2	2	1	1	3	#N/A	#N/A	1	0	0	0	0	0	3	0	0	0	0	0	0	0	0	0	0	0	0	.	1	#N/A	No, age of onset above 18/19	1	1	1	no	1	7	1	18	2	#N/A
668	49	1	JUR	1	#N/A	49	1	2	1	1	1	1	1	3	#N/A	#N/A	1	0	0	0	0	0	3	0	0	0	0	0	0	0	0	0	0	0	0	.	15	#N/A	No, measles	1	11	1	yes, measles	1	5	2	#N/A	2	#N/A
669	22	2	JUR	1	#N/A	22	1	1	1	1	1	1	1	2	11	#N/A	1	0	0	1	0	0	2	0	0	0	0	0	0	0	0	0	0	0	0	.	11	11	Yes	1	5	1	no	2	#N/A	2	#N/A	2	#N/A
670	23	2	JUR	1	#N/A	23	1	1	1	2	2	1	2	3	#N/A	#N/A	1	0	0	0	0	0	3	0	0	0	0	0	0	0	0	0	0	0	0	.	16	#N/A	No, severe malaria	1	10	2	yes, malaria	2	#N/A	1	3	2	#N/A
671	18	2	JUR	1	#N/A	18	1	1	1	2	1	1	1	3	#N/A	#N/A	1	0	1	0	0	0	3	0	0	0	0	0	0	0	0	0	0	0	0	.	10	#N/A	Yes	2	#N/A	2	no	2	#N/A	2	#N/A	2	#N/A
672	15	1	JUR	1	#N/A	15	1	2	2	2	1	2	2	2	8	#N/A	0	0	1	1	0	0	1	0	0	0	0	0	0	0	0	0	0	0	0	.	7	7	No, severe malaria	2	#N/A	2	yes, severe malaria	2	#N/A	1	#N/A	2	#N/A
673	23	2	JUR	1	#N/A	23	1	2	1	1	2	1	2	3	#N/A	#N/A	1	0	0	0	0	0	2	0	0	0	0	0	0	0	0	0	0	0	0	.	8	8	No, severe malaria	1	4	1	yes, malaria	1	#N/A	1	0	2	#N/A
674	25	2	JUR	1	#N/A	25	1	1	1	2	1	1	2	3	#N/A	#N/A	1	0	1	0	0	0	3	0	0	0	0	0	0	0	0	0	0	0	0	.	6	#N/A	yes, age borderline	1	21	2	no	2	#N/A	2	#N/A	2	#N/A
675	12	1	JUR	1	#N/A	12	1	1	1	2	2	1	2	2	7	#N/A	1	0	0	1	0	0	2	0	0	0	0	0	0	0	0	0	0	0	0	.	5	5	Yes	1	1	1	no	2	#N/A	2	#N/A	2	#N/A
676	24	1	JUR	1	#N/A	24	1	2	2	1	1	1	1	3	#N/A	#N/A	1	0	1	0	0	0	3	0	0	0	0	0	0	0	0	0	0	0	0	.	19	#N/A	Yes	1	2	1	no	2	#N/A	2	#N/A	2	#N/A
677	31	1	JUR	1	#N/A	31	1	2	1	1	1	1	1	3	#N/A	#N/A	1	0	1	0	0	0	3	0	0	0	0	0	0	0	0	0	0	0	0	.	13	#N/A	No, measles	2	#N/A	2	yes, measles	1	0	2	#N/A	1	#N/A
678	20	2	JUR	1	#N/A	20	1	1	1	1	1	1	1	1	4	4	1	0	1	0	0	0	3	0	0	0	0	0	0	0	0	0	0	0	0	.	13	16	Yes	1	2	1	no	3	#N/A	2	#N/A	2	#N/A
679	14	1	JUR	1	#N/A	14	1	2	1	2	1	2	2	2	6	#N/A	0	1	1	0	0	0	2	0	0	0	0	0	0	0	0	0	0	0	0	.	5	8	age of onset unknown	1	6	1	no	3	#N/A	2	#N/A	2	#N/A
680	35	1	JUR	1	#N/A	35	1	2	1	1	1	1	1	3	#N/A	#N/A	1	0	1	0	0	0	3	0	0	0	0	0	0	0	0	0	0	0	0	.	26	#N/A	No, head injury with loss of consciousness	1	1	1	yes, head injury with loss of consciousness	2	#N/A	2	#N/A	2	#N/A
681	13	2	JUR	1	#N/A	13	1	1	1	1	1	1	2	3	#N/A	#N/A	1	1	0	0	0	0	3	0	0	0	0	0	0	0	0	0	0	0	0	.	4	#N/A	age of onset unknown	1	3	1	no	2	#N/A	2	#N/A	2	#N/A
682	24	2	JUR	1	#N/A	24	1	1	1	1	1	1	2	3	#N/A	#N/A	0	1	0	0	0	0	3	0	0	0	0	0	0	0	0	0	0	0	0	.	16	#N/A	Yes	1	2	1	no	2	#N/A	2	#N/A	2	#N/A
683	24	2	JUR	1	#N/A	24	1	1	1	1	1	1	2	2	7	#N/A	1	1	0	1	0	0	2	0	0	0	0	0	0	0	0	0	0	0	0	.	17	17	Yes	1	2	1	no	2	#N/A	2	#N/A	2	#N/A
684	20	2	JUR	1	#N/A	20	1	1	1	1	1	1	1	2	5	#N/A	1	1	0	1	0	0	2	0	0	0	0	0	0	0	0	0	0	0	0	.	15	15	Yes	1	3	1	no	2	#N/A	2	#N/A	2	#N/A
685	20	2	JUR	1	#N/A	20	1	1	1	1	1	1	1	3	#N/A	#N/A	1	1	0	0	0	0	3	0	0	0	0	0	0	0	0	0	0	0	0	.	15	#N/A	Yes	1	3	1	no	2	#N/A	2	#N/A	2	#N/A
686	20	1	NYAMUSA	1	#N/A	20	1	1	1	1	1	1	2	2	5	#N/A	1	1	0	1	0	0	2	0	0	0	0	0	0	0	0	0	0	0	0	.	15	15	Yes	2	#N/A	3	no	2	#N/A	2	#N/A	2	#N/A
687	33	1	JUR	1	#N/A	33	1	1	1	1	1	1	1	3	#N/A	#N/A	1	1	0	0	0	0	3	0	0	0	0	0	0	0	0	0	0	0	0	.	23	#N/A	Yes	1	5	1	no	2	#N/A	2	#N/A	2	#N/A
688	20	1	JUR	1	#N/A	20	1	2	1	1	1	1	2	2	5	#N/A	1	1	0	1	0	0	2	0	0	0	0	0	0	0	0	0	0	0	0	.	15	15	Yes	1	2	1	no	2	#N/A	2	#N/A	2	#N/A
689	18	2	JUR	1	#N/A	18	1	1	1	1	1	1	2	3	#N/A	#N/A	1	0	0	0	0	0	3	0	0	0	0	0	0	0	0	0	0	0	0	.	4	#N/A	Yes	1	5	1	no	2	#N/A	2	#N/A	2	#N/A
690	30	1	JUR	1	#N/A	30	1	1	1	1	1	1	2	3	#N/A	#N/A	1	1	0	0	0	0	3	0	0	0	0	0	0	0	0	0	0	0	0	.	15	#N/A	Yes	1	3	1	no	2	#N/A	2	#N/A	2	#N/A
691	10	1	JUR	1	#N/A	10	1	2	1	1	1	1	2	3	#N/A	#N/A	1	1	0	0	0	0	3	0	0	0	0	0	0	0	0	0	0	0	0	.	6	#N/A	Yes	1	2	1	no	2	#N/A	2	#N/A	2	#N/A
692	9	1	JUR	1	#N/A	9	1	2	1	1	1	1	2	2	3	#N/A	0	1	0	1	0	0	2	0	0	0	0	0	0	0	0	0	0	0	0	.	6	6	Yes	1	1	1	no	2	#N/A	2	#N/A	2	#N/A
693	30	1	JUR	1	#N/A	30	1	2	1	1	1	1	2	3	#N/A	#N/A	1	1	0	0	0	0	2	0	0	0	0	0	0	0	0	0	0	0	0	.	17	17	Yes	1	2	1	no	2	#N/A	2	#N/A	2	#N/A
694	33	1	JUR	1	#N/A	33	1	1	1	1	1	1	2	3	#N/A	#N/A	1	1	0	0	0	0	3	0	0	0	0	0	0	0	0	0	0	0	0	.	21	#N/A	Yes	1	2	1	no	2	#N/A	2	#N/A	2	#N/A
695	24	2	JUR	1	#N/A	24	1	1	1	1	1	1	2	3	#N/A	#N/A	1	1	0	0	0	0	3	0	0	0	0	0	0	0	0	0	0	0	0	.	13	#N/A	Yes	1	3	1	no	2	#N/A	2	#N/A	2	#N/A
696	18	2	JUR	1	#N/A	18	1	1	1	1	1	1	3	2	12	#N/A	1	1	0	1	0	0	2	0	0	0	0	0	0	0	0	0	0	0	0	.	6	6	Yes	1	2	1	no	2	#N/A	2	#N/A	2	#N/A
697	24	2	JUR	1	#N/A	24	1	1	1	1	1	1	3	2	#N/A	#N/A	0	1	0	1	0	0	2	0	0	0	0	0	0	0	0	0	0	0	0	.	9	9	Yes	1	2	1	no	2	#N/A	2	#N/A	2	#N/A
698	36	2	JUR	1	#N/A	36	1	2	1	1	1	1	2	2	13	#N/A	1	1	0	1	0	0	2	0	0	0	0	0	0	0	0	0	0	0	0	.	23	23	Yes	1	2	1	no	2	#N/A	2	#N/A	2	#N/A
699	32	1	JUR	1	#N/A	32	1	1	1	1	1	1	1	3	#N/A	#N/A	1	1	0	0	0	0	3	0	0	0	0	0	0	0	0	0	0	0	0	.	20	#N/A	Yes	1	2	1	no	2	#N/A	2	#N/A	2	#N/A
700	16	1	JUR	1	#N/A	16	1	1	1	2	1	1	1	2	3	#N/A	1	0	0	1	0	0	2	0	0	0	0	0	0	0	0	0	0	0	0	.	13	13	Yes	1	2	1	no	2	#N/A	2	#N/A	2	#N/A
701	12	2	JUR	2	2	2	1	2	1	1	1	1	1	3	#N/A	#N/A	1	1	0	0	0	0	3	0	0	0	0	0	0	0	0	0	0	0	0	.	8	#N/A	no, recently moved into the village <3 years	1	2	1	no	2	#N/A	2	#N/A	2	#N/A
702	26	2	JUR	1	#N/A	26	1	1	1	1	1	1	2	3	#N/A	#N/A	1	1	0	0	0	0	3	0	0	0	0	0	0	0	0	0	0	0	0	.	10	#N/A	No, severe malaria	1	2	1	yes, malaria	2	#N/A	1	1	2	#N/A
703	19	2	JUR	1	#N/A	19	1	1	2	1	1	1	2	3	#N/A	#N/A	1	1	0	0	0	0	3	0	0	0	0	0	0	0	0	0	0	0	0	.	13	#N/A	Yes	1	2	1	no	2	#N/A	2	#N/A	2	#N/A
704	26	1	JUR	1	#N/A	26	1	1	1	1	1	1	2	2	12	#N/A	0	1	0	1	0	0	2	0	0	0	0	0	0	0	0	0	0	0	0	.	14	14	Yes	1	2	1	no	2	#N/A	2	#N/A	2	#N/A
705	19	2	JUR	1	#N/A	19	1	1	1	1	1	1	2	2	8	#N/A	1	0	0	1	0	0	2	0	0	0	0	0	0	0	0	0	0	0	0	.	11	11	No, head injury with loss of consciousness	2	#N/A	2	yes, head injury with loss of consciousness	2	#N/A	2	#N/A	2	#N/A
706	27	1	JUR	1	#N/A	27	1	1	1	1	1	1	2	3	#N/A	#N/A	1	1	0	0	0	0	3	0	0	0	0	0	0	0	0	0	0	0	0	.	18	#N/A	Yes	2	#N/A	2	no	2	#N/A	2	#N/A	2	#N/A
707	15	1	JUR	1	#N/A	15	1	2	1	1	1	1	3	3	#N/A	#N/A	1	1	0	0	0	0	3	0	0	0	0	0	0	0	0	0	0	0	0	.	1	#N/A	Yes	1	2	1	no	2	#N/A	2	#N/A	2	#N/A
708	43	2	JUR	1	#N/A	43	2	#N/A	#N/A	#N/A	2	1	2	2	3	#N/A	0	0	0	1	0	0	1	0	0	0	0	0	0	0	0	0	0	0	0	.	40	40	Yes	1	2	1	no	2	#N/A	2	#N/A	2	#N/A
709	25	2	JUR	1	#N/A	25	1	2	2	2	3	1	2	2	9	#N/A	1	1	0	1	0	0	2	0	0	0	0	0	0	0	0	0	0	0	0	.	16	16	Yes	1	2	1	no	2	#N/A	2	#N/A	2	#N/A
710	55	1	MBOLOMOLO	2	10	10	1	1	1	1	2	1	2	2	#N/A	#N/A	1	1	0	0	0	0	2	0	0	0	0	0	0	0	0	0	0	0	0	.	5	5	No, age of onset above 18/19	1	2	1	no	3	#N/A	3	#N/A	3	#N/A
711	8	2	JUR	2	1	1	1	1	1	1	1	1	2	3	#N/A	#N/A	0	1	0	0	0	0	3	0	0	0	0	0	0	0	0	0	0	0	0	.	5	#N/A	no, recently moved into the village <3 years	1	2	1	no	2	#N/A	2	#N/A	2	#N/A
712	36	2	JUR	2	12	12	1	1	1	1	1	1	1	3	#N/A	#N/A	0	1	0	1	0	0	3	0	0	0	0	0	0	0	0	0	0	0	0	.	24	#N/A	No, severe malaria	1	1	2	yes, malaria	1	25	1	5	2	#N/A
713	18	2	JUR	2	6	6	1	2	1	1	1	1	1	3	#N/A	#N/A	1	1	0	0	0	0	3	0	0	0	0	0	0	0	0	0	0	0	0	.	13	#N/A	Yes	1	2	1	no	2	#N/A	2	#N/A	2	#N/A
714	29	2	JUR	1	#N/A	29	1	1	1	1	1	1	1	3	#N/A	#N/A	1	1	0	0	0	0	3	0	0	0	0	0	0	0	0	0	0	0	0	.	11	#N/A	Yes	1	5	3	no	2	#N/A	2	#N/A	2	#N/A
715	20	2	JUR	1	#N/A	20	1	3	3	3	1	3	2	2	8	#N/A	1	1	0	1	0	0	2	0	0	0	0	0	0	0	0	0	0	0	0	.	12	12	Yes	1	3	1	no	2	#N/A	2	#N/A	2	#N/A
716	28	2	JUR	1	#N/A	28	1	2	1	2	1	1	2	3	#N/A	#N/A	1	0	0	0	0	0	3	0	0	0	0	0	0	0	0	0	0	0	0	.	13	#N/A	Yes	1	3	1	no	2	#N/A	2	#N/A	2	#N/A
717	21	2	JUR	1	#N/A	21	1	1	1	1	1	1	2	3	#N/A	#N/A	1	1	0	0	0	0	3	0	0	0	0	0	0	0	0	0	0	0	0	.	2	#N/A	yes, age borderline	1	2	1	no	2	#N/A	2	#N/A	2	#N/A
718	21	1	JUR	1	#N/A	21	1	1	1	1	3	1	2	3	#N/A	#N/A	1	0	0	0	0	0	3	0	0	0	0	0	0	0	0	0	0	0	0	.	13	#N/A	Yes	1	2	1	no	2	#N/A	2	#N/A	2	#N/A
719	18	2	JUR	1	#N/A	18	1	2	1	2	1	1	1	2	5	#N/A	1	1	0	0	0	0	2	0	0	0	0	0	0	0	0	0	0	0	0	.	13	13	Yes	1	2	1	no	2	#N/A	2	#N/A	2	#N/A
720	24	1	LALI	1	#N/A	24	2	#N/A	#N/A	#N/A	2	1	2	1	#N/A	21	0	0	0	1	0	0	1	0	0	0	0	0	0	0	0	0	0	0	0	.	9	9	Yes	1	2	1	no	2	#N/A	2	#N/A	2	#N/A
721	16	2	JUR	2	10	10	1	1	1	1	1	1	1	2	8	#N/A	1	0	0	1	0	0	2	0	0	0	0	0	0	0	0	0	0	0	0	.	3	8	Yes	1	2	1	no	2	#N/A	1	#N/A	2	#N/A
722	14	2	NUBA	1	#N/A	14	2	#N/A	#N/A	#N/A	2	2	2	2	10	#N/A	0	0	0	1	0	0	1	0	0	0	0	0	0	0	0	0	0	0	0	.	4	4	Yes	1	2	1	no	2	#N/A	2	#N/A	2	#N/A
723	18	1	NUBA	1	#N/A	18	1	1	1	2	1	1	1	3	#N/A	#N/A	1	1	0	0	0	0	3	0	0	0	0	0	0	0	0	0	0	0	0	.	8	#N/A	No, severe malaria	1	2	1	yes, malaria	2	#N/A	1	1	2	#N/A
724	20	1	JUR	1	#N/A	20	1	1	2	1	1	1	2	3	#N/A	#N/A	1	0	0	0	0	0	3	0	0	0	0	0	0	0	0	0	0	0	0	.	15	#N/A	Yes	1	2	1	no	3	#N/A	3	#N/A	2	#N/A
725	15	2	JUR	1	#N/A	15	1	1	1	1	1	1	1	2	10	#N/A	1	1	0	1	0	0	2	0	0	0	0	0	0	0	0	0	0	0	0	.	5	5	Yes	1	3	1	no	2	#N/A	2	#N/A	2	#N/A
726	28	1	JUR	2	14	14	1	1	1	2	2	1	2	3	#N/A	#N/A	1	0	0	0	0	0	3	0	0	0	0	0	0	0	0	0	0	0	0	.	12	#N/A	Yes	1	2	2	no	3	#N/A	2	#N/A	2	#N/A
727	30	1	JUR	2	14	14	1	1	1	2	2	1	2	3	#N/A	#N/A	1	0	0	0	0	0	3	0	0	0	0	0	0	0	0	0	0	0	0	.	13	#N/A	Yes	1	3	1	no	2	#N/A	2	#N/A	2	#N/A
728	23	1	JUR	1	#N/A	23	1	2	1	1	2	1	2	3	#N/A	#N/A	1	0	0	0	0	0	3	0	0	0	0	0	0	0	0	0	0	0	0	.	14	#N/A	age of onset unknown	1	2	1	no	2	#N/A	2	#N/A	2	#N/A
729	41	1	JUR	1	#N/A	41	1	1	1	1	2	1	2	3	#N/A	#N/A	1	0	0	0	0	0	3	0	0	0	0	0	0	0	0	0	0	0	0	.	6	#N/A	No, age of onset above 18/19	1	3	1	no	3	#N/A	2	#N/A	2	#N/A
730	20	2	JUR	2	4	4	1	1	1	1	2	1	2	3	#N/A	#N/A	1	0	0	0	0	0	3	0	0	0	0	0	0	0	0	0	0	0	0	.	4	#N/A	Yes	1	3	1	no	3	#N/A	2	#N/A	2	#N/A
731	17	1	JUR	2	16	16	1	1	1	2	2	1	2	2	8	#N/A	1	0	0	1	0	0	2	0	0	0	0	0	0	0	0	0	0	0	0	.	9	9	Yes	1	3	1	no	2	#N/A	2	#N/A	2	#N/A
732	39	1	JUR	1	#N/A	39	1	2	1	1	3	1	3	3	#N/A	#N/A	1	0	0	0	0	0	3	0	0	0	0	0	0	0	0	0	0	0	0	.	30	#N/A	age of onset unknown	1	4	1	no	2	#N/A	2	#N/A	2	#N/A
733	20	2	JUR	1	#N/A	20	1	2	1	1	3	1	1	3	#N/A	#N/A	1	0	0	0	0	0	3	0	0	0	0	0	0	0	0	0	0	0	0	.	5	#N/A	Yes	1	3	1	no	2	#N/A	2	#N/A	2	#N/A
734	20	1	JUR	1	#N/A	20	1	2	1	1	3	1	3	3	#N/A	#N/A	1	0	0	0	0	0	3	0	0	0	0	0	0	0	0	0	0	0	0	.	12	#N/A	Yes	1	3	1	no	2	#N/A	2	#N/A	2	#N/A
735	14	1	JUR	1	#N/A	14	1	1	1	2	2	1	2	3	#N/A	#N/A	1	0	0	0	0	0	3	0	0	0	0	0	0	0	0	0	0	0	0	.	5	#N/A	Yes	1	2	1	no	2	#N/A	2	#N/A	2	#N/A
736	15	1	JUR	1	#N/A	15	1	1	1	3	1	1	2	1	10	#N/A	1	0	1	1	0	1	2	0	0	0	0	0	0	0	0	0	0	0	0	.	5	5	No, severe malaria	2	#N/A	3	yes, malaria	1	8	1	1	1	6
737	21	1	JUR	1	#N/A	21	1	1	1	1	2	1	2	2	#N/A	7	1	0	0	1	0	0	2	0	0	0	0	0	0	0	0	0	0	0	0	.	14	14	Yes	1	2	2	no	2	#N/A	2	#N/A	2	#N/A
738	18	2	JUR	1	#N/A	18	1	1	1	1	2	1	2	2	9	#N/A	1	0	0	1	0	0	2	0	0	0	0	0	0	0	0	0	0	0	0	.	9	9	Yes	1	3	1	no	2	#N/A	2	#N/A	2	#N/A
739	19	2	JUR	1	#N/A	19	1	1	1	1	1	1	1	2	13	#N/A	1	0	0	0	0	0	2	0	0	0	0	0	0	0	0	0	0	0	0	.	6	6	Yes	1	3	1	no	2	#N/A	2	#N/A	2	#N/A
740	11	1	JUR	1	#N/A	11	1	1	1	1	1	1	1	2	5	#N/A	1	0	0	0	0	0	2	0	0	0	0	0	0	0	0	0	0	0	0	.	6	6	Yes	1	2	1	no	2	#N/A	2	#N/A	2	#N/A
741	18	1	JUR	1	#N/A	18	1	1	1	1	2	1	2	3	#N/A	#N/A	1	0	0	0	0	0	3	0	0	0	0	0	0	0	0	0	0	0	0	.	7	#N/A	Yes	1	3	1	no	2	#N/A	2	#N/A	2	#N/A
742	9	1	JUR	1	#N/A	9	1	2	1	2	2	2	2	2	#N/A	5	0	0	0	1	0	0	1	0	0	0	0	0	0	0	0	0	0	0	0	.	4	4	Yes	1	1	1	no	3	#N/A	2	#N/A	3	#N/A
743	19	2	JUR	1	#N/A	19	1	1	1	1	2	1	2	3	#N/A	#N/A	1	0	0	0	0	0	3	0	0	0	0	0	0	0	0	0	0	0	0	.	4	#N/A	Yes	1	3	1	no	3	#N/A	2	#N/A	3	#N/A
744	15	1	JUR	1	#N/A	15	1	1	1	2	2	1	2	3	#N/A	#N/A	1	0	0	0	0	0	3	0	0	0	0	0	0	0	0	0	0	0	0	.	4	#N/A	Yes	1	2	1	no	2	#N/A	2	#N/A	2	#N/A
745	15	1	JUR	1	#N/A	15	1	1	1	1	2	1	2	3	#N/A	#N/A	1	0	0	0	0	0	3	0	0	0	0	0	0	0	0	0	0	0	0	.	2	#N/A	Yes	1	3	1	no	2	#N/A	2	#N/A	2	#N/A
746	16	1	JUR	1	#N/A	16	1	1	1	2	2	1	2	3	#N/A	#N/A	1	0	0	0	0	0	3	0	0	0	0	0	0	0	0	0	0	0	0	.	6	#N/A	Yes	1	2	1	no	2	#N/A	2	#N/A	2	#N/A
747	13	1	JUR	1	#N/A	13	1	1	1	2	2	1	2	2	7	#N/A	1	0	0	1	0	0	2	0	0	0	0	0	0	0	0	0	0	0	0	.	6	6	Yes	1	3	1	no	2	#N/A	2	#N/A	2	#N/A
748	50	2	JUR	1	#N/A	50	1	1	1	1	2	1	2	3	#N/A	#N/A	1	0	0	0	0	0	3	0	0	0	0	0	0	0	0	0	0	0	0	.	21	#N/A	No, age of onset above 18/19	1	4	2	no	2	#N/A	2	#N/A	2	#N/A
749	18	1	JUR	1	#N/A	18	1	1	1	1	2	1	2	2	8	#N/A	1	0	0	1	0	0	2	0	0	0	0	0	0	0	0	0	0	0	0	.	10	10	Yes	1	3	1	no	3	#N/A	2	#N/A	2	#N/A
750	25	2	JUR	1	#N/A	25	1	1	1	1	2	1	2	2	10	#N/A	1	0	0	1	0	0	2	0	0	0	0	0	0	0	0	0	0	0	0	.	15	15	Yes	1	3	1	no	2	#N/A	2	#N/A	2	#N/A
751	20	2	JUR	1	#N/A	20	1	1	1	1	2	1	2	2	9	#N/A	1	0	0	1	0	0	2	0	0	0	0	0	0	0	0	0	0	0	0	.	11	11	Yes	1	#N/A	1	no	2	#N/A	2	#N/A	2	#N/A
752	21	1	JUR	1	#N/A	21	1	1	1	1	2	1	2	3	#N/A	#N/A	1	0	0	0	0	0	3	0	0	0	0	0	0	0	0	0	0	0	0	.	8	#N/A	Yes	1	3	1	no	2	#N/A	2	#N/A	2	#N/A
753	14	2	JUR	1	#N/A	14	1	1	1	1	3	1	2	2	7	#N/A	1	0	0	1	0	0	2	0	0	0	0	0	0	0	0	0	0	0	0	.	7	7	Yes	1	3	1	no	2	#N/A	2	#N/A	2	#N/A
754	17	2	JUR	1	#N/A	17	1	1	1	1	3	1	2	2	10	#N/A	1	0	0	1	0	0	2	0	0	0	0	0	0	0	0	0	0	0	0	.	7	7	Yes	1	3	1	no	3	#N/A	2	#N/A	2	#N/A
755	18	2	JUR	1	#N/A	18	1	1	1	1	3	1	2	3	#N/A	#N/A	1	0	0	0	0	0	3	0	0	0	0	0	0	0	0	0	0	0	0	.	7	#N/A	Yes	1	3	1	no	2	#N/A	2	#N/A	2	#N/A
756	14	2	JUR	1	#N/A	14	1	1	1	1	2	1	2	3	#N/A	#N/A	1	0	0	0	0	0	3	0	0	0	0	0	0	0	0	0	0	0	0	.	4	#N/A	Yes	1	3	1	no	3	#N/A	2	#N/A	2	#N/A
757	25	2	JUR	1	#N/A	25	1	1	1	1	2	1	2	2	7	#N/A	1	0	0	1	0	0	2	0	0	0	0	0	0	0	0	0	0	0	0	.	18	18	Yes	1	3	1	no	3	#N/A	2	#N/A	2	#N/A
758	12	1	JUR	1	#N/A	12	1	1	1	1	2	1	2	2	5	#N/A	1	0	0	1	0	0	2	0	0	0	0	0	0	0	0	0	0	0	0	.	7	7	Yes	1	2	2	no	3	#N/A	2	#N/A	2	#N/A
759	10	1	JUR	1	#N/A	10	1	2	1	2	2	2	2	2	6	#N/A	0	0	0	1	0	0	1	0	0	0	0	0	0	0	0	0	0	0	0	.	4	4	Yes	1	1	2	no	3	#N/A	2	#N/A	3	#N/A
760	16	2	JUR	2	10	10	1	1	1	1	2	1	2	2	8	#N/A	1	0	0	1	0	0	2	0	0	0	0	0	0	0	0	0	0	0	0	.	8	8	Yes	1	3	1	no	3	#N/A	2	#N/A	3	#N/A
761	12	2	JUR	1	#N/A	12	1	2	1	2	2	2	2	2	#N/A	6	0	0	0	1	0	0	1	0	0	0	0	0	0	0	0	0	0	0	0	.	6	6	Yes	1	3	1	no	2	#N/A	2	#N/A	3	#N/A
762	22	2	JUR	1	#N/A	22	1	1	1	1	2	1	2	3	#N/A	#N/A	1	0	0	0	0	0	3	0	0	0	0	0	0	0	0	0	0	0	0	.	9	#N/A	Yes	1	3	1	no	2	#N/A	2	#N/A	2	#N/A
763	20	2	JUR	1	#N/A	20	1	2	1	2	2	2	2	2	8	#N/A	0	0	0	1	0	0	1	0	0	0	0	0	0	0	0	0	0	0	0	.	12	12	Yes	1	3	1	no	2	#N/A	2	#N/A	2	#N/A
764	4	2	JUR	1	#N/A	4	1	2	2	2	2	2	2	2	4	#N/A	0	0	0	1	0	0	1	0	0	0	0	0	0	0	0	0	0	0	0	.	0	0	Yes	2	#N/A	3	no	2	#N/A	2	#N/A	2	#N/A
765	11	2	JUR	1	#N/A	11	1	2	1	2	2	2	2	2	5	#N/A	0	0	0	1	0	0	1	0	0	0	0	0	0	0	0	0	0	0	0	.	6	6	Yes	1	3	1	no	2	#N/A	2	#N/A	2	#N/A
766	10	2	JUR	1	#N/A	10	1	2	1	2	2	2	2	2	6	#N/A	0	0	0	1	0	0	1	0	0	0	0	0	0	0	0	0	0	0	0	.	4	4	Yes	1	2	1	no	2	#N/A	2	#N/A	2	#N/A
767	15	1	JUR	1	#N/A	15	1	1	1	1	2	1	2	3	#N/A	#N/A	1	0	0	0	0	0	3	0	0	0	0	0	0	0	0	0	0	0	0	.	5	#N/A	Yes	1	2	1	no	2	#N/A	2	#N/A	2	#N/A
768	17	2	JUR	1	#N/A	17	1	1	1	1	2	1	2	3	#N/A	#N/A	1	0	0	0	0	0	3	0	0	0	0	0	0	0	0	0	0	0	0	.	5	#N/A	Yes	1	3	1	no	2	#N/A	2	#N/A	2	#N/A
769	22	2	JUR	1	#N/A	22	1	1	1	1	2	1	2	3	#N/A	#N/A	1	0	0	0	0	0	3	0	0	0	0	0	0	0	0	0	0	0	0	.	7	#N/A	Yes	1	3	1	no	2	#N/A	2	#N/A	2	#N/A
770	15	1	JUR	1	#N/A	15	2	#N/A	#N/A	#N/A	3	2	2	2	6	#N/A	0	0	0	1	0	0	1	0	0	0	0	0	0	0	0	0	0	0	0	.	9	9	Yes	3	3	1	no	3	#N/A	2	#N/A	2	#N/A
771	24	1	JUR	1	#N/A	24	1	1	1	1	1	1	2	3	#N/A	#N/A	1	0	0	0	0	0	3	0	0	0	0	0	0	0	0	0	0	0	0	.	14	#N/A	No, severe malaria	1	1	1	yes, malaria	2	#N/A	1	2	2	#N/A
772	26	2	JUR	1	#N/A	26	1	1	1	1	1	1	1	2	8	#N/A	1	0	0	1	0	0	2	0	0	0	0	0	0	0	0	0	0	0	0	.	18	18	No, severe malaria	1	2	1	yes, measles	1	2	1	1	3	#N/A
773	24	1	JUR	1	#N/A	24	1	1	1	1	1	2	1	3	#N/A	#N/A	1	0	0	0	0	0	3	0	0	0	0	0	0	0	0	0	0	0	0	.	18	#N/A	Yes	1	2	1	no	3	#N/A	3	#N/A	2	#N/A
774	17	1	JUR	1	#N/A	17	1	1	1	1	2	1	2	2	6	#N/A	0	0	0	0	0	0	2	0	0	0	0	0	0	0	0	0	0	0	0	.	11	11	Yes	2	#N/A	2	no	2	#N/A	2	#N/A	2	#N/A
775	5	1	JUR	1	#N/A	5	1	2	2	2	1	1	1	3	#N/A	#N/A	0	0	0	1	0	0	3	0	0	0	0	0	0	0	0	0	0	0	0	.	4	#N/A	no, onset before 3 years of age	1	1	1	no	2	#N/A	2	#N/A	2	#N/A
776	25	2	JUR	1	#N/A	25	1	1	1	1	1	1	2	3	#N/A	#N/A	1	0	0	0	0	0	3	0	0	0	0	0	0	0	0	0	0	0	0	.	16	#N/A	age of onset unknown	3	#N/A	3	no	3	#N/A	1	#N/A	3	#N/A
777	29	2	WERA	2	26	26	1	1	1	1	1	1	2	2	5	#N/A	0	0	0	1	0	0	2	0	0	0	0	0	0	0	0	0	0	0	0	.	24	24	Yes	2	#N/A	2	no	3	#N/A	3	#N/A	2	#N/A
778	24	1	JUR	1	#N/A	24	1	2	2	2	3	2	2	2	14	#N/A	0	0	0	1	0	0	1	0	0	0	0	0	0	0	0	0	0	0	0	.	10	10	Yes	1	3	1	no	2	#N/A	2	#N/A	2	#N/A
779	18	1	JUR	1	#N/A	18	1	1	1	1	2	1	1	1	5	14	1	0	0	0	0	0	3	0	0	0	0	0	0	0	0	0	0	0	0	.	9	13	No, head injury with loss of consciousness	2	#N/A	1	yes, head injury with loss of consciousness	2	#N/A	2	#N/A	2	#N/A
780	17	2	JUR	1	#N/A	17	1	2	2	2	2	1	2	3	#N/A	#N/A	1	0	0	0	0	0	3	0	0	0	0	0	0	0	0	0	0	0	0	.	2	#N/A	Yes	1	3	1	no	2	#N/A	2	#N/A	2	#N/A
781	20	1	JUR	1	#N/A	20	1	1	1	1	2	1	1	1	7	9	1	0	0	0	0	0	3	0	0	0	0	0	0	0	0	0	0	0	0	.	13	13	No, severe malaria	1	8	1	yes, malaria	2	#N/A	1	1	2	#N/A
782	20	1	JUR	1	#N/A	20	2	#N/A	#N/A	#N/A	2	2	2	2	8	#N/A	0	0	0	1	0	0	1	0	0	0	0	0	0	0	0	0	0	0	0	.	12	12	Yes	2	#N/A	2	no	2	#N/A	2	#N/A	2	#N/A
783	28	2	JUR	2	2	2	1	1	1	2	1	1	1	2	3	#N/A	0	0	1	1	0	0	2	0	0	0	0	0	0	0	0	0	0	0	0	.	25	25	no, recently moved into the village <3 years	1	2	2	no	3	#N/A	3	#N/A	3	#N/A
784	10	1	JUR	1	#N/A	10	1	1	2	1	1	1	2	2	5	#N/A	1	0	1	1	0	0	2	0	0	0	0	0	0	0	0	0	0	0	0	.	5	5	No, measles	1	1	1	yes, measles	1	2	2	#N/A	2	#N/A
785	15	1	JUR	2	11	11	1	1	2	1	2	1	2	2	5	#N/A	1	0	0	1	0	0	2	0	0	0	0	0	0	0	0	0	0	0	0	.	10	10	No, severe malaria	1	1	1	yes, malaria	2	#N/A	1	3	2	#N/A
786	15	2	JUR	1	#N/A	15	1	1	1	1	1	1	2	2	11	#N/A	1	0	0	1	0	0	2	0	0	0	0	0	0	0	0	0	0	0	0	.	4	4	Yes	1	1	1	no	2	#N/A	2	#N/A	2	#N/A
787	18	1	JUR	1	#N/A	18	1	2	1	2	1	1	3	3	#N/A	#N/A	1	0	0	0	0	0	3	0	0	0	0	0	0	0	0	0	0	0	0	.	2	#N/A	No, measles	1	1	1	yes, measles	1	2	2	#N/A	2	#N/A
788	13	1	JUR	1	#N/A	13	1	2	2	2	2	2	1	2	9	#N/A	0	0	0	1	0	0	1	0	0	0	0	0	0	0	0	0	0	0	0	.	4	4	No, severe malaria	1	1	2	yes, malaria	2	#N/A	1	3	2	#N/A
789	35	2	JUR	1	#N/A	35	1	1	1	1	1	1	1	2	15	#N/A	1	0	0	1	0	0	2	0	0	0	0	0	0	0	0	0	0	0	0	.	20	20	Yes	2	#N/A	2	no	1	10	1	10	2	#N/A
790	20	2	JUR	1	#N/A	20	1	1	1	1	1	1	2	3	#N/A	#N/A	1	1	0	0	0	0	3	0	0	0	0	0	0	0	0	0	0	0	0	.	6	#N/A	Yes	1	3	1	no	2	#N/A	2	#N/A	2	#N/A
791	18	1	JUR	1	#N/A	18	1	1	1	1	1	1	2	3	#N/A	#N/A	1	1	0	0	0	0	3	0	0	0	0	0	0	0	0	0	0	0	0	.	6	#N/A	Yes	1	3	1	no	2	#N/A	2	#N/A	2	#N/A
792	25	2	JUR	2	17	17	1	1	1	2	1	2	1	2	#N/A	12	0	0	1	1	0	0	2	0	0	0	0	0	0	0	0	0	0	0	0	.	13	13	Yes	1	1	1	no	2	#N/A	2	#N/A	2	#N/A
793	19	2	JUR	2	17	17	1	2	1	2	2	2	2	3	#N/A	#N/A	1	0	0	0	0	0	3	0	0	0	0	0	0	0	0	0	0	0	0	.	10	#N/A	age of onset unknown	1	2	1	no	2	#N/A	2	#N/A	2	#N/A
794	21	2	JUR	2	17	17	1	3	3	3	1	2	2	2	17	#N/A	1	0	1	1	0	0	2	0	0	0	0	0	0	0	0	0	0	0	0	.	4	4	No, severe malaria	1	1	1	yes, malaria	2	#N/A	1	1	2	#N/A
795	15	2	JUR	1	#N/A	15	1	1	1	2	1	1	3	2	10	#N/A	0	0	1	1	0	0	2	0	0	0	0	0	0	0	0	0	0	0	0	.	5	5	Yes	1	1	1	no	3	#N/A	2	#N/A	2	#N/A
796	16	2	JUR	1	#N/A	16	1	2	1	1	1	1	1	3	#N/A	#N/A	1	0	0	0	0	0	3	0	0	0	0	0	0	0	0	0	0	0	0	.	4	#N/A	Yes	1	3	1	no	2	#N/A	2	#N/A	2	#N/A
797	23	1	JUR	1	#N/A	23	1	1	1	1	1	1	2	3	#N/A	#N/A	1	0	0	0	0	0	3	0	0	0	0	0	0	0	0	0	0	0	0	.	5	#N/A	Yes	1	3	1	no	2	#N/A	2	#N/A	2	#N/A
798	28	1	JUR	1	#N/A	28	1	1	1	1	1	1	1	2	#N/A	#N/A	1	0	1	1	0	0	2	0	0	0	0	0	0	0	0	0	0	0	0	.	24	24	Yes	2	#N/A	2	no	2	#N/A	2	#N/A	2	#N/A
799	28	1	JUR	1	#N/A	28	1	1	1	1	1	1	1	2	4	#N/A	1	0	1	1	0	0	2	0	0	0	0	0	0	0	0	0	0	0	0	.	24	24	Yes	2	#N/A	2	no	2	#N/A	2	#N/A	2	#N/A
800	41	1	JUR	1	#N/A	41	1	2	1	1	2	1	2	3	#N/A	#N/A	1	0	0	0	0	0	3	0	0	0	0	0	0	0	0	0	0	0	0	.	12	#N/A	No, severe malaria	1	25	1	yes, severe malaria	2	#N/A	2	#N/A	2	#N/A
801	12	2	DINKA	2	4	4	1	1	1	2	1	1	1	3	#N/A	#N/A	1	1	0	0	0	0	3	0	0	0	0	0	0	0	0	0	0	0	0	.	7	#N/A	Yes	1	2	1	no	2	#N/A	2	#N/A	2	#N/A
802	19	1	JUR	1	#N/A	19	1	2	1	2	1	2	1	2	5	#N/A	0	0	0	1	0	0	1	0	0	0	0	0	0	0	0	0	0	0	0	.	10	14	age of onset unknown	1	3	2	no	2	#N/A	2	#N/A	2	#N/A
803	40	1	JUR	1	#N/A	40	1	1	1	1	1	1	1	3	#N/A	#N/A	1	1	0	0	0	0	3	0	0	0	0	0	0	0	0	0	0	0	0	.	34	#N/A	Yes	1	2	1	no	2	#N/A	2	#N/A	2	#N/A
804	18	1	JUR	1	#N/A	18	1	1	1	3	2	1	2	2	9	#N/A	1	0	0	1	0	0	2	0	0	0	0	0	0	0	0	0	0	0	0	.	9	9	Yes	1	2	1	no	2	#N/A	2	#N/A	2	#N/A
[truncated: 33 more columns]
