# Supplementary material for: Impact of annual community-directed treatment with ivermectin on the incidence of epilepsy in Mvolo, a two-year prospective study
Source: PLoS Negl Trop Dis. 2024 Mar 21;18(3):e0012059. doi: 10.1371/journal.pntd.0012059 (PMC10986994; doi:10.1371/journal.pntd.0012059)
Supplement: S2 Dataset — (XLSX) [file pntd.0012059.s002.xlsx]

## Sheet: Sheet1
1. _index	2. Gender of respondent	3. Age of respondent in Years	4. Ethnic group of the respondent	5.1 Was the person living in the village since birth	5.2 If not, since how long does the person live in the village	5.3 What is the interviewed participant’s duration of stay in the survey area	6. Does the participant sleep under the bed-net (Mosquito-net)?	7.1 Has the participant ever suddenly lost consciousness	7.2 f yes, did s/he experience loss of bladder control	7.3 If yes, did s/he experience Foam at the Mouth	7.4 If yes, did s/he experience Biting of the tongue	7.5 Has the participant ever experienced absence(s) or sudden loss(es) of contact with the surroundings, for a short duration of time?	7.6 Has the participant ever experienced sudden, uncontrollable twitching or shaking of arms, legs or head, for a period of a few minutes with amnesia (deficit of memory)?	7.7 Does the participant sometimes experience sudden and brief bodily sensations, see or hear things that are not there, or smell strange odours?	7.8 Has the participant ever been told that he / she is suffering from epilepsy or that he / she has had epileptic fits?	8. What type are currently the most frequent seizures (more than one answer possible)	9.1 Does the participant have a history of head nodding?	9.2 IF YES, specify age of the participant at onset of head nodding	9.3 If the nodding stopped, at what age did it stop?	10.1 At what age did the seizures start? (if unknown, assume the mean/median of 10)	10.2 years ago they developed NS (incidence of NS)	10.3 years ago they developed seizures (incidence of epilepsy)	11. Epilepsy CASE CLASSIFICATION	12.1 Obvious cause of epilepsy up to five years prior onset of seizures?	12.2 Has the interviewed participant suffered from severe measles preceding the onset of epileptic seizures?	12.3 If yes, how long before the onset of seizures	12.4 Has the interviewed participant suffered from a severe form of malaria (hospitalized) preceding the onset of epileptic seizures?	12.5 If yes, how long before the onset of seizures	Has the interviewed participant suffered from encephalitis/meningitis preceding the onset of epileptic seizures?	If yes, how long before the onset of seizures	Has the participant had a head injury with loss of consciousness preceding the onset of epileptic seizures?	If yes, how long before the onset of seizures	Has the participant had a prolonged posttraumatic coma before the onset of epileptic seizures?	If yes, how long before the onset of seizures	Was the onset of epilepsy following another illness?	If YES, specify the illness:	12.6 Has the interviewed participant suffered from encephalitis/meningitis preceding the onset of epileptic seizures?	12.7 If yes, how long before the onset of seizures	12.8 Has the participant had a head injury with loss of consciousness preceding the onset of epileptic seizures?	12.9 If yes, how long before the onset of seizures	12.10 Has the participant had a prolonged posttraumatic coma before the onset of epileptic seizures?	12.11 If yes, how long before the onset of seizures	12.12 Was the onset of epilepsy following another illness?	12.13 If YES, specify the illness:	13. Meeting the OAE criteria (age 3-18 when epilepsy onset, no obvious cause of epilepsy in 5 years before onset, and living in the village for at least 3 years; these variables are highlighted in yellow).	14. active epilepsy (epilepsy in the last 5 years or under antiseizure medication), 1 is yes, 0 is no (using variables AC, AD, AE AF and AG)	15.1 What is or was the type of seizure medication taken by the participant?	15.2 If anti-epileptic drug treatment: Which substance is taken by the participant (more than one answer possible)	15.3 Is the participant taking the treatment regularly?
1	MALE	25	Jur	YES		16	NO	YES	YES	YES	NO	YES	YES	YES	YES	Nodding seizures Generalized convulsive seizures	YES, STILL ONGOING	8		11	17	14	Head nodding syndrome plus (including other seizure types)	no	NO		NO		NO		NO		NO		NO		NO		NO		NO		NO		Yes	1	Mix
2	FEMALE	22	Jur	YES		13	NO	YES	YES	YES	YES	YES	YES	NO	YES	Generalized convulsive seizures Nodding seizures	YES, STILL ONGOING	6		10	16	12	Head nodding syndrome plus (including other seizure types)	no	NO		NO		NO		NO		NO		NO		NO		NO		NO		NO		Yes	1	Mix
3	FEMALE	40	Jur	YES		25	NO	YES	YES	YES	YES	YES	YES	DON'T KNOW	YES	Generalized convulsive seizures	NO			15	#VALUE!	25	Epilepsy without head nodding	no	NO		NO		NO		NO		NO		YES	Onchocerciasis	NO		NO		NO		NO		Yes	1	No treatment
4	MALE	30	Jur	YES		22	NO	YES	NO	YES	NO	NO	YES	YES	YES	Generalized convulsive seizures	NO			13	#VALUE!	17	Epilepsy without head nodding	no	NO		NO		NO		NO		NO		NO		NO		NO		NO		NO		Yes	1	Anti-epileptic Medicine		Only in the past
5	MALE	25	Jur	YES		40	NO	YES	YES	YES	NO	YES	YES	YES	YES	Generalized convulsive seizures	NO			13	#VALUE!	12	Epilepsy without head nodding	no	NO		NO		NO		NO		NO		NO		NO		NO		NO		NO		Yes	1	Anti-epileptic Medicine		Only in the past
6	MALE	39	Jur	YES		30	NO	YES	NO	NO	NO	NO	YES	DON'T KNOW	YES	Absences	YES, IN THE PAST		8	15	#VALUE!	24	Epilepsy without head nodding	no	NO		NO		NO		NO		NO		DON'T KNOW		NO		NO		NO		NO		Yes	0	Anti-epileptic Medicine		Currently (took it every day last week)
7	MALE	25	Jur	YES		25	NO	NO				NO	YES	NO	YES	Generalized convulsive seizures	NO			12	#VALUE!	13	Epilepsy without head nodding	no	NO		NO		NO		NO		NO		YES	Onchocerciasis	NO		NO		NO		NO		Yes	1	Anti-epileptic Medicine		Currently (took it every day last week)
8	MALE	21	Jur	YES		16	NO	NO				NO	NO	NO	NO	Nodding seizures	YES, STILL ONGOING	3		3	18	18	Head nodding syndrome	no	NO		NO		NO		NO		NO		NO		NO		NO		NO		NO		Yes	1	DON'T KNOW
9	MALE	25	Jur	YES		15	YES	NO				YES	NO	NO	YES	Nodding seizures	YES, STILL ONGOING	14		14	11	11	Head nodding syndrome	no	NO		NO		NO		NO		NO		YES	Onchocerciasis	NO		NO		NO		NO		Yes	1	No treatment
10	FEMALE	35	Jur	YES		23	NO	YES	YES	NO	YES	YES	YES	DON'T KNOW	YES	Generalized convulsive seizures Nodding seizures	YES, STILL ONGOING	13		13	22	22	Head nodding syndrome plus (including other seizure types)	no	NO		NO		NO		NO		NO		YES	Onchocerciasis	NO		NO		NO		NO		Yes	1	Anti-epileptic Medicine		Only in the past
11	FEMALE	32	Bongo	YES		39	YES	YES	YES	YES	YES	YES	YES	YES	YES	Generalized convulsive seizures	NO			16	#VALUE!	16	Epilepsy without head nodding	no	NO		NO		NO		NO		NO		NO		NO		NO		NO		NO		Yes	1	Anti-epileptic Medicine		Only in the past
12	MALE	8	Jur	YES		25	YES	YES	NO	YES	NO	YES	YES	NO	YES	Generalized convulsive seizures	NO			4	#VALUE!	4	Epilepsy without head nodding	no	NO		NO		NO		NO		NO		NO		NO		NO		NO		NO		Yes	1	Anti-epileptic Medicine		Currently (took it every day last week)
13	MALE	18	Jur	YES		21	YES	YES	NO	YES	NO	YES	YES	NO	NO	Generalized convulsive seizures	YES, IN THE PAST		6	8	#VALUE!	10	Epilepsy without head nodding	no	NO		NO		NO		NO		NO		NO		NO		NO		NO		NO		Yes	1	Anti-epileptic Medicine		Only in the past
14	FEMALE	15	Jur	YES		18	YES	YES	NO	NO	NO	YES	NO	DON'T KNOW	YES	Atonic seizures (drop attacks Nodding seizures	YES, STILL ONGOING	12		12	3	3	Head nodding syndrome plus (including other seizure types)	no	NO		NO		NO		NO		NO		NO		DON'T KNOW		YES	1	YES	1	YES	Meningitis	No, head injury with loss of consciousness	1	Anti-epileptic Medicine		Only in the past
15	MALE	26	Jur	YES		20	YES	YES	NO	YES	YES	YES	YES	YES	NO	Generalized convulsive seizures Nodding seizures Absences	YES, STILL ONGOING	9		18	17	8	Head nodding syndrome plus (including other seizure types)	no	NO		NO		NO		NO		NO		NO		NO		NO		NO		NO		Yes	1	Anti-epileptic Medicine		Currently (took it every day last week)
16	FEMALE	20	Jur	YES		25	NO	YES	YES	YES	NO	YES	YES	NO	NO	Generalized convulsive seizures Absences Nodding seizures	YES, STILL ONGOING	3		3	17	17	Head nodding syndrome plus (including other seizure types)	no	NO		NO		NO		NO		NO		NO		NO		NO		NO		NO		Yes	1	Anti-epileptic Medicine		Only in the past
17	FEMALE	29	Jur	YES		24	NO	YES	YES	YES	YES	YES	YES	NO	NO	Generalized convulsive seizures Absences Nodding seizures	YES, STILL ONGOING	6		6	23	23	Head nodding syndrome plus (including other seizure types)	no	NO		NO		NO		NO		NO		NO		NO		NO		NO		NO		Yes	1	No treatment
18	FEMALE	26	Jur	YES		16	NO	YES	NO	YES	NO	YES	YES	YES	YES	Generalized convulsive seizures Absences Nodding seizures	YES, STILL ONGOING	11		16	15	10	Head nodding syndrome plus (including other seizure types)	no	NO		NO		NO		NO		NO		NO		NO		NO		NO		NO		Yes	1	Anti-epileptic Medicine		Only in the past
19	MALE	21	Jur	YES		29	NO	YES	NO	YES	YES	YES	YES	YES	YES	Absences Generalized convulsive seizures Nodding seizures	YES, STILL ONGOING	11		18	10	3	Head nodding syndrome plus (including other seizure types)	no	NO		NO		NO		NO		NO		NO		NO		NO		NO		NO		Yes	1	Anti-epileptic Medicine		Only in the past
20	MALE	14	Jur	YES		25	NO	YES	YES	YES	YES	YES	YES	NO	YES	Generalized convulsive seizures	NO			3	#VALUE!	11	Epilepsy without head nodding	no	NO		NO		NO		NO		NO		NO		NO		NO		NO		NO		Yes	1	No treatment
21	FEMALE	26	Jur	YES		35	NO	YES	NO	NO	NO	NO	YES	NO	YES	Generalized convulsive seizures	NO			8	#VALUE!	18	Epilepsy without head nodding	no	NO		NO		NO		NO		NO		NO		NO		NO		NO		NO		Yes	1	Anti-epileptic Medicine		Only in the past
22	MALE	29	Jur	YES		27	NO	YES	NO	YES	YES	NO	YES	NO	YES	Generalized convulsive seizures Nodding seizures	YES, STILL ONGOING	6		6	23	23	Head nodding syndrome plus (including other seizure types)	no	NO		NO		NO		NO		NO		NO		NO		DON'T KNOW		DON'T KNOW		NO		Yes	1	Anti-epileptic Medicine		Only in the past
23	MALE	18	Madi	NO	15	15	NO	YES	NO	YES	YES	NO	YES	NO	YES	Generalized convulsive seizures	NO			6	#VALUE!	12	Epilepsy without head nodding	no	NO		NO		NO		NO		NO		NO		NO		NO		NO		YES	Onchocerciasis	Yes	1	Anti-epileptic Medicine		Only in the past
24	MALE	18	Jur	YES		25	YES	NO				YES	NO	NO	YES	Absences Nodding seizures	YES, STILL ONGOING	9		9	9	9	Head nodding syndrome plus (including other seizure types)	no	NO		NO		NO		NO		NO		NO		NO		NO		NO		NO		Yes	1	Anti-epileptic Medicine		Only in the past
25	MALE	21	Jur	YES		8	NO	YES	NO	YES	NO	YES	YES	YES	NO	Atonic seizures (drop attacks Generalized convulsive seizures	NO			7	#VALUE!	14	Epilepsy without head nodding	no	NO		NO		NO		NO		NO		NO		NO		NO		NO		NO		Yes	1	Anti-epileptic Medicine		Only in the past
26	FEMALE	29	Jur	YES		22	NO	YES	YES	YES	YES	YES	YES	NO	YES	Generalized convulsive seizures Absences Nodding seizures	YES, STILL ONGOING	9		9	20	20	Head nodding syndrome plus (including other seizure types)	no	NO		NO		NO		NO		NO		NO		NO		NO		NO		NO		Yes	1	Anti-epileptic Medicine		Only in the past
27	FEMALE	33	Jur	YES		25	YES	YES	YES	YES	YES	NO	YES	NO	YES	Generalized convulsive seizures Nodding seizures	YES, STILL ONGOING	8		8	25	25	Head nodding syndrome plus (including other seizure types)	no	NO		NO		NO		NO		NO		NO		NO		NO		NO		NO		Yes	1	Anti-epileptic Medicine		Only in the past
28	MALE	27	Jur	YES		18	YES	YES	YES	YES	YES	YES	YES	YES	YES	Generalized convulsive seizures	YES, STILL ONGOING	6		10	21	17	Head nodding syndrome plus (including other seizure types)	no	NO		NO		NO		YES	10	NO		NO		NO		NO		NO		NO		Yes	1	Anti-epileptic Medicine		DON’T KNOW
29	MALE	32	Jur	YES		18	YES	YES	YES	YES	YES	YES	YES	YES	NO	Generalized convulsive seizures Nodding seizures	NO			32	#VALUE!	0	Epilepsy without head nodding	no	NO		NO		NO		NO		NO		NO		NO		NO		DON'T KNOW		NO		No, age of onset too old	1	Anti-epileptic Medicine		Only in the past
30	FEMALE	15	Dinka	YES		19	YES	YES	NO	YES	NO	YES	YES	NO	YES	Generalized convulsive seizures Nodding seizures	YES, STILL ONGOING	4		4	11	11	Head nodding syndrome plus (including other seizure types)	no	DON'T KNOW		NO		NO		NO		DON'T KNOW		NO		NO		NO		NO		YES	Onchocerciasis	Yes	1	No treatment
31	FEMALE	15	Dinka	YES		22	NO	YES	YES	YES	NO	NO	YES	YES	DON'T KNOW	Nodding seizures Generalized convulsive seizures Focal motoric seizures with decreased consciousness	YES, STILL ONGOING	10		4	5	11	Head nodding syndrome plus (including other seizure types)	no	NO		NO		NO		NO		NO		NO		NO		NO		NO		NO		Yes	1	No treatment
32	MALE	18	Jur	YES		15	NO	YES	NO	YES	DON'T KNOW	NO	DON'T KNOW	DON'T KNOW	YES	Generalized convulsive seizures	NO			14	#VALUE!	4	Epilepsy without head nodding	yes, measles	YES	1	NO		DON'T KNOW		NO		NO		NO		DON'T KNOW		NO		NO		NO		No, severe measles	1	Anti-epileptic Medicine		Only in the past
33	FEMALE	15	Dinka	NO	24	24	YES	YES	YES	YES	YES	NO	YES	NO	YES	Generalized convulsive seizures	NO			13	#VALUE!	2	Epilepsy without head nodding	no	NO		NO		DON'T KNOW		NO		YES	10	YES	Skin Allergy	NO		NO		NO		NO		Yes	1	Anti-epileptic Medicine		Currently (took it every day last week)
34	MALE	18	Jur	YES		10	NO	YES	NO	NO	NO	NO	NO	NO	YES	Generalized convulsive seizures Nodding seizures	YES, STILL ONGOING	9		7	9	11	Head nodding syndrome plus (including other seizure types)	no	NO		NO		NO		NO		NO		NO		NO		NO		NO		NO		Yes	1	Anti-epileptic Medicine		Currently (took it every day last week)
35	FEMALE	22	Mady	YES		13	NO	YES	YES	YES	YES	NO	YES	YES	DON'T KNOW	Generalized convulsive seizures Nodding seizures	YES, STILL ONGOING	12		12	10	10	Head nodding syndrome plus (including other seizure types)	no	NO		DON'T KNOW		NO		NO		NO		YES	Deafness	NO		NO		NO		NO		Yes	1	No treatment
36	FEMALE	32	Jur	YES		20	NO	YES	NO	NO	YES	NO	DON'T KNOW	DON'T KNOW	YES	Generalized convulsive seizures	NO			15	#VALUE!	17	Epilepsy without head nodding	yes, measles	YES	2	YES	2	YES	12	NO		NO		YES	Central chest pain / prolonged Headaches	NO		NO		NO		NO		No, severe malaria	1	No treatment
37	MALE	24	Jur	YES		18	YES	YES	YES	YES	YES	NO	NO	NO	YES	Generalized convulsive seizures Nodding seizures	YES, STILL ONGOING	16		16	8	8	Head nodding syndrome plus (including other seizure types)	yes, measles	YES	1	NO		NO		NO		NO		NO		NO		NO		NO		NO		No, severe measles	1	Anti-epileptic Medicine		Currently (took it every day last week)
38	FEMALE	25	Jur	YES		15	YES	YES	NO	NO	NO	YES	YES	YES	YES	Nodding seizures Generalized convulsive seizures	YES, STILL ONGOING	5		5	20	20	Head nodding syndrome plus (including other seizure types)	no	NO		NO		NO		NO		NO		NO		NO		NO		NO		NO		Yes	1	Anti-epileptic Medicine		Only in the past
39	FEMALE	18	Jur	YES		17	NO	NO				YES	YES	NO	NO	Generalized convulsive seizures Nodding seizures	YES, STILL ONGOING	3		11	15	7	Head nodding syndrome plus (including other seizure types)	no	NO		NO		NO		NO		NO		NO		NO		NO		NO		NO		Yes	1	Anti-epileptic Medicine		Only in the past
40	MALE	15	Jur	YES		29	NO	NO				NO	YES	NO	YES	Generalized convulsive seizures	NO			13	#VALUE!	2	Epilepsy without head nodding	yes, severe malaria	NO		YES	3	NO		NO		NO		YES	Severe malaria	NO		NO		NO		NO		No, severe malaria	1	Anti-epileptic Medicine		Only in the past
41	MALE	22	Jur	YES		26	NO	YES	NO	NO	NO	YES	YES	NO	NO	Generalized convulsive seizures	NO			20	#VALUE!	2	Epilepsy without head nodding	no	NO		NO		NO		NO		NO		NO		NO		NO		NO		NO		No, age of onset too old	1	Anti-epileptic Medicine		Currently (took it every day last week)
42	FEMALE	20	Jur	YES		20	NO	NO				YES	NO	NO	NO	Nodding seizures	YES, STILL ONGOING	10		10	10	10	Head nodding syndrome	no	NO		NO		NO		NO		NO		NO		NO		NO		NO		NO		Yes	1	No treatment
43	FEMALE	15	Jur	YES		21	NO	YES	NO	YES	NO	YES	YES	YES	YES	Generalized convulsive seizures Absences	NO			14	#VALUE!	1	Epilepsy without head nodding	yes, measles	YES	0	NO		NO		NO		NO		YES	Measles	NO		NO		NO		NO		No, severe measles	1	Anti-epileptic Medicine		Only in the past
44	FEMALE	20	Jur	YES		22	YES	YES	NO	YES	YES	NO	YES	YES	YES	Generalized convulsive seizures	NO			15	#VALUE!	5	Epilepsy without head nodding	no	NO		NO		NO		NO		NO		NO		NO		NO		NO		NO		Yes	1	Anti-epileptic Medicine		Only in the past
45	MALE	4	Jur	YES		38	NO	YES	YES	YES	NO	NO	YES	DON'T KNOW	YES	Nodding seizures Generalized convulsive seizures	YES, STILL ONGOING	1		1	3	3	Head nodding syndrome plus (including other seizure types)	no	NO		NO		NO		NO		NO		NO		NO		NO		NO		NO		No, too young age of onset	1	No treatment
46	MALE	15	Jur	YES		26	NO	YES	NO	YES	YES	NO	YES	NO	YES	Generalized convulsive seizures	NO			6	#VALUE!	9	Epilepsy without head nodding	no	NO		NO		NO		NO		NO		NO		DON'T KNOW		NO		NO		NO		Yes	1	Anti-epileptic Medicine		Only in the past
47	FEMALE	19	Nyamusa	YES		29	NO	YES	NO	YES	YES	YES	NO	NO	NO	Absences	NO			16	#VALUE!	3	Epilepsy without head nodding	no	NO		NO		DON'T KNOW		NO		NO		NO		DON'T KNOW		DON'T KNOW		DON'T KNOW		NO		Yes	1	Anti-epileptic Medicine		Only in the past
48	MALE	21	Jur	YES		18	NO	NO				YES	NO	NO	NO	Absences	NO			5	#VALUE!	16	Epilepsy without head nodding	yes, measles	YES	0	NO		NO		NO		NO		NO		NO		NO		NO		NO		No, severe measles	1	No treatment
49	MALE	35	Jur	YES		18	YES	YES	NO	YES	YES	YES	YES	NO	YES	Generalized convulsive seizures Atonic seizures (drop attacks	NO			31	#VALUE!	4	Epilepsy without head nodding	no	NO		DON'T KNOW		NO		NO		NO		YES	Severe headache	NO		NO		NO		NO		No, age of onset too old	1	Anti-epileptic Medicine		Only in the past
50	FEMALE	28	Jur	YES		21	NO	YES	YES	NO	NO	YES	NO	NO	YES	Generalized convulsive seizures Absences	NO			10	#VALUE!	18	Epilepsy without head nodding	yes, head injury with loss of consciousness	NO		NO		NO		YES	4	YES	4	YES	Head trauma	NO		NO		NO		NO		Yes	1	Anti-epileptic Medicine		Only in the past
51	FEMALE	28	Jur	YES		29	NO	YES	YES	YES	YES	YES	YES	YES	YES	Atonic seizures (drop attacks	NO			6	#VALUE!	22	Epilepsy without head nodding	no	NO		NO		NO		NO		NO		NO		NO		NO		NO		NO		Yes	1	Anti-epileptic Medicine		Only in the past
52	FEMALE	26	Jur	NO	28	28	YES	YES	YES	YES	YES	YES	YES	YES	YES	Atonic seizures (drop attacks	YES, STILL ONGOING	16		15	10	11	Head nodding syndrome plus (including other seizure types)	no	NO		NO		NO		YES	12	NO		NO		DON'T KNOW		DON'T KNOW		DON'T KNOW		YES	Rheumatoid arthritis	Yes	1	Anti-epileptic Medicine		Only in the past
53	FEMALE	18	Jur	YES		33	NO	YES	NO	NO	NO	YES	NO	NO	YES	Atonic seizures (drop attacks Generalized convulsive seizures	NO			15	#VALUE!	3	Epilepsy without head nodding	yes, severe malaria	NO		YES	1	NO		NO		NO		YES	Severe malaria	NO		NO		NO		NO		No, severe malaria	1	Anti-epileptic Medicine		Currently (took it every day last week)
54	FEMALE	14	Jur	YES		18	NO	YES	NO	NO	YES	YES	YES	YES	YES	Nodding seizures Generalized convulsive seizures Atonic seizures (drop attacks	YES, IN THE PAST		13	1	13	13	Head nodding syndrome plus (including other seizure types)	yes, encephalitis/meningitis	NO		YES	8	YES	1	YES	3	NO		YES	Severe malaria	YES	10	NO		NO		NO		No, too young age of onset	1	Anti-epileptic Medicine		Only in the past
55	FEMALE	18	Jur	NO	17	17	NO	YES	NO	YES	YES	YES	YES	NO	YES	Generalized convulsive seizures	YES, STILL ONGOING	4		8	14	10	Epilepsy without head nodding	no	NO		NO		NO		NO		NO		NO		NO		NO		NO		NO		Yes	1	Anti-epileptic Medicine		Only in the past
56	MALE	21	JUR	YES		25	NO	YES	YES	YES	YES	YES	YES	YES	YES	Generalized convulsive seizures Nodding seizures	YES, STILL ONGOING	9		10	12	11	Head nodding syndrome plus (including other seizure types)	no	NO		NO		NO		NO		NO		NO		NO		NO		NO		YES	Onchocerciasis	Yes	1	Anti-epileptic Medicine		Only in the past
57	FEMALE	20	Jur	YES		32	NO	YES	NO	YES	YES	YES	NO	DON'T KNOW	YES	Generalized convulsive seizures	NO			18	#VALUE!	2	Epilepsy without head nodding	no	NO		NO		DON'T KNOW		DON'T KNOW		DON'T KNOW		NO		NO		NO		NO		NO		Yes	1	Anti-epileptic Medicine		Currently (took it every day last week)
58	FEMALE	29	Jur	YES		15	NO	YES	NO	YES	YES	YES	YES	NO	YES	Generalized convulsive seizures	NO			11	#VALUE!	18	Epilepsy without head nodding	yes, severe malaria	DON'T KNOW		YES	0	DON'T KNOW		NO		NO		NO		NO		YES	2006	NO		NO		No, severe malaria	1	Anti-epileptic Medicine		Only in the past
59	FEMALE	25	Jur	YES		15	NO	YES	YES	YES	YES	YES	YES	NO	YES	Generalized convulsive seizures	YES, STILL ONGOING	4		20	21	5	Epilepsy without head nodding	no	NO		NO		NO		NO		NO		NO		NO		NO		NO		YES	Onchocerciasis	No, age of onset too old	1	No treatment
60	MALE	27	JUR	YES		22	NO	YES	YES	YES	YES	YES	YES	NO	YES	Atonic seizures (drop attacks	YES, STILL ONGOING	5		5	22	22	Head nodding syndrome plus (including other seizure types)	no	NO		NO		NO		NO		NO		NO		NO		NO		NO		NO		Yes	1	Anti-epileptic Medicine		Currently (took it every day last week)
61	MALE	19	Jur	YES		30	NO	YES	YES	YES	YES	YES	YES	NO	YES	Generalized convulsive seizures	YES, STILL ONGOING	3		10	16	9	Head nodding syndrome plus (including other seizure types)	yes, severe malaria	NO		YES	0	NO		YES	2006	NO		NO		DON'T KNOW		NO		NO		NO		No, severe malaria	1	Traditional
62	MALE	31	Nyamusa	YES		18	NO	YES	NO	YES	NO	NO	YES	NO	YES	Generalized convulsive seizures	NO			18	#VALUE!	13	Epilepsy without head nodding	no	NO		NO		NO		NO		NO		NO		NO		NO		NO		NO		Yes	1	Anti-epileptic Medicine		Only in the past
63	FEMALE	28	Jur	YES		15	YES	YES	NO	NO	NO	NO	NO	YES	YES	Nodding seizures	YES, STILL ONGOING	5		5	23	23	Head nodding syndrome	no	NO		NO		NO		NO		NO		NO		NO		NO		NO		NO		Yes	1	Anti-epileptic Medicine		Currently (took it every day last week)
64	MALE	18	Jur	NO	2	2	YES	YES	NO	YES	YES	NO	YES	NO	YES	Generalized convulsive seizures	NO			9	#VALUE!	9	Epilepsy without head nodding	no	NO		NO		NO		NO		NO		NO		YES	12	NO		NO		YES	Central chest pain / prolonged Headaches	No, new to the study area	1	Anti-epileptic Medicine	Carbamazepine	Currently (took it every day last week)
65	FEMALE	20	Jur	YES		18	YES	YES	YES	YES	NO	NO	YES	NO	YES	Generalized convulsive seizures	NO			5	#VALUE!	15	Epilepsy without head nodding	no	NO		NO		NO		NO		NO		NO		NO		NO		NO		NO		Yes	1	Anti-epileptic Medicine	Carbamazepine	Currently (took it every day last week)
66	FEMALE	22	Jur	NO	7	7	YES	YES	NO	YES	YES	NO	YES	NO	YES	Generalized convulsive seizures	NO			14	#VALUE!	8	Epilepsy without head nodding	no	NO		NO		NO		NO		NO		NO		NO		NO		NO		NO		Yes	1	Anti-epileptic Medicine	Carbamazepine	Only in the past
67	FEMALE	25	Jur	YES		18	YES	YES	YES	YES	YES	NO	YES	NO	YES	Generalized convulsive seizures Nodding seizures	YES, STILL ONGOING	7		7	18	18	Head nodding syndrome plus (including other seizure types)	no	NO		NO		NO		NO		NO		NO		NO		NO		NO		NO		Yes	1	Anti-epileptic Medicine	Carbamazepine	Only in the past
68	MALE	37	Jur	NO	15	15	NO	YES	NO	YES	YES	NO	YES	NO	YES	Generalized convulsive seizures	NO			10	#VALUE!	27	Epilepsy without head nodding	no	NO		NO		NO		NO		NO		NO		NO		NO		NO		NO		Yes	1	Anti-epileptic Medicine	Carbamazepine	Only in the past
69	FEMALE	22	Jur	YES		24	NO	YES	YES	YES	YES	NO	NO	NO	YES	Generalized convulsive seizures	NO			7	#VALUE!	15	Epilepsy without head nodding	no	NO		NO		NO		NO		NO		NO		NO		NO		NO		NO		Yes	1	Anti-epileptic Medicine	Carbamazepine	Only in the past
70	MALE	20	Jur	YES		15	YES	YES	NO	YES	YES	YES	NO	DON'T KNOW	YES	Generalized convulsive seizures Nodding seizures	YES, STILL ONGOING	7		5	13	15	Head nodding syndrome plus (including other seizure types)	no	NO		NO		NO		NO		NO		NO		NO		NO		NO		NO		Yes	1	No treatment
71	FEMALE	37	Jur	YES		22	NO	YES	YES	YES	YES	YES	DON'T KNOW	DON'T KNOW	YES	Generalized convulsive seizures Nodding seizures	YES, STILL ONGOING	20		20	17	17	Head nodding syndrome plus (including other seizure types)	no	DON'T KNOW		DON'T KNOW		NO		NO		NO		NO		NO		NO		NO		NO		No, age of onset too old	1	No treatment
72	MALE	20	Jur	YES		18	NO	YES	YES	YES	NO	YES	DON'T KNOW	DON'T KNOW	YES	Generalized convulsive seizures Nodding seizures	YES, STILL ONGOING	15		10	5	10	Head nodding syndrome plus (including other seizure types)	no	NO		NO		NO		NO		NO		NO		NO		NO		NO		NO		Yes	1	No treatment
73	FEMALE	17	Jur	YES		25	NO	YES	NO	NO	NO	NO	NO	NO	YES	Generalized convulsive seizures	NO			3	#VALUE!	14	Epilepsy without head nodding	no	NO		NO		NO		NO		NO		NO		NO		NO		NO		NO		Yes	1	Anti-epileptic Medicine	Sodium Valproate	DON’T KNOW
74	FEMALE	15	Jur	YES		13	YES	YES	YES	YES	YES	YES	NO	NO	NO	Absences	NO			10	#VALUE!	5	Epilepsy without head nodding	no	NO		YES	10	DON'T KNOW		NO		NO		NO		NO		NO		NO		NO		Yes	1	Anti-epileptic Medicine	Sodium Valproate	Currently (took it every day last week)
75	MALE	17	Jur	YES		15	NO	YES	YES	YES	NO	YES	DON'T KNOW	DON'T KNOW	DON'T KNOW	Focal motoric seizures with decreased consciousness	NO			10	#VALUE!	7	Epilepsy without head nodding	yes, severe malaria	YES	10	YES	5	NO		NO		NO		NO		YES	1	YES	3	NO		YES	Severe malaria	No, severe malaria	1	Anti-epileptic Medicine	Carbamazepine	Currently (took it every day last week)
76	FEMALE	28	Jur	YES		22	NO	YES	NO	YES	YES	NO	NO	NO	NO	Focal motoric seizures with decreased consciousness	NO			18	#VALUE!	10	Epilepsy without head nodding	yes, severe malaria	NO		YES	1	NO		NO		NO		NO		NO		NO		NO		NO		No, severe malaria	1	Anti-epileptic Medicine	Carbamazepine	Currently (took it every day last week)
77	MALE	16	Jur	YES		20	NO	YES	NO	YES	NO	NO	NO	NO	NO	Generalized convulsive seizures	NO			10	#VALUE!	6	Epilepsy without head nodding	no	NO		NO		NO		NO		NO		NO		NO		NO		NO		NO		Yes	1	No treatment
78	FEMALE	13	Jur	YES		15	NO	YES	NO	NO	NO	NO	NO	NO	NO	Generalized convulsive seizures	NO			13	#VALUE!	0	Epilepsy without head nodding	yes, severe malaria	NO		YES	1	NO		NO		NO		NO		NO		NO		NO		NO		No, severe malaria	1	No treatment
79	MALE	16	Jur	YES		18	YES	YES	DON'T KNOW	YES	YES	YES	NO	YES	YES	Atonic seizures (drop attacks Nodding seizures Generalized convulsive seizures	YES, STILL ONGOING	12		9	4	7	Head nodding syndrome plus (including other seizure types)	no	NO		YES	12	DON'T KNOW		NO		NO		DON'T KNOW		NO		NO		NO		NO		Unknown, as age of onset unknown	1	Anti-epileptic Medicine	Carbamazepine	Currently (took it every day last week)
80	MALE	37	Jur	YES		11	NO	YES	YES	YES	YES	YES	NO	YES	YES	Generalized convulsive seizures Nodding seizures	YES, STILL ONGOING	8		7	29	30	Head nodding syndrome plus (including other seizure types)	no	NO		NO		NO		NO		NO		DON'T KNOW		NO		NO		NO		NO		Yes	1	Anti-epileptic Medicine	Carbamazepine	Only in the past
81	FEMALE	39	Jur	YES		39	NO	NO				NO	NO	NO	DON'T KNOW	Nodding seizures	YES, STILL ONGOING	11		11	28	28	Head nodding syndrome	no	NO		NO		NO		NO		NO		NO		NO		NO		NO		NO		Yes	1	Anti-epileptic Medicine	Carbamazepine	Only in the past
82	MALE	20	Jur	YES		16	NO	NO				NO	NO	NO	YES	Nodding seizures	YES, STILL ONGOING	7		7	13	13	Head nodding syndrome	no	NO		NO		NO		NO		NO		NO		NO		NO		NO		NO		Yes	1	Anti-epileptic Medicine	Carbamazepine	Only in the past
83	FEMALE	13	Jur	YES		23	YES	YES	YES	YES	NO	YES	YES	NO	YES	Nodding seizures Atonic seizures (drop attacks Generalized convulsive seizures Absences	YES, STILL ONGOING	0		9	13	4	Head nodding syndrome plus (including other seizure types)	no	DON'T KNOW		DON'T KNOW		DON'T KNOW		NO		NO		NO		NO		NO		NO		YES	Onchocerciasis	Yes	1	No treatment
84	FEMALE	20	Jur	YES		12	NO	YES	YES	YES	YES	NO	YES	NO	NO	Generalized convulsive seizures Atonic seizures (drop attacks Nodding seizures	YES, STILL ONGOING	7		7	13	13	Head nodding syndrome plus (including other seizure types)	yes, measles	YES	2	YES	2	DON'T KNOW		NO		NO		DON'T KNOW		NO		NO		NO		NO		No, severe malaria	1	No treatment
85	MALE	25	Jur	YES		13	NO	YES	YES	YES	YES	YES	YES	NO	NO	Atonic seizures (drop attacks Nodding seizures Generalized convulsive seizures	YES, STILL ONGOING	12		12	13	13	Head nodding syndrome plus (including other seizure types)	yes, severe malaria	NO		YES	1	NO		YES	2	NO		NO		NO		NO		NO		NO		No, severe malaria	1	No treatment
86	FEMALE	20	Jur	YES		36	NO	YES	NO	YES	YES	YES	YES	DON'T KNOW	YES	Atonic seizures (drop attacks Nodding seizures Generalized convulsive seizures	YES, STILL ONGOING	9		9	11	11	Head nodding syndrome plus (including other seizure types)	yes, severe malaria	NO		YES	1	NO		NO		NO		DON'T KNOW		NO		YES	12	NO		NO		No, severe malaria	1	No treatment
87	MALE	25	Jur	YES		34	NO	YES	NO	YES	NO	YES	YES	YES	NO	Atonic seizures (drop attacks Nodding seizures Generalized convulsive seizures	YES, STILL ONGOING	10		10	15	15	Head nodding syndrome plus (including other seizure types)	yes, severe malaria	NO		YES	1	YES	10	NO		NO		NO		NO		NO		NO		NO		No, severe malaria	1	Anti-epileptic Medicine	Carbamazepine	Only in the past
88	FEMALE	22	Jur	YES		28	NO	YES	NO	YES	NO	YES	NO	NO	YES	Nodding seizures Generalized convulsive seizures	YES, STILL ONGOING	13		13	9	9	Head nodding syndrome plus (including other seizure types)	no	NO		NO		NO		NO		NO		NO		NO		NO		NO		NO		Yes	1	No treatment
89	MALE	21	Jur	YES		29	NO	NO				NO	NO	NO	YES	Nodding seizures Generalized convulsive seizures	YES, STILL ONGOING	9		9	12	12	Head nodding syndrome plus (including other seizure types)	yes, severe malaria	NO		YES	1	NO		NO		NO		NO		NO		NO		NO		NO		No, severe malaria	1	Anti-epileptic Medicine	Carbamazepine	Only in the past
90	MALE	22	JUR	NO	1	1	NO	YES	YES	YES	YES	YES	YES	NO	YES	Generalized convulsive seizures	NO			10	#VALUE!	12	Epilepsy without head nodding	no	NO		NO		NO		NO		NO		NO		NO		NO		NO		NO		No, new to the study area	1	Anti-epileptic Medicine		Currently (took it every day last week)
91	MALE	24	Jur	YES		21	NO	YES	YES	YES	YES	YES	YES	NO	YES	Generalized convulsive seizures	YES, STILL ONGOING	5		11	19	13	Head nodding syndrome plus (including other seizure types)	yes, encephalitis/meningitis	YES	11	NO		YES	3	NO		NO		NO		NO		NO		NO		NO		Yes	1	Anti-epileptic Medicine		Currently (took it every day last week)
92	MALE	20	Jur	YES		36	NO	YES	YES	YES	YES	NO	YES	NO	YES	Generalized convulsive seizures	YES, STILL ONGOING	3		10	17	10	Head nodding syndrome plus (including other seizure types)	no	NO		NO		NO		NO		NO		NO		NO		NO		NO		NO		Yes	1	Anti-epileptic Medicine		Only in the past
93	FEMALE	17	Jur	YES		20	NO	YES	YES	YES	YES	YES	YES	NO	YES	Generalized convulsive seizures	YES, STILL ONGOING	11		11	6	6	Head nodding syndrome plus (including other seizure types)	no	NO		YES	6	NO		NO		NO		NO		NO		NO		NO		NO		Yes	1	Anti-epileptic Medicine		Only in the past
94	FEMALE	16	Jur	YES		4	NO	YES	YES	YES	YES	YES	YES	NO	NO	Generalized convulsive seizures	NO			12	#VALUE!	4	Epilepsy without head nodding	no	NO		NO		DON'T KNOW		NO		NO		NO		NO		NO		NO		NO		Yes	1	Anti-epileptic Medicine		Only in the past
95	MALE	15	Jur	YES		15	NO	YES	YES	YES	YES	YES	YES	NO	YES	Generalized convulsive seizures	NO			5	#VALUE!	10	Epilepsy without head nodding	no	NO		NO		NO		NO		NO		NO		NO		NO		NO		NO		Yes	1	Anti-epileptic Medicine		Currently (took it every day last week)
96	MALE	10	Jur	YES		19	NO	YES	YES	YES	NO	YES	YES	NO	NO	Absences Generalized convulsive seizures	NO			2	#VALUE!	8	Epilepsy without head nodding	yes, severe malaria	NO		YES	1	NO		NO		NO		YES	Severe malaria	NO		NO		NO		NO		No, severe malaria	1	Anti-epileptic Medicine	Carbamazepine	Only in the past
97	FEMALE	19	Jur	YES		20	NO	YES	NO	NO	YES	NO	YES	NO	NO	Generalized convulsive seizures	YES, STILL ONGOING	6		10	13	9	Head nodding syndrome plus (including other seizure types)	no	NO		NO		NO		NO		NO		NO		NO		NO		NO		NO		Yes	1	Anti-epileptic Medicine	Carbamazepine	Currently (took it every day last week)
98	FEMALE	27	Jur	YES		21	NO	YES	NO	YES	YES	YES	NO	NO	NO	Generalized convulsive seizures Absences	NO			5	#VALUE!	22	Epilepsy without head nodding	no	NO		NO		NO		NO		NO		NO		NO		NO		NO		NO		Yes	1	Anti-epileptic Medicine	Carbamazepine	Currently (took it every day last week)
99	FEMALE	20	Jur	YES		11	NO	YES	NO	YES	YES	YES	YES	NO	YES	Generalized convulsive seizures Absences	NO			10	#VALUE!	10	Epilepsy without head nodding	yes, severe malaria	NO		YES	0	NO		NO		NO		YES	Severe malaria	NO		NO		NO		YES	Severe malaria	No, severe malaria	1	Anti-epileptic Medicine	Carbamazepine	Currently (took it every day last week)
100	MALE	29	Jur	NO	3	1	NO	YES	YES	YES	YES	NO	YES	NO	NO	Generalized convulsive seizures	YES, IN THE PAST		10	8	#VALUE!	21	Epilepsy without head nodding	no	NO		NO		NO		NO		NO		NO		NO		NO		NO		NO		Yes	1	Anti-epileptic Medicine	Carbamazepine	Currently (took it every day last week)
101	MALE	26	Jur	YES		28	NO	YES	YES	YES	YES	YES	YES	NO	NO	Generalized convulsive seizures Absences	NO			6	#VALUE!	20	Epilepsy without head nodding	no	NO		NO		NO		NO		NO		NO		NO		NO		NO		NO		Yes	1	Anti-epileptic Medicine	Carbamazepine	Currently (took it every day last week)
102	FEMALE	21	Jur	YES		26	NO	YES	YES	YES	YES	YES	YES	NO	YES	Generalized convulsive seizures Absences	NO			6	#VALUE!	15	Epilepsy without head nodding	no	NO		NO		NO		NO		NO		NO		NO		NO		NO		NO		Yes	1	No treatment
103	MALE	15	Jur	YES		19	NO	YES	YES	YES	YES	NO	YES	NO	NO	Generalized convulsive seizures Nodding seizures	YES, STILL ONGOING	5		6	10	9	Head nodding syndrome plus (including other seizure types)	no	NO		NO		NO		NO		NO		NO		NO		NO		NO		YES	Onchocerciasis	Yes	1	No treatment
104	FEMALE	17	Jur	NO	12	12	NO	YES	NO	YES	NO	NO	YES	YES	YES	Generalized convulsive seizures	NO			14	#VALUE!	3	Epilepsy without head nodding	no	NO		NO		NO		NO		NO		NO		NO		NO		NO		NO		Yes	1	Anti-epileptic Medicine	Carbamazepine	Only in the past
105	MALE	19	Jur	YES		12	NO	YES	NO	YES	NO	NO	YES	YES	YES	Generalized convulsive seizures	NO			10	#VALUE!	9	Epilepsy without head nodding	no	NO		NO		NO		NO		NO		NO		NO		NO		NO		NO		Yes	1	Anti-epileptic Medicine	Carbamazepine	Only in the past
106	MALE	14	Jur	YES		21	NO	YES	NO	YES	YES	YES	YES	NO	NO	Generalized convulsive seizures Nodding seizures Absences	YES, STILL ONGOING	12		12	2	2	Head nodding syndrome plus (including other seizure types)	no	NO		NO		NO		NO		NO		NO		NO		NO		NO		NO		Yes	1	No treatment
107	MALE	10	Jur	YES		18	NO	YES	NO	YES	NO	NO	DON'T KNOW	DON'T KNOW	YES	Generalized convulsive seizures	NO			5	#VALUE!	5	Epilepsy without head nodding	no	NO		NO		NO		NO		NO		NO		NO		NO		NO		NO		Yes	1	No treatment
108	MALE	16	Jur	YES		4	NO	NO				NO	NO	DON'T KNOW	NO	Nodding seizures	YES, STILL ONGOING	5		5	11	11	Head nodding syndrome	no	NO		NO		NO		NO		NO		NO		NO		NO		NO		NO		Yes	1	No treatment
109	FEMALE	18	Jur	YES		21	NO	NO				YES	NO	NO	YES	Absences Generalized convulsive seizures	NO			13	#VALUE!	5	Epilepsy without head nodding	no	NO		NO		NO		NO		NO		NO		NO		NO		NO		NO		Yes	1	Anti-epileptic Medicine	Carbamazepine	Currently (took it every day last week)
110	FEMALE	18	Jur	YES		16	NO	YES	NO	YES	YES	YES	YES	NO	YES	Generalized convulsive seizures Absences Nodding seizures	YES, STILL ONGOING	10		10	8	8	Head nodding syndrome plus (including other seizure types)	no	NO		NO		NO		NO		NO		NO		NO		NO		NO		NO		Yes	1	Anti-epileptic Medicine	Carbamazepine	Only in the past
111	FEMALE	14	Jur	YES		18	NO	NO				YES	NO	NO	YES	Absences Nodding seizures	YES, STILL ONGOING	4		4	10	10	Head nodding syndrome plus (including other seizure types)	no	NO		NO		NO		NO		NO		NO		NO		NO		NO		YES	Onchocerciasis	Yes	1	Anti-epileptic Medicine	Carbamazepine	Currently (took it every day last week)
112	FEMALE	18	Jur	NO	5	5	NO	YES	NO	YES	YES	NO	YES	NO	NO	Generalized convulsive seizures	NO			16	#VALUE!	2	Epilepsy without head nodding	no	NO		NO		NO		NO		NO		NO		NO		NO		NO		NO		Yes	1	Anti-epileptic Medicine	Carbamazepine	Currently (took it every day last week)
113	MALE	23	Jur	NO	2006	16	NO	YES	YES	YES	YES	YES	YES	NO	YES	Generalized convulsive seizures Absences	NO			10	#VALUE!	13	Epilepsy without head nodding	no	NO		NO		NO		NO		NO		NO		NO		NO		NO		NO		Yes	1	Anti-epileptic Medicine	Carbamazepine	Only in the past
114	FEMALE	15	Jur	YES		26	NO	YES	YES	YES	YES	NO	YES	NO	YES	Generalized convulsive seizures Nodding seizures	YES, STILL ONGOING	6		6	9	9	Head nodding syndrome plus (including other seizure types)	no	NO		NO		NO		NO		NO		NO		NO		NO		NO		NO		Yes	1	Anti-epileptic Medicine	Carbamazepine	Only in the past
115	MALE	17	Jur	YES		24	NO	YES	YES	YES	YES	YES	YES	NO	YES	Generalized convulsive seizures Absences Nodding seizures	YES, STILL ONGOING	6		6	11	11	Head nodding syndrome plus (including other seizure types)	no	NO		NO		NO		NO		NO		NO		NO		NO		NO		NO		Yes	1	Anti-epileptic Medicine	Carbamazepine	Only in the past
116	MALE	18	Jur	YES		25	NO	YES	YES	YES	YES	YES	YES	NO	YES	Generalized convulsive seizures Nodding seizures Absences	YES, STILL ONGOING	10		10	8	8	Head nodding syndrome plus (including other seizure types)	no	NO		NO		NO		NO		NO		NO		NO		NO		NO		YES	Onchocerciasis	Yes	1	Anti-epileptic Medicine	Carbamazepine	Only in the past
117	FEMALE	8	Jur	YES		25	NO	YES	YES	YES	YES	YES	YES	NO	YES	Generalized convulsive seizures Absences	NO			7	#VALUE!	1	Epilepsy without head nodding	no	NO		NO		NO		NO		NO		NO		NO		NO		NO		NO		yes	1	Anti-epileptic Medicine	Carbamazepine	Only in the past
118	FEMALE	20	Jur	NO	20	20	NO	YES	YES	YES	YES	YES	YES	YES	YES	Generalized convulsive seizures	NO			8	#VALUE!	12	Epilepsy without head nodding	no	NO		NO		NO		NO		NO		DON'T KNOW		NO		NO		NO		NO		Yes	1	Anti-epileptic Medicine	Carbamazepine	Only in the past
119	MALE	24	Jur	YES		29	NO	NO				NO	NO	NO	YES	Nodding seizures	YES, STILL ONGOING	11		11	13	13	Head nodding syndrome	no	NO		NO		NO		NO		NO		YES	Onchocerciasis	NO		NO		NO		NO		Yes	1	Mix
120	FEMALE	36	Jur	NO	16	16	NO	YES	NO	YES	YES	YES	YES	NO	YES	Generalized convulsive seizures	NO			12	#VALUE!	24	Epilepsy without head nodding	no	NO		NO		NO		NO		NO		NO		NO		NO		NO		NO		Yes	1	Anti-epileptic Medicine	Carbamazepine	Only in the past
121	MALE	25	Jur	YES		20	NO	YES	YES	YES	YES	YES	YES	YES	YES	Generalized convulsive seizures Nodding seizures	YES, STILL ONGOING	8		11	17	14	Head nodding syndrome plus (including other seizure types)	no	NO		NO		NO		NO		NO		YES	Onchocerciasis	NO		NO		NO		NO		Yes	1	Anti-epileptic Medicine	Carbamazepine	Only in the past
122	FEMALE	18	Jur	YES		21	NO	YES	YES	YES	YES	YES	YES	NO	YES	Generalized convulsive seizures	YES, IN THE PAST		16	13	5	5	Head nodding syndrome plus (including other seizure types)	no	NO		NO		NO		NO		NO		NO		NO		NO		NO		NO		Yes	1	Anti-epileptic Medicine	Carbamazepine	Only in the past
123	MALE	26	Jur	YES		31	NO	YES	YES	YES	YES	NO	YES	NO	YES	Generalized convulsive seizures	NO			9	#VALUE!	17	Epilepsy without head nodding	no	NO		NO		NO		NO		NO		NO		NO		NO		NO		NO		Yes	1	Anti-epileptic Medicine	Carbamazepine	Only in the past
124	FEMALE	21	Jur	NO	11	11	YES	YES	YES	YES	YES	YES	YES	NO	YES	Generalized convulsive seizures	NO			4	#VALUE!	17	Epilepsy without head nodding	no	NO		NO		NO		NO		NO		NO		DON'T KNOW		DON'T KNOW		DON'T KNOW		NO		Yes	1	Anti-epileptic Medicine	Carbamazepine	Only in the past
125	FEMALE	45	Jur	YES		18	NO	NO				NO	NO	NO	NO	Focal motoric seizures without loss of consciousness	NO			41	#VALUE!	4	Epilepsy without head nodding	yes, head injury with loss of consciousness	NO		NO		NO		YES	1	NO		NO		NO		NO		NO		NO		No, age of onset too old	1	Mix
126	MALE	28	Jur	YES		20	NO	YES	YES	YES	YES	YES	YES	NO	YES	Generalized convulsive seizures	NO			16	#VALUE!	12	Epilepsy without head nodding	no	NO		NO		NO		NO		NO		NO		DON'T KNOW		NO		DON'T KNOW		NO		Yes	1	Traditional
127	FEMALE	28	Jur	YES		24	NO	YES	YES	NO	YES	YES	YES	NO	NO	Generalized convulsive seizures Nodding seizures	YES, STILL ONGOING	14		14	14	14	Head nodding syndrome plus (including other seizure types)	no	NO		NO		NO		NO		NO		NO		NO		NO		NO		NO		Yes	1	Anti-epileptic Medicine	Carbamazepine	Only in the past
128	MALE	10	Jur	NO	18	18	NO	YES	NO	NO	YES	YES	YES	NO	YES	Generalized convulsive seizures	NO			2	#VALUE!	8	Epilepsy without head nodding	no	NO		NO		NO		NO		NO		NO		YES	3	NO		NO		NO		No, too young age of onset	1	Mix
129	MALE	22	Jur	YES		24	NO	NO				NO	NO	NO	NO	Nodding seizures	YES, STILL ONGOING	7		7	15	15	Head nodding syndrome	no	NO		NO		NO		NO		NO		NO		NO		NO		NO		NO		Yes	1	No treatment
130	MALE	17	Jur	YES		17	NO	YES	YES	YES	NO	YES	YES	NO	YES	Generalized convulsive seizures Nodding seizures	YES, STILL ONGOING	9		11	8	6	Head nodding syndrome plus (including other seizure types)	no	NO		NO		NO		NO		NO		YES	Onchocerciasis	NO		NO		NO		NO		Yes	1	Anti-epileptic Medicine	Carbamazepine	Currently (took it every day last week)
131	MALE	26	Jur	YES		25	NO	YES	NO	YES	YES	YES	YES	NO	YES	Generalized convulsive seizures	NO			9	#VALUE!	17	Epilepsy without head nodding	no	NO		NO		NO		NO		NO		YES	Onchocerciasis	NO		NO		NO		NO		Yes	1	Anti-epileptic Medicine	Carbamazepine	Currently (took it every day last week)
132	MALE	23	Jur	YES		37	NO	YES	NO	YES	YES	YES	YES	NO	YES	Generalized convulsive seizures	NO			11	#VALUE!	12	Epilepsy without head nodding	no	NO		NO		NO		NO		NO		YES	Onchocerciasis	NO		NO		NO		NO		Yes	1	Anti-epileptic Medicine	Carbamazepine	Currently (took it every day last week)
133	FEMALE	20	Jur	YES		22	NO	YES	NO	YES	YES	YES	YES	NO	YES	Generalized convulsive seizures	NO			15	#VALUE!	5	Epilepsy without head nodding	no	NO		NO		NO		NO		NO		NO		NO		NO		NO		NO		Yes	1	Anti-epileptic Medicine	Carbamazepine	Currently (took it every day last week)
134	MALE	19	Jur	YES		18	NO	YES	YES	YES	YES	YES	YES	YES	NO	Generalized convulsive seizures Nodding seizures	YES, STILL ONGOING	12		13	7	6	Head nodding syndrome plus (including other seizure types)	no	NO		NO		NO		NO		NO		YES	Onchocerciasis	NO		NO		NO		NO		Yes	1	No treatment
135	MALE	19	Jur	YES		15	NO	NO				NO	NO	NO	YES	Nodding seizures	YES, STILL ONGOING	10		10	9	9	Head nodding syndrome	no	NO		NO		NO		NO		NO		NO		NO		NO		NO		NO		Yes	1	Anti-epileptic Medicine	Phenobarbital	Only in the past
136	FEMALE	26	Jur	YES		19	NO	NO				NO	NO	NO	YES	Nodding seizures	YES, STILL ONGOING	8		8	18	18	Head nodding syndrome	no	NO		NO		NO		NO		NO		NO		NO		NO		NO		NO		Yes	1	Anti-epileptic Medicine	Carbamazepine	Currently (took it every day last week)
137	MALE	17	Jur	YES		20	NO	YES	YES	YES	YES	NO	YES	NO	YES	Generalized convulsive seizures	NO			10	#VALUE!	7	Epilepsy without head nodding	no	NO		NO		NO		NO		NO		NO		NO		NO		NO		NO		Yes	1	Anti-epileptic Medicine	Carbamazepine	Currently (took it every day last week)
138	FEMALE	20	Jur	YES		20	NO	YES	YES	YES	YES	NO	YES	NO	YES	Generalized convulsive seizures Nodding seizures	YES, STILL ONGOING	8		8	12	12	Head nodding syndrome plus (including other seizure types)	no	NO		NO		NO		NO		NO		NO		NO		NO		NO		NO		Yes	1	Anti-epileptic Medicine	Phenobarbital	Only in the past
139	FEMALE	21	Jur	YES		20	YES	NO				NO	NO	NO	NO	Nodding seizures	YES, STILL ONGOING	7		7	14	14	Head nodding syndrome	no	NO		NO		NO		NO		NO		NO		NO		NO		NO		NO		Yes	1	Anti-epileptic Medicine	Carbamazepine	Only in the past
140	FEMALE	16	Jur	YES		37	YES	YES	YES	YES	YES	NO	YES	YES	YES	Generalized convulsive seizures	NO			15	#VALUE!	1	Epilepsy without head nodding	no	NO		NO		NO		NO		NO		NO		NO		NO		NO		NO		yes	1	Anti-epileptic Medicine	Carbamazepine	Currently (took it every day last week)
141	MALE	22	Jur	YES		20	NO	YES	NO	YES	YES	NO	YES	NO	YES	Generalized convulsive seizures	NO			11	#VALUE!	11	Epilepsy without head nodding	no	NO		NO		DON'T KNOW		DON'T KNOW		DON'T KNOW		NO		NO		NO		NO		NO		Yes	1	Anti-epileptic Medicine	Phenobarbital	Currently (took it every day last week)
142	MALE	22	Jur	YES		17	NO	YES	NO	NO	NO	NO	NO	NO	YES	Nodding seizures	YES, STILL ONGOING	9		9	13	13	Head nodding syndrome	no	NO		NO		NO		NO		NO		NO		NO		NO		NO		NO		Yes	1	No treatment
143	MALE	16	Jur	YES		28	NO	YES	NO	YES	YES	NO	YES	NO	YES	Generalized convulsive seizures Nodding seizures	YES, STILL ONGOING	5		5	11	11	Head nodding syndrome plus (including other seizure types)	no	NO		NO		NO		NO		NO		NO		NO		NO		NO		NO		Yes	1	Anti-epileptic Medicine	Carbamazepine	Currently (took it every day last week)
144	FEMALE	20	Jur	YES		15	YES	YES	NO	NO	NO	NO	YES	NO	YES	Nodding seizures	YES, STILL ONGOING	7		7	13	13	Head nodding syndrome	no	NO		NO		NO		NO		NO		NO		NO		NO		NO		NO		Yes	1	Anti-epileptic Medicine	Carbamazepine	Currently (took it every day last week)
145	FEMALE	30	Jur	YES		18	NO	YES	NO	NO	NO	NO	YES	YES	YES	Focal motoric seizures with decreased consciousness	NO			18	#VALUE!	12	Epilepsy without head nodding	no	NO		NO		NO		NO		NO		NO		NO		NO		NO		NO		Yes	1	Anti-epileptic Medicine	Carbamazepine	Currently (took it every day last week)
146	MALE	26	Jur	YES		18	YES	YES	YES	YES	YES	NO	YES	NO	YES	Generalized convulsive seizures Nodding seizures	YES, STILL ONGOING	9		9	17	17	Head nodding syndrome plus (including other seizure types)	no	NO		NO		NO		NO		NO		NO		NO		NO		NO		YES	Onchocerciasis	Yes	1	Anti-epileptic Medicine	Carbamazepine	Currently (took it every day last week)
147	FEMALE	17	Jur	YES		15	NO	YES	YES	YES	YES	NO	YES	NO	YES	Generalized convulsive seizures	NO			7	#VALUE!	10	Epilepsy without head nodding	no	NO		NO		NO		NO		NO		NO		NO		NO		NO		NO		Yes	1	Anti-epileptic Medicine	Carbamazepine	Currently (took it every day last week)
148	FEMALE	16	Jur	YES		17	NO	YES	YES	YES	YES	NO	YES	NO	YES	Generalized convulsive seizures	NO			10	#VALUE!	6	Epilepsy without head nodding	no	NO		NO		NO		NO		NO		NO		NO		NO		NO		NO		Yes	1	Anti-epileptic Medicine	Carbamazepine	Only in the past
149	FEMALE	21	Jur	YES		28	NO	YES	NO	YES	NO	NO	NO	NO	NO	Generalized convulsive seizures	NO			15	#VALUE!	6	Epilepsy without head nodding	no	NO		NO		NO		NO		NO		NO		NO		NO		NO		NO		Yes	1	No treatment
150	MALE	5	Jur	YES		16	NO	YES	NO	NO	NO	NO	NO	NO	NO	Generalized convulsive seizures	NO			2	#VALUE!	3	Epilepsy without head nodding	yes, measles	YES	3	NO		NO		NO		NO		NO		NO		NO		NO		NO		No, severe measles	1	No treatment
151	MALE	20	Jur	YES		18	NO	YES	NO	NO	NO	NO	NO	NO	NO	Nodding seizures Generalized convulsive seizures	YES, STILL ONGOING	10		10	10	10	Head nodding syndrome	no	NO		NO		NO		NO		NO		NO		NO		NO		NO		NO		Yes	1	No treatment
152	FEMALE	20	Jur	YES		13	NO	YES	YES	YES	YES	NO	NO	NO	NO	Generalized convulsive seizures	NO			3	#VALUE!	17	Epilepsy without head nodding	no	NO		NO		NO		NO		NO		NO		NO		NO		NO		NO		Yes	1	No treatment
153	FEMALE	24	Jur	YES		16	NO	YES	YES	YES	NO	NO	NO	NO	NO	Generalized convulsive seizures	NO			7	#VALUE!	17	Epilepsy without head nodding	no	NO		NO		NO		NO		NO		NO		NO		NO		NO		NO		Yes	1	Anti-epileptic Medicine	Carbamazepine	DON’T KNOW
154	FEMALE	21	Jur	YES		20	NO	YES	YES	YES	YES	YES	YES	NO	YES	Generalized convulsive seizures	YES, STILL ONGOING	10		10	11	11	Head nodding syndrome plus (including other seizure types)	no	YES	6	NO		NO		NO		NO		NO		NO		NO		NO		NO		Yes	1	Anti-epileptic Medicine	Carbamazepine	Only in the past
155	MALE	4	Jur	YES		22	NO	YES	NO	YES	YES	YES	YES	NO	YES	Generalized convulsive seizures	YES, STILL ONGOING	3		3	1	1	Head nodding syndrome	yes, measles	YES	1	YES	2	NO		NO		NO		NO		NO		NO		NO		NO		No, severe malaria	1	No treatment
156	MALE	16	Jur	YES		17	NO	YES	YES	YES	YES	YES	YES	YES	YES	Generalized convulsive seizures	YES, STILL ONGOING	3		3	13	13	Head nodding syndrome plus (including other seizure types)	yes, measles	YES	2	NO		NO		NO		NO		NO		NO		NO		NO		NO		No, severe measles	1	Anti-epileptic Medicine	Carbamazepine	Only in the past
157	FEMALE	14	Jur	YES		19	NO	YES	YES	YES	YES	YES	YES	YES	YES	Generalized convulsive seizures	YES, STILL ONGOING	3		4	11	10	Head nodding syndrome plus (including other seizure types)	no	DON'T KNOW		NO		NO		NO		NO		NO		NO		NO		NO		YES	Onchocerciasis	Yes	1	Anti-epileptic Medicine	Carbamazepine	Only in the past
158	FEMALE	18	Jur	YES		18	NO	YES	YES	YES	YES	YES	YES	NO	YES	Generalized convulsive seizures	YES, STILL ONGOING	0		0	18	18	Head nodding syndrome plus (including other seizure types)	no	DON'T KNOW		DON'T KNOW		DON'T KNOW		DON'T KNOW		NO		NO		DON'T KNOW		NO		NO		NO		No, too young age of onset	1	Anti-epileptic Medicine	Carbamazepine	Only in the past
159	MALE	12	Jur	YES		16	NO	YES	NO	YES	YES	YES	YES	NO	YES	Generalized convulsive seizures	NO			11	#VALUE!	1	Epilepsy without head nodding	no	NO		NO		NO		NO		DON'T KNOW		NO		NO		NO		NO		NO		yes	1	Anti-epileptic Medicine	Carbamazepine	Only in the past
160	FEMALE	20	Jur	YES		39	NO	YES	YES	YES	YES	YES	YES	NO	YES	Generalized convulsive seizures	NO			6	#VALUE!	14	Epilepsy without head nodding	no	NO		NO		NO		NO		NO		NO		NO		NO		NO		NO		Yes	1	No treatment
161	MALE	35	Jur	YES		20	NO	YES	YES	YES	YES	YES	YES	NO	YES	Generalized convulsive seizures	YES, STILL ONGOING	0		0	35	35	Epilepsy without head nodding	no	DON'T KNOW		DON'T KNOW		DON'T KNOW		NO		NO		NO		DON'T KNOW		NO		NO		DON'T KNOW		No, too young age of onset	1	Anti-epileptic Medicine	Carbamazepine	Only in the past
162	MALE	17	Jur	YES		26	NO	YES	YES	YES	YES	YES	YES	NO	YES	Generalized convulsive seizures	YES, STILL ONGOING	5		0	12	17	Head nodding syndrome plus (including other seizure types)	no	NO		NO		NO		NO		NO		NO		NO		NO		NO		DON'T KNOW		No, too young age of onset	1	Anti-epileptic Medicine	Carbamazepine	Only in the past
163	MALE	30	Jur	YES		16	NO	YES	YES	YES	YES	YES	YES	YES	YES	Generalized convulsive seizures	YES, STILL ONGOING	8		14	22	16	Head nodding syndrome plus (including other seizure types)	no	NO		NO		NO		NO		NO		NO		NO		NO		NO		NO		Yes	1	Anti-epileptic Medicine	Carbamazepine	Only in the past
164	MALE	18	Jur	YES		13	NO	YES	YES	YES	YES	YES	YES	NO	YES	Generalized convulsive seizures	NO			0	#VALUE!	18	Epilepsy without head nodding	no	DON'T KNOW		DON'T KNOW		DON'T KNOW		DON'T KNOW		DON'T KNOW		NO		NO		NO		NO		DON'T KNOW		No, too young age of onset	1	Anti-epileptic Medicine	Carbamazepine	Currently (took it every day last week)
165	FEMALE	14	Jur	YES		13	NO	YES	YES	YES	YES	YES	YES	NO	YES	Atonic seizures (drop attacks	YES, STILL ONGOING	9		9	5	5	Head nodding syndrome plus (including other seizure types)	no	DON'T KNOW		DON'T KNOW		DON'T KNOW		DON'T KNOW		DON'T KNOW		NO		NO		NO		NO		NO		Yes	1	No treatment
166	MALE	10	Jur	YES		18	NO	NO				NO	NO	NO	NO	Nodding seizures	YES, STILL ONGOING	5		5	5	5	Head nodding syndrome	no	NO		NO		NO		NO		NO		NO		NO		NO		NO		NO		Yes	1	No treatment
167	FEMALE	27	Jur	YES		20	NO	YES	YES	YES	YES	YES	YES	NO	NO	Generalized convulsive seizures	NO			16	#VALUE!	11	Epilepsy without head nodding	no	NO		NO		NO		NO		NO		NO		DON'T KNOW		DON'T KNOW		NO		NO		Yes	1	No treatment
168	FEMALE	24	Jur	YES		25	NO	YES	YES	YES	NO	YES	YES	NO	YES	Generalized convulsive seizures	NO			13	#VALUE!	11	Epilepsy without head nodding	no	NO		NO		NO		NO		NO		NO		NO		NO		NO		NO		Yes	1	Anti-epileptic Medicine	Carbamazepine	Only in the past
169	MALE	22	Jur	YES		20	NO	YES	YES	YES	NO	YES	YES	NO	YES	Generalized convulsive seizures	NO			16	#VALUE!	6	Epilepsy without head nodding	no	NO		NO		NO		NO		NO		NO		NO		NO		NO		NO		Yes	1	Anti-epileptic Medicine	Carbamazepine	Only in the past
170	MALE	7	Jur	YES		25	NO	YES	NO	YES	YES	YES	YES	NO	YES	Generalized convulsive seizures	NO			3	#VALUE!	4	Epilepsy without head nodding	no	NO		NO		NO		NO		NO		YES	Onchocerciasis	NO		NO		NO		NO		Yes	1	Anti-epileptic Medicine	Carbamazepine	Only in the past
171	MALE	18	Jur	YES		22	NO	YES	NO	YES	YES	YES	YES	NO	YES	Generalized convulsive seizures	NO			12	#VALUE!	6	Epilepsy without head nodding	no	NO		NO		NO		NO		NO		YES	Onchocerciasis	NO		NO		NO		NO		Yes	1	Anti-epileptic Medicine	Carbamazepine	Only in the past
172	FEMALE	19	Jur	YES		21	YES	YES	YES	YES	YES	YES	YES	YES	YES	Generalized convulsive seizures	NO			18	#VALUE!	1	Epilepsy without head nodding	no	NO		NO		NO		NO		NO		YES	Onchocerciasis	NO		NO		NO		NO		yes	1	Anti-epileptic Medicine	Carbamazepine	Currently (took it every day last week)
173	MALE	15	Jur	YES		16	NO	NO				NO	NO	NO	NO	Nodding seizures	YES, STILL ONGOING	6		6	9	9	Head nodding syndrome	no	NO		NO		NO		NO		NO		YES	Onchocerciasis	NO		NO		NO		NO		Yes	1	No treatment
174	FEMALE	12	Jur	YES		22	NO	YES	YES	YES	YES	YES	YES	NO	YES	Generalized convulsive seizures	NO			7	#VALUE!	5	Epilepsy without head nodding	no	NO		NO		NO		NO		NO		YES	Onchocerciasis	NO		NO		NO		NO		Yes	1	Mix
175	MALE	35	Jur	YES		10	NO	YES	YES	YES	NO	YES	YES	YES	YES	Generalized convulsive seizures Nodding seizures	YES, STILL ONGOING	12		12	23	23	Head nodding syndrome plus (including other seizure types)	no	NO		NO		NO		NO		NO		NO		NO		NO		NO		NO		Yes	1	Mix
176	MALE	30	Jur	YES		15	NO	YES	YES	YES	YES	YES	YES	NO	YES	Generalized convulsive seizures Nodding seizures	YES, STILL ONGOING	20		21	10	9	Head nodding syndrome plus (including other seizure types)	no	NO		NO		NO		NO		NO		YES	Onchocerciasis	NO		NO		NO		NO		No, age of onset too old	1	Mix
177	MALE	18	Jur	NO	5	5	NO	YES	YES	YES	YES	NO	YES	NO	YES	Generalized convulsive seizures	NO			8	#VALUE!	10	Epilepsy without head nodding	no	NO		NO		NO		NO		NO		NO		NO		NO		NO		NO		Yes	1	Anti-epileptic Medicine	Carbamazepine	Only in the past
178	FEMALE	15	Jur	YES		16	NO	YES	YES	YES	YES	NO	YES	NO	YES	Generalized convulsive seizures	NO			8	#VALUE!	7	Epilepsy without head nodding	no	NO		NO		NO		NO		NO		NO		NO		NO		NO		NO		Yes	1	Anti-epileptic Medicine	Carbamazepine	Only in the past
179	FEMALE	20	Jur	YES		16	NO	YES	NO	YES	YES	YES	YES	NO	YES	Generalized convulsive seizures Absences	NO			9	#VALUE!	11	Epilepsy without head nodding	no	NO		NO		NO		NO		NO		NO		NO		NO		NO		NO		Yes	1	Anti-epileptic Medicine	Carbamazepine	Only in the past
180	FEMALE	16	Jur	YES		16	NO	YES	NO	YES	YES	YES	YES	NO	YES	Generalized convulsive seizures Absences	NO			10	#VALUE!	6	Epilepsy without head nodding	no	NO		NO		NO		NO		NO		NO		NO		NO		NO		NO		Yes	1	Anti-epileptic Medicine	Carbamazepine	Only in the past
181	FEMALE	20	Jur	YES		14	NO	YES	NO	YES	YES	NO	YES	NO	NO	Generalized convulsive seizures Nodding seizures	YES, STILL ONGOING	4		4	16	16	Head nodding syndrome plus (including other seizure types)	no	NO		NO		NO		NO		NO		NO		NO		NO		NO		NO		Yes	1	Anti-epileptic Medicine	Carbamazepine	Only in the past
182	FEMALE	22	Jur	NO	4	4	NO	YES	NO	YES	YES	NO	YES	YES	NO	Generalized convulsive seizures	NO			11	#VALUE!	11	Epilepsy without head nodding	no	NO		NO		NO		NO		NO		NO		NO		NO		NO		NO		Yes	1	Anti-epileptic Medicine	Carbamazepine	Only in the past
183	MALE	29	Jur	YES		10	NO	YES	YES	YES	YES	YES	YES	NO	NO	Generalized convulsive seizures Absences	NO			9	#VALUE!	20	Epilepsy without head nodding	no	NO		NO		NO		NO		NO		NO		NO		NO		NO		NO		Unknown, as age of onset unknown	1	Anti-epileptic Medicine	Carbamazepine	Only in the past
184	MALE	20	Jur	YES		22	NO	YES	NO	YES	YES	NO	YES	NO	NO	Generalized convulsive seizures Nodding seizures	YES, STILL ONGOING	888		6	13	14	Head nodding syndrome plus (including other seizure types)	no	NO		NO		NO		NO		NO		NO		NO		NO		NO		NO		Yes	1	Anti-epileptic Medicine	Carbamazepine	Only in the past
185	FEMALE	22	Jur	YES		29	NO	YES	NO	YES	YES	NO	YES	NO	YES	Generalized convulsive seizures Nodding seizures	YES, STILL ONGOING	2		2	20	20	Head nodding syndrome plus (including other seizure types)	no	NO		NO		NO		NO		NO		NO		NO		NO		NO		NO		No, too young age of onset	1	Anti-epileptic Medicine	Carbamazepine	Only in the past
186	MALE	38	Jur	YES		19	NO	YES	NO	YES	YES	YES	YES	NO	YES	Generalized convulsive seizures Absences	NO			9	#VALUE!	29	Epilepsy without head nodding	no	NO		NO		NO		NO		NO		NO		NO		NO		NO		NO		Unknown, as age of onset unknown	1	Anti-epileptic Medicine	Carbamazepine	Only in the past
187	FEMALE	6	Jur	YES		30	NO	YES	YES	YES	YES	NO	YES	NO	YES	Generalized convulsive seizures Nodding seizures	YES, STILL ONGOING	2		2	4	4	Head nodding syndrome plus (including other seizure types)	no	NO		NO		NO		NO		NO		NO		NO		NO		NO		NO		No, too young age of onset	1	Anti-epileptic Medicine	Carbamazepine	Only in the past
188	FEMALE	20	Jur	YES		16	NO	YES	YES	YES	YES	YES	YES	NO	YES	Generalized convulsive seizures Absences Nodding seizures	YES, STILL ONGOING	8		8	12	12	Head nodding syndrome plus (including other seizure types)	no	NO		NO		NO		NO		NO		NO		NO		NO		NO		NO		Yes	1	Anti-epileptic Medicine	Carbamazepine	Only in the past
189	MALE	25	Jur	YES		20	NO	YES	NO	YES	YES	NO	YES	NO	NO	Generalized convulsive seizures Nodding seizures	YES, STILL ONGOING	888		9	18	16	Head nodding syndrome plus (including other seizure types)	no	NO		NO		NO		NO		NO		NO		NO		NO		NO		NO		Unknown, as age of onset unknown	1	Anti-epileptic Medicine	Carbamazepine	Only in the past
190	MALE	20	Jur	YES		32	NO	YES	NO	YES	YES	NO	YES	NO	NO	Generalized convulsive seizures Nodding seizures	YES, STILL ONGOING	888		9	13	11	Head nodding syndrome plus (including other seizure types)	no	NO		NO		NO		NO		NO		NO		NO		NO		NO		YES	Onchocerciasis	Unknown, as age of onset unknown	1	Anti-epileptic Medicine	Carbamazepine	Only in the past
191	MALE	17	Jur	YES		22	NO	YES	NO	YES	YES	NO	YES	NO	NO	Generalized convulsive seizures Nodding seizures	YES, STILL ONGOING	888		8	9	9	Head nodding syndrome plus (including other seizure types)	no	NO		NO		NO		NO		NO		NO		NO		NO		NO		NO		Yes	1	Anti-epileptic Medicine	Carbamazepine	Only in the past
192	MALE	22	Jur	YES		18	YES	NO				NO	NO	NO	DON'T KNOW	Nodding seizures	YES, STILL ONGOING	9		9	13	13	Head nodding syndrome	no	NO		NO		NO		NO		NO		NO		NO		NO		NO		YES	Onchocerciasis	Yes	1	Anti-epileptic Medicine	Carbamazepine	Currently (took it every day last week)
193	FEMALE	21	Jur	NO	21	21	NO	YES	YES	YES	YES	NO	YES	NO	YES	Generalized convulsive seizures	NO			5	#VALUE!	16	Epilepsy without head nodding	no	NO		NO		NO		NO		NO		NO		NO		NO		NO		NO		Yes	1	Anti-epileptic Medicine	Carbamazepine	Only in the past
194	FEMALE	20	Jur	YES		18	NO	YES	YES	YES	YES	NO	NO	NO	YES	Generalized convulsive seizures Nodding seizures	YES, STILL ONGOING	9		9	11	11	Head nodding syndrome plus (including other seizure types)	no	NO		NO		NO		NO		NO		NO		NO		NO		NO		YES	Onchocerciasis	Yes	1	Anti-epileptic Medicine	Carbamazepine	Only in the past
195	MALE	21	Jur	NO	14	14	NO	YES	NO	YES	NO	NO	YES	DON'T KNOW	NO	Generalized convulsive seizures	NO			10	#VALUE!	11	Epilepsy without head nodding	no	NO		NO		NO		NO		NO		NO		NO		NO		NO		NO		Yes	1	No treatment
196	MALE	19	Jur	YES		29	NO	YES	NO	YES	NO	YES	YES	DON'T KNOW	NO	Generalized convulsive seizures Absences	NO			5	#VALUE!	14	Epilepsy without head nodding	no	NO		NO		NO		NO		NO		NO		NO		NO		NO		NO		Yes	1	No treatment
197	FEMALE	16	Jur	YES		20	NO	YES	YES	YES	YES	YES	YES	YES	YES	Generalized convulsive seizures Absences Nodding seizures	YES, STILL ONGOING	2		3	14	13	Head nodding syndrome plus (including other seizure types)	no	NO		NO		NO		NO		NO		NO		NO		NO		NO		NO		Yes	1	No treatment
198	MALE	24	Jur	YES		26	NO	NO				YES	YES	YES	YES	Generalized convulsive seizures Absences	NO			10	#VALUE!	14	Epilepsy without head nodding	no	NO		NO		NO		NO		NO		NO		NO		NO		NO		NO		Yes	1	No treatment
199	MALE	18	Jur	YES		23	NO	YES	YES	YES	YES	YES	YES	YES	YES	Generalized convulsive seizures Absences Nodding seizures	YES, STILL ONGOING	2		5	16	13	Head nodding syndrome plus (including other seizure types)	no	NO		NO		NO		NO		NO		NO		NO		NO		NO		NO		Yes	1	No treatment
200	MALE	20	Jur	YES		7	NO	YES	YES	YES	NO	NO	YES	YES	YES	Generalized convulsive seizures Nodding seizures Absences	YES, STILL ONGOING	10		10	10	10	Head nodding syndrome plus (including other seizure types)	no	NO		NO		NO		NO		NO		NO		NO		NO		NO		NO		Yes	1	No treatment
201	FEMALE	23	Jur	YES		18	NO	YES	YES	YES	YES	YES	YES	YES	YES	Generalized convulsive seizures Nodding seizures Absences	YES, STILL ONGOING	10		12	13	11	Head nodding syndrome plus (including other seizure types)	no	NO		NO		NO		NO		NO		NO		NO		NO		NO		YES	Meningitis	No, meningitis	1	No treatment
202	MALE	18	Jur	YES		26	NO	YES	YES	YES	NO	NO	YES	NO	YES	Generalized convulsive seizures Nodding seizures	YES, STILL ONGOING	2		3	16	15	Head nodding syndrome plus (including other seizure types)	no	NO		NO		NO		NO		NO		NO		NO		NO		NO		NO		Yes	1	No treatment
203	FEMALE	30	Jur	YES		21	NO	YES	YES	YES	YES	NO	YES	NO	YES	Generalized convulsive seizures	NO			15	#VALUE!	15	Epilepsy without head nodding	no	NO		NO		NO		NO		NO		NO		NO		NO		NO		NO		Yes	1	No treatment
204	FEMALE	23	Jur	YES		25	NO	YES	NO	NO	NO	NO	NO	NO	NO	Nodding seizures	YES, STILL ONGOING	7		9	16	14	Head nodding syndrome	no	NO		NO		NO		NO		NO		NO		NO		NO		NO		NO		Unknown, as age of onset unknown	1	No treatment
205	FEMALE	11	Jur	YES		20	NO	NO				NO	NO	NO	NO	Nodding seizures	YES, STILL ONGOING	7		2	4	9	Head nodding syndrome	yes, severe malaria	NO		YES	1	NO		NO		NO		NO		NO		NO		NO		NO		No, severe malaria	1	No treatment
206	FEMALE	19	Jur	YES		15	NO	YES	YES	YES	YES	YES	YES	YES	YES	Generalized convulsive seizures Absences	YES, IN THE PAST		7	10	#VALUE!	9	Epilepsy without head nodding	no	NO		NO		NO		NO		NO		NO		NO		NO		NO		NO		Yes	1	No treatment
207	MALE	25	Jur	YES		17	NO	NO				YES	NO	NO	YES	Generalized convulsive seizures	NO			18	#VALUE!	7	Epilepsy without head nodding	no	NO		NO		NO		NO		NO		NO		NO		NO		NO		NO		Yes	1	Anti-epileptic Medicine	Carbamazepine	Only in the past
208	MALE	21	Jur	YES		19	NO	NO				NO	YES	NO	YES	One seizure	NO			9	#VALUE!	12	Epilepsy without head nodding	no	NO		NO		NO		NO		NO		NO		NO		NO		NO		YES	Onchocerciasis	Yes	1	Anti-epileptic Medicine	Carbamazepine	Only in the past
209	FEMALE	30	Jur	YES		14	NO	YES	YES	YES	YES	YES	NO	NO	YES	Generalized convulsive seizures	NO			12	#VALUE!	18	Epilepsy without head nodding	no	DON'T KNOW		DON'T KNOW		DON'T KNOW		DON'T KNOW		DON'T KNOW		DON'T KNOW		NO		NO		NO		NO		Yes	1	No treatment
210	FEMALE	20	Jur	YES		19	NO	YES	YES	YES	NO	NO	NO	NO	NO	Generalized convulsive seizures Nodding seizures	YES, STILL ONGOING	10		10	10	10	Head nodding syndrome plus (including other seizure types)	no	NO		NO		NO		NO		NO		NO		NO		NO		NO		NO		Yes	1	Anti-epileptic Medicine	Carbamazepine	Currently (took it every day last week)
211	FEMALE	24	Jur	YES		35	NO	YES	YES	YES	NO	YES	NO	NO	NO	Generalized convulsive seizures Nodding seizures	YES, STILL ONGOING	10		12	14	12	Head nodding syndrome plus (including other seizure types)	no	NO		NO		NO		NO		NO		NO		NO		NO		NO		NO		Yes	1	Anti-epileptic Medicine	Carbamazepine	Only in the past
212	MALE	27	Jur	YES		16	NO	YES	NO	YES	NO	YES	NO	NO	YES	Generalized convulsive seizures Nodding seizures	YES, STILL ONGOING	10		6	17	21	Head nodding syndrome plus (including other seizure types)	no	NO		NO		NO		NO		NO		NO		NO		NO		NO		YES	Onchocerciasis	Yes	1	Anti-epileptic Medicine	Carbamazepine	Only in the past
213	FEMALE	18	Jur	YES		10	NO	YES	YES	YES	NO	NO	NO	NO	YES	Generalized convulsive seizures	NO			6	#VALUE!	12	Epilepsy without head nodding	no	NO		NO		NO		NO		NO		NO		NO		NO		NO		YES	Onchocerciasis	Yes	1	Anti-epileptic Medicine	Carbamazepine	Only in the past
214	FEMALE	19	Jur	NO	11	11	NO	YES	NO	YES	NO	NO	NO	NO	NO	Generalized convulsive seizures	NO			4	#VALUE!	15	Epilepsy without head nodding	no	NO		NO		NO		NO		NO		NO		DON'T KNOW		DON'T KNOW		DON'T KNOW		NO		Yes	1	Anti-epileptic Medicine	Carbamazepine	Only in the past
215	FEMALE	18	Jur	YES		18	NO	YES	YES	YES	NO	NO	NO	NO	NO	Generalized convulsive seizures	NO			7	#VALUE!	11	Epilepsy without head nodding	no	NO		NO		NO		NO		NO		NO		NO		NO		NO		NO		Yes	1	Anti-epileptic Medicine	Carbamazepine	Only in the past
216	FEMALE	22	Jur	YES		18	NO	YES	YES	YES	NO	YES	NO	YES	YES	Generalized convulsive seizures Nodding seizures	YES, STILL ONGOING	5		10	17	12	Epilepsy without head nodding	no	NO		NO		NO		NO		NO		NO		NO		NO		NO		NO		Yes	1	Anti-epileptic Medicine	Carbamazepine	Only in the past
217	FEMALE	13	Jur	YES		21	NO	YES	YES	YES	NO	NO	DON'T KNOW	DON'T KNOW	DON'T KNOW	Absences	YES, STILL ONGOING	5		5	8	8	Head nodding syndrome plus (including other seizure types)	no	NO		NO		NO		NO		NO		DON'T KNOW		DON'T KNOW		DON'T KNOW		DON'T KNOW		DON'T KNOW		Yes	1	No treatment
218	MALE	24	Jur	YES		14	NO	YES	NO	YES	DON'T KNOW	NO	NO	NO	YES	Generalized convulsive seizures	NO			6	#VALUE!	18	Epilepsy without head nodding	no	NO		NO		NO		NO		NO		NO		NO		NO		NO		YES	Onchocerciasis	Yes	1	Anti-epileptic Medicine	Carbamazepine	Currently (took it every day last week)
219	MALE	20	Jur	YES		17	NO	YES	YES	YES	NO	NO	NO	YES	NO	Generalized convulsive seizures Nodding seizures	YES, STILL ONGOING	7		10	13	10	Head nodding syndrome plus (including other seizure types)	no	NO		NO		NO		NO		NO		NO		NO		NO		NO		NO		Yes	1	No treatment
220	MALE	25	Jur	YES		15	NO	YES	YES	YES	YES	NO	NO	NO	YES	Generalized convulsive seizures	NO			10	15	15	Head nodding syndrome plus (including other seizure types)	no	NO		NO		NO		NO		NO		NO		NO		NO		NO		NO		Yes	1	No treatment
221	MALE	23	Jur	YES		18	NO	YES	NO	YES	YES	YES	YES	NO	YES	Generalized convulsive seizures	NO			14	#VALUE!	9	Epilepsy without head nodding	no	NO		NO		NO		NO		NO		YES	Onchocerciasis	NO		NO		NO		NO		Yes	1	No treatment
222	FEMALE	26	Jur	YES		23	NO	YES	YES	YES	NO	YES	YES	NO	YES	Generalized convulsive seizures	NO			12	#VALUE!	14	Epilepsy without head nodding	no	NO		NO		NO		NO		NO		YES	Onchocerciasis	NO		NO		NO		NO		Yes	1	Anti-epileptic Medicine	Carbamazepine	Currently (took it every day last week)
223	FEMALE	24	Jur	YES		15	NO	YES	NO	YES	YES	YES	YES	NO	YES	Generalized convulsive seizures	NO			10	#VALUE!	14	Epilepsy without head nodding	no	NO		NO		NO		NO		NO		YES	Onchocerciasis	NO		NO		NO		NO		Yes	1	Mix
224	MALE	15	Jur	YES		17	NO	YES	YES	YES	YES	YES	YES	YES	YES	Generalized convulsive seizures	NO			6	#VALUE!	9	Epilepsy without head nodding	no	NO		NO		NO		NO		NO		YES	Onchocerciasis	NO		NO		NO		YES	Onchocerciasis	Yes	1	Mix
225	MALE	14	Jur	YES		18	NO	NO				NO	YES	NO	YES	Focal motoric seizures without loss of consciousness	NO			8	#VALUE!	6	Epilepsy without head nodding	no	NO		NO		NO		NO		NO		YES	Onchocerciasis	NO		NO		NO		NO		Yes	1	Mix
226	MALE	23	Jur	YES		13	NO	NO				YES	YES	YES	YES	Nodding seizures Focal motoric seizures without loss of consciousness	YES, STILL ONGOING	5		7	18	16	Head nodding syndrome plus (including other seizure types)	no	NO		NO		NO		NO		NO		YES	Onchocerciasis	NO		NO		NO		NO		Yes	1	Mix
227	FEMALE	28	Jur	YES		21	NO	YES	YES	YES	YES	YES	YES	NO	YES	Generalized convulsive seizures Nodding seizures	YES, STILL ONGOING	5		8	23	20	Head nodding syndrome plus (including other seizure types)	no	NO		NO		NO		NO		NO		YES	Onchocerciasis	DON'T KNOW		NO		NO		NO		Yes	1	Mix
228	MALE	22	Jur	YES		8	NO	YES	YES	YES	YES	YES	YES	NO	YES	Generalized convulsive seizures	NO			5	#VALUE!	17	Epilepsy without head nodding	no	NO		NO		NO		NO		NO		YES	Onchocerciasis	NO		NO		NO		NO		Yes	1	Anti-epileptic Medicine	Carbamazepine	Only in the past
229	FEMALE	22	Jur	YES		42	NO	NO				YES	NO	NO	YES	Nodding seizures	YES, STILL ONGOING	6		6	16	16	Head nodding syndrome	no	NO		NO		NO		NO		NO		NO		NO		NO		NO		NO		Yes	1	Mix
230	MALE	42	Jur	YES		20	NO	YES	YES	YES	YES	YES	YES	NO	YES	Generalized convulsive seizures	NO			18	#VALUE!	24	Epilepsy without head nodding	no	NO		NO		NO		NO		NO		YES	Onchocerciasis	NO		NO		NO		NO		Yes	1	Anti-epileptic Medicine	Carbamazepine	Only in the past
231	FEMALE	28	Jur	YES		39	NO	NO				NO	NO	NO	YES	Nodding seizures	YES, STILL ONGOING	11		11	17	17	Head nodding syndrome	no	NO		NO		NO		NO		NO		YES	Onchocerciasis	NO		NO		NO		NO		Yes	1	No treatment
232	FEMALE	31	Jur	YES		12	YES	YES	YES	YES	YES	YES	YES	NO	YES	Generalized convulsive seizures Nodding seizures	YES, STILL ONGOING	7		8	24	23	Head nodding syndrome plus (including other seizure types)	no	NO		NO		NO		NO		NO		YES	Onchocerciasis	NO		NO		NO		NO		Yes	1	Anti-epileptic Medicine	Carbamazepine	Only in the past
233	FEMALE	17	Jur	YES		24	NO	YES	YES	YES	YES	YES	YES	NO	YES	Generalized convulsive seizures	NO			6	#VALUE!	11	Epilepsy without head nodding	no	NO		NO		NO		NO		NO		YES	Onchocerciasis	NO		NO		NO		NO		Yes	1	Anti-epileptic Medicine	Carbamazepine	Only in the past
234	MALE	28	Jur	YES		36	NO	YES	NO	YES	NO	YES	YES	NO	YES	Generalized convulsive seizures	NO			22	#VALUE!	6	Epilepsy without head nodding	no	NO		NO		NO		NO		NO		NO		NO		NO		NO		NO		No, age of onset too old	1	Anti-epileptic Medicine	Carbamazepine	Only in the past
235	FEMALE	24	Jur	YES		25	NO	YES	NO	YES	YES	YES	YES	NO	YES	Generalized convulsive seizures	NO			12	#VALUE!	12	Epilepsy without head nodding	no	NO		NO		NO		NO		NO		YES	Onchocerciasis	NO		NO		NO		NO		Yes	1	Anti-epileptic Medicine	Carbamazepine	Only in the past
236	FEMALE	29	Jur	YES		18	NO	YES	YES	YES	YES	YES	YES	NO	YES	Generalized convulsive seizures	NO			10	#VALUE!	19	Epilepsy without head nodding	no	NO		NO		NO		NO		NO		YES	Onchocerciasis	NO		NO		NO		NO		Yes	1	Mix
237	MALE	14	Jur	YES		18	NO	NO				NO	NO	NO	NO	Nodding seizures	YES, STILL ONGOING	10		10	4	4	Head nodding syndrome	no	NO		NO		NO		NO		NO		NO		NO		NO		NO		NO		Yes	1	No treatment
238	MALE	18	Jur	NO	24	24	NO	YES	NO	YES	NO	YES	YES	NO	YES	Generalized convulsive seizures	NO			14	#VALUE!	4	Epilepsy without head nodding	no	NO		NO		NO		NO		NO		YES	Onchocerciasis	NO		NO		NO		NO		Yes	1	No treatment
239	MALE	12	Jur	YES		21	NO	NO				NO	YES	YES	YES	Focal motoric seizures with decreased consciousness	NO			7	#VALUE!	5	Epilepsy without head nodding	no	NO		NO		NO		NO		NO		NO		NO		NO		NO		NO		Yes	1	Anti-epileptic Medicine	Phenobarbital Carbamazepine	Currently (took it every day last week)
240	MALE	13	Jur	YES		20	NO	YES	NO	YES	NO	NO	NO	NO	YES	Nodding seizures	YES, STILL ONGOING	4		4	9	9	Head nodding syndrome	no	NO		NO		NO		NO		NO		NO		NO		NO		NO		NO		Yes	1	Anti-epileptic Medicine	Carbamazepine	Only in the past
241	FEMALE	22	Jur	YES		45	NO	YES	NO	YES	YES	NO	NO	NO	YES	Generalized convulsive seizures	NO			14	#VALUE!	8	Epilepsy without head nodding	no	NO		NO		NO		NO		NO		NO		NO		NO		NO		NO		Yes	1	Anti-epileptic Medicine	Phenobarbital	Currently (took it every day last week)
242	MALE	25	Jur	YES		15	NO	YES	NO	NO	NO	NO	NO	NO	YES	Nodding seizures	YES, STILL ONGOING	8		8	17	17	Head nodding syndrome	no	NO		NO		NO		NO		NO		NO		NO		NO		NO		NO		Yes	1	Anti-epileptic Medicine	Carbamazepine	Only in the past
243	FEMALE	23	Jur	YES		28	NO	YES	YES	YES	YES	NO	NO	NO	YES	Generalized convulsive seizures	NO			9	#VALUE!	14	Epilepsy without head nodding	no	NO		NO		NO		NO		NO		NO		NO		NO		NO		NO		Yes	1	Anti-epileptic Medicine	Phenobarbital	Only in the past
244	FEMALE	24	Jur	YES		18	NO	YES	YES	YES	YES	NO	NO	NO	YES	Generalized convulsive seizures	NO			17	#VALUE!	7	Other diagnosis	no	NO		NO		NO		NO		NO		NO		NO		NO		NO		NO		No	1	No treatment
245	FEMALE	25	Jur	NO	13	13	YES	YES	NO	YES	YES	YES	NO	NO	NO	Atonic seizures (drop attacks	NO			5	#VALUE!	20	Epilepsy without head nodding	no	NO		NO		NO		NO		NO		NO		NO		NO		NO		NO		Yes	1	No treatment
246	FEMALE	15	Jur	YES		10	NO	NO				NO	YES	NO	NO	Focal motoric seizures with decreased consciousness	NO			3	#VALUE!	12	Epilepsy without head nodding	yes, severe malaria	NO		YES	2	DON'T KNOW		NO		NO		NO		NO		NO		NO		YES	Measles	No, severe malaria	1	Anti-epileptic Medicine	Carbamazepine	Only in the past
247	FEMALE	21	Jur	YES		22	YES	NO				NO	NO	NO	YES	Generalized convulsive seizures	NO			5	#VALUE!	16	Epilepsy without head nodding	no	NO		NO		DON'T KNOW		DON'T KNOW		DON'T KNOW		NO		NO		NO		NO		NO		Yes	1	Anti-epileptic Medicine	Carbamazepine	Only in the past
248	MALE	16	Jur	YES		15	NO	NO				NO	YES	NO	YES	Nodding seizures	YES, STILL ONGOING	7		7	9	9	Head nodding syndrome plus (including other seizure types)	yes, severe malaria	NO		YES	2	NO		NO		NO		NO		NO		NO		NO		YES	Severe headache	No, severe malaria	1	Anti-epileptic Medicine	Carbamazepine	Only in the past
249	FEMALE	20	Jur	YES		20	NO	YES	YES	YES	YES	YES	YES	YES	YES	Generalized convulsive seizures Atonic seizures (drop attacks Nodding seizures	YES, STILL ONGOING	10		9	10	11	Head nodding syndrome plus (including other seizure types)	no	DON'T KNOW		DON'T KNOW		NO		DON'T KNOW		DON'T KNOW		NO		NO		NO		NO		DON'T KNOW		Unknown, as age of onset unknown	1	No treatment
250	FEMALE	18	Jur	YES		25	NO	YES	YES	YES	YES	YES	YES	DON'T KNOW	YES	Atonic seizures (drop attacks Nodding seizures	YES, STILL ONGOING	12		14	6	4	Head nodding syndrome plus (including other seizure types)	no	NO		YES	11	NO		DON'T KNOW		DON'T KNOW		DON'T KNOW		NO		NO		NO		NO		Yes	1	No treatment
251	MALE	20	Jur	YES		31	NO	YES	YES	YES	YES	YES	YES	DON'T KNOW	YES	Atonic seizures (drop attacks Nodding seizures Generalized convulsive seizures	YES, STILL ONGOING	9		10	11	10	Head nodding syndrome plus (including other seizure types)	no	NO		DON'T KNOW		NO		NO		NO		NO		NO		NO		NO		NO		Yes	1	Anti-epileptic Medicine	Carbamazepine	Only in the past
252	MALE	18	Jur	YES		38	NO	YES	YES	YES	YES	YES	NO	NO	YES	Nodding seizures Generalized convulsive seizures Absences	YES, STILL ONGOING	6		0	12	18	Head nodding syndrome plus (including other seizure types)	yes, severe malaria	NO		YES	3	NO		NO		NO		NO		NO		NO		NO		YES	Severe malaria	No, severe malaria	1	Anti-epileptic Medicine	Carbamazepine	Only in the past
253	MALE	20	Jur	NO	15	15	NO	YES	NO	YES	YES	YES	YES	NO	YES	Generalized convulsive seizures Absences	NO			10	#VALUE!	10	Epilepsy without head nodding	no	NO		NO		NO		NO		NO		NO		NO		NO		NO		NO		Yes	1	Anti-epileptic Medicine	Carbamazepine	Currently (took it every day last week)
254	FEMALE	26	Jur	YES		18	NO	NO				NO	NO	NO	YES	Nodding seizures	YES, STILL ONGOING	6		6	20	20	Head nodding syndrome	no	NO		NO		NO		NO		NO		NO		NO		NO		NO		YES	Onchocerciasis	Yes	1	Anti-epileptic Medicine	Carbamazepine	Only in the past
255	FEMALE	20	Jur	YES		26	NO	YES	NO	YES	YES	NO	YES	NO	NO	Generalized convulsive seizures	NO			15	#VALUE!	5	Epilepsy without head nodding	no	NO		NO		NO		NO		NO		NO		NO		NO		NO		NO		Yes	1	Anti-epileptic Medicine	Carbamazepine	Only in the past
256	FEMALE	12	Jur	YES		18	NO	NO				NO	NO	NO	NO	Nodding seizures	YES, STILL ONGOING	7		7	5	5	Head nodding syndrome	no	NO		NO		NO		NO		NO		NO		NO		NO		NO		NO		Yes	0	Anti-epileptic Medicine	Carbamazepine	Only in the past
257	MALE	34	Jur	YES		23	NO	YES	YES	YES	YES	NO	YES	NO	YES	Generalized convulsive seizures	NO			27	#VALUE!	7	Epilepsy without head nodding	no	NO		NO		NO		NO		NO		NO		NO		NO		NO		NO		No, age of onset too old	1	Anti-epileptic Medicine	Carbamazepine	Only in the past
258	FEMALE	23	Jur	YES		20	NO	YES	YES	YES	YES	NO	YES	NO	YES	Generalized convulsive seizures	NO			5	#VALUE!	18	Epilepsy without head nodding	no	NO		NO		NO		NO		NO		NO		NO		NO		NO		NO		Yes	1	Anti-epileptic Medicine	Carbamazepine	Only in the past
259	FEMALE	23	Jur	YES		19	NO	YES	YES	YES	YES	YES	YES	NO	YES	Generalized convulsive seizures Absences	NO			10	#VALUE!	13	Epilepsy without head nodding	no	NO		NO		NO		NO		NO		NO		NO		NO		NO		NO		Yes	1	Anti-epileptic Medicine	Carbamazepine	Only in the past
260	MALE	20	Jur	YES		19	NO	YES	NO	YES	YES	NO	YES	NO	YES	Generalized convulsive seizures	NO			6	#VALUE!	14	Epilepsy without head nodding	no	NO		NO		NO		NO		NO		NO		NO		NO		NO		NO		Yes	1	Anti-epileptic Medicine	Carbamazepine	Only in the past
261	MALE	24	Jur	YES		15	NO	NO				NO	NO	NO	YES	Nodding seizures	YES, STILL ONGOING	4		4	20	20	Head nodding syndrome	no	NO		NO		NO		NO		NO		NO		NO		NO		NO		NO		Yes	1	Anti-epileptic Medicine	Carbamazepine	Only in the past
262	MALE	34	Jur	YES		26	NO	YES	NO	YES	NO	NO	YES	NO	NO	Generalized convulsive seizures	NO			3	#VALUE!	31	Epilepsy without head nodding	no	NO		NO		NO		NO		NO		NO		NO		NO		NO		NO		Yes	1	No treatment
263	FEMALE	18	Jur	YES		17	NO	YES	NO	YES	NO	NO	YES	YES	NO	Generalized convulsive seizures	NO			10	#VALUE!	8	Epilepsy without head nodding	no	NO		NO		NO		NO		NO		NO		NO		NO		NO		NO		Yes	1	No treatment
264	FEMALE	30	Jur	NO	8	8	NO	YES	YES	YES	YES	NO	YES	YES	NO	Generalized convulsive seizures Nodding seizures	YES, IN THE PAST		10	7	#VALUE!	23	Epilepsy without head nodding	no	NO		NO		NO		NO		NO		NO		NO		NO		NO		NO		Yes	1	No treatment
265	MALE	33	Jur	YES		21	NO	YES	YES	YES	NO	NO	YES	YES	YES	Generalized convulsive seizures	NO			12	#VALUE!	21	Epilepsy without head nodding	no	NO		NO		NO		NO		NO		NO		NO		NO		NO		NO		Yes	1	Anti-epileptic Medicine	Carbamazepine	Currently (took it every day last week)
266	FEMALE	25	Jur	NO	10	10	NO	YES	NO	YES	NO	NO	YES	NO	YES	Generalized convulsive seizures	NO			20	#VALUE!	5	Epilepsy without head nodding	no	NO		NO		NO		NO		NO		NO		NO		NO		NO		YES	Onchocerciasis	No, age of onset too old	1	Anti-epileptic Medicine	Carbamazepine	Only in the past
267	FEMALE	22	Jur	NO	18	18	NO	YES	YES	YES	NO	NO	YES	YES	YES	Generalized convulsive seizures	NO			16	#VALUE!	6	Epilepsy without head nodding	no	NO		NO		NO		NO		NO		NO		NO		NO		NO		NO		Yes	1	No treatment
268	MALE	26	Jur	YES		22	NO	YES	NO	NO	YES	NO	YES	NO	YES	Generalized convulsive seizures	NO			16	#VALUE!	10	Epilepsy without head nodding	no	NO		NO		NO		NO		NO		NO		DON'T KNOW		NO		DON'T KNOW		NO		Yes	1	No treatment
269	FEMALE	27	Jur	YES		16	NO	YES	YES	YES	NO	NO	YES	YES	YES	Generalized convulsive seizures	NO			12	#VALUE!	15	Epilepsy without head nodding	no	NO		NO		NO		NO		NO		NO		DON'T KNOW		NO		NO		DON'T KNOW		Yes	1	No treatment
270	MALE	20	Jur	YES		30	NO	YES	YES	YES	YES	NO	YES	DON'T KNOW	YES	Generalized convulsive seizures Nodding seizures	YES, STILL ONGOING	12		15	8	5	Head nodding syndrome plus (including other seizure types)	no	NO		NO		NO		NO		NO		NO		NO		NO		NO		NO		Yes	1	No treatment
271	MALE	18	Jur	YES		20	NO	YES	YES	YES	NO	NO	YES	YES	YES	Generalized convulsive seizures	NO			13	#VALUE!	5	Epilepsy without head nodding	no	NO		NO		NO		NO		NO		NO		NO		NO		NO		NO		Yes	1	No treatment
272	FEMALE	30	Jur	YES		30	NO	YES	NO	YES	NO	NO	YES	NO	YES	Generalized convulsive seizures	YES, IN THE PAST		15	16	#VALUE!	14	Epilepsy without head nodding	no	NO		NO		NO		NO		NO		NO		NO		NO		NO		NO		Yes	1	No treatment
273	MALE	11	Jur	YES		26	NO	YES	YES	YES	YES	NO	YES	NO	YES	Generalized convulsive seizures	NO			11	#VALUE!	0	Epilepsy without head nodding	no	NO		NO		NO		NO		NO		NO		NO		NO		NO		NO		yes	1	No treatment
274	FEMALE	24	Jur	YES		17	NO	YES	YES	YES	YES	YES	YES	YES	YES	Generalized convulsive seizures Absences	NO			8	#VALUE!	16	Epilepsy without head nodding	no	NO		NO		NO		NO		NO		NO		NO		NO		NO		NO		Yes	1	No treatment
275	FEMALE	20	Jur	YES		16	NO	YES	YES	YES	YES	NO	YES	YES	YES	Generalized convulsive seizures	NO			13	#VALUE!	7	Epilepsy without head nodding	no	NO		NO		NO		NO		NO		NO		NO		NO		NO		NO		Yes	1	No treatment
276	MALE	27	Jur	YES		21	NO	YES	YES	YES	YES	NO	YES	NO	YES	Generalized convulsive seizures	NO			10	#VALUE!	17	Epilepsy without head nodding	no	NO		NO		NO		NO		NO		NO		NO		NO		NO		NO		Yes	1	No treatment
277	FEMALE	21	Jur	NO	2	2	NO	YES	NO	NO	NO	NO	YES	YES	YES	Generalized convulsive seizures	NO			16	#VALUE!	5	Epilepsy without head nodding	no	NO		NO		NO		NO		NO		NO		NO		NO		NO		NO		No, new to the study area	1	No treatment
278	MALE	31	Jur	YES		20	NO	YES	YES	YES	YES	NO	YES	NO	NO	Generalized convulsive seizures	NO			15	#VALUE!	16	Epilepsy without head nodding	no	NO		NO		NO		NO		NO		NO		NO		NO		NO		NO		Yes	1	No treatment
279	MALE	26	Jur	YES		20	NO	YES	YES	YES	YES	NO	YES	YES	YES	Generalized convulsive seizures	NO			5	#VALUE!	21	Epilepsy without head nodding	no	NO		NO		NO		NO		NO		NO		NO		NO		NO		NO		Yes	1	Anti-epileptic Medicine	Carbamazepine	Currently (took it every day last week)
280	MALE	32	Jur	NO	8	8	NO	YES	NO	YES	NO	YES	YES	YES	YES	Generalized convulsive seizures Absences	NO			15	#VALUE!	17	Epilepsy without head nodding	no	NO		NO		NO		NO		NO		NO		NO		NO		NO		NO		Yes	1	No treatment
281	FEMALE	12	Jur	YES		35	NO	YES	YES	YES	YES	YES	YES	YES	YES	Generalized convulsive seizures	YES, STILL ONGOING	6		10	6	2	Head nodding syndrome plus (including other seizure types)	yes, severe malaria	NO		YES	5	NO		NO		NO		NO		NO		NO		NO		NO		No, severe malaria	1	Anti-epileptic Medicine	Carbamazepine	Only in the past
282	FEMALE	14	Jur	YES		24	NO	YES	YES	YES	YES	YES	YES	NO	YES	Generalized convulsive seizures	YES, STILL ONGOING	6		10	8	4	Head nodding syndrome plus (including other seizure types)	no	NO		NO		NO		NO		NO		NO		NO		NO		NO		YES	Onchocerciasis	Yes	1	Anti-epileptic Medicine	Carbamazepine	Only in the past
283	MALE	15	Jur	YES		21	NO	YES	YES	YES	YES	YES	YES	NO	YES	Generalized convulsive seizures	YES, STILL ONGOING	4		6	11	9	Head nodding syndrome plus (including other seizure types)	no	NO		NO		NO		NO		NO		NO		NO		NO		NO		NO		Yes	1	Anti-epileptic Medicine	Carbamazepine	Only in the past
284	MALE	47	Jur	NO	13	13	NO	YES	YES	YES	YES	YES	YES	YES	YES	Generalized convulsive seizures	NO			42	#VALUE!	5	Epilepsy without head nodding	no	NO		NO		NO		NO		NO		YES	Stroke	DON'T KNOW		NO		NO		NO		No, age of onset too old	1	Anti-epileptic Medicine	Carbamazepine	Only in the past
285	FEMALE	18	Jur	YES		20	NO	YES	YES	YES	YES	YES	YES	YES	YES	Generalized convulsive seizures	YES, STILL ONGOING	6		10	12	8	Head nodding syndrome plus (including other seizure types)	no	NO		NO		NO		NO		NO		NO		NO		NO		NO		NO		Yes	1	Anti-epileptic Medicine	Carbamazepine	Only in the past
286	FEMALE	3	Jur	YES		28	NO	YES	YES	YES	YES	YES	YES	YES	YES	Atonic seizures (drop attacks	YES, STILL ONGOING	3		3	0	0	Head nodding syndrome plus (including other seizure types)	no	NO		NO		NO		NO		NO		NO		DON'T KNOW		DON'T KNOW		NO		NO		Yes	1	Anti-epileptic Medicine	Carbamazepine	Currently (took it every day last week)
287	FEMALE	22	Jur	YES		4	NO	YES	YES	YES	YES	YES	YES	YES	YES	Generalized convulsive seizures	NO			11	#VALUE!	11	Epilepsy without head nodding	no	DON'T KNOW		DON'T KNOW		NO		NO		NO		NO		NO		NO		NO		NO		Yes	1	Anti-epileptic Medicine	Carbamazepine	Currently (took it every day last week)
288	MALE	9	Jur	YES		14	NO	YES	NO	NO	NO	NO	NO	NO	NO	Nodding seizures	YES, STILL ONGOING	7		7	2	2	Head nodding syndrome	no	NO		NO		NO		NO		NO		NO		NO		NO		NO		NO		Yes	1	Anti-epileptic Medicine	Carbamazepine	Currently (took it every day last week)
289	MALE	20	Jur	YES		16	NO	YES	YES	YES	YES	YES	YES	YES	YES	Generalized convulsive seizures	NO			18	#VALUE!	2	Epilepsy without head nodding	no	DON'T KNOW		DON'T KNOW		DON'T KNOW		NO		NO		NO		NO		NO		NO		NO		Yes	1	Anti-epileptic Medicine	Carbamazepine	Currently (took it every day last week)
290	FEMALE	24	Jur	YES		25	NO	YES	YES	YES	YES	YES	YES	NO	YES	Generalized convulsive seizures	YES, STILL ONGOING	5		10	19	14	Head nodding syndrome plus (including other seizure types)	no	DON'T KNOW		DON'T KNOW		DON'T KNOW		NO		NO		NO		NO		NO		NO		NO		Yes	1	Anti-epileptic Medicine	Carbamazepine	Only in the past
291	MALE	15	Jur	YES		25	NO	YES	YES	YES	YES	YES	YES	YES	YES	Generalized convulsive seizures	YES, STILL ONGOING	6		4	9	11	Head nodding syndrome plus (including other seizure types)	no	NO		NO		NO		NO		NO		NO		NO		NO		NO		NO		Yes	1	Anti-epileptic Medicine	Carbamazepine	Currently (took it every day last week)
292	MALE	21	Jur	YES		14	NO	YES	NO	YES	YES	NO	NO	NO	YES	Generalized convulsive seizures	NO			9	#VALUE!	12	Epilepsy without head nodding	no	NO		NO		NO		NO		NO		NO		NO		NO		NO		NO		Yes	1	Anti-epileptic Medicine	Carbamazepine	Currently (took it every day last week)
293	MALE	20	Jur	YES		18	NO	YES	YES	YES	YES	NO	NO	NO	YES	Generalized convulsive seizures Nodding seizures	YES, STILL ONGOING	9		9	11	11	Epilepsy without head nodding	no	NO		NO		NO		NO		NO		NO		NO		NO		NO		YES	Onchocerciasis	Yes	1	Anti-epileptic Medicine	Carbamazepine	Currently (took it every day last week)
294	MALE	20	Jur	NO	8	8	NO	YES	NO	YES	NO	NO	NO	NO	YES	Generalized convulsive seizures	NO			12	#VALUE!	8	Epilepsy without head nodding	no	NO		NO		NO		NO		NO		NO		NO		NO		NO		NO		Yes	1	Anti-epileptic Medicine	Carbamazepine	Only in the past
295	MALE	39	Jur	YES		23	NO	YES	NO	YES	YES	YES	YES	DON'T KNOW	NO	Generalized convulsive seizures Atonic seizures (drop attacks Nodding seizures	YES, STILL ONGOING	12		9	27	30	Head nodding syndrome plus (including other seizure types)	no	NO		NO		NO		NO		NO		NO		NO		NO		NO		YES	Onchocerciasis	Yes	1	No treatment
296	MALE	19	Jur	YES		15	NO	NO				NO	YES	NO	NO	Atonic seizures (drop attacks Nodding seizures	NO			12	7	7	Head nodding syndrome plus (including other seizure types)	yes, severe malaria	NO		YES	1	NO		NO		NO		NO		NO		NO		NO		NO		No, severe malaria	1	No treatment
297	MALE	24	Jur	YES		22	NO	YES	YES	YES	YES	YES	YES	DON'T KNOW	NO	Atonic seizures (drop attacks Nodding seizures Generalized convulsive seizures	YES, STILL ONGOING	3		5	21	19	Head nodding syndrome plus (including other seizure types)	no	NO		NO		NO		NO		NO		NO		NO		NO		NO		NO		Yes	1	Anti-epileptic Medicine	Carbamazepine	Only in the past
298	MALE	21	Jur	NO	15	15	YES	YES	YES	YES	NO	YES	YES	NO	YES	Generalized convulsive seizures	NO			8	#VALUE!	13	Epilepsy without head nodding	no	NO		NO		NO		NO		NO		NO		NO		NO		NO		NO		Yes	1	No treatment
299	MALE	36	Jur	YES		35	NO	YES	NO	YES	YES	YES	YES	NO	NO	Generalized convulsive seizures	NO			17	#VALUE!	19	Epilepsy without head nodding	no	NO		NO		NO		NO		NO		NO		NO		NO		NO		NO		Yes	1	No treatment
300	FEMALE	26	Jur	YES		17	NO	YES	YES	YES	YES	YES	YES	NO	YES	Generalized convulsive seizures	NO			11	#VALUE!	15	Epilepsy without head nodding	no	NO		NO		NO		NO		NO		NO		NO		NO		NO		NO		Yes	1	No treatment
301	FEMALE	26	Jur	YES		22	NO	YES	YES	YES	NO	YES	YES	NO	NO	Generalized convulsive seizures Nodding seizures	YES, STILL ONGOING	7		11	19	15	Head nodding syndrome plus (including other seizure types)	no	NO		NO		NO		NO		NO		NO		NO		NO		NO		NO		Yes	1	No treatment
302	MALE	43	Jur	YES		30	NO	YES	NO	YES	YES	YES	YES	NO	YES	Generalized convulsive seizures	NO			26	#VALUE!	17	Epilepsy without head nodding	no	NO		NO		NO		NO		NO		YES	Onchocerciasis	NO		NO		NO		NO		No, age of onset too old	1	No treatment
303	MALE	40	Jur	YES		18	NO	YES	NO	YES	YES	YES	YES	NO	YES	Generalized convulsive seizures	NO			27	#VALUE!	13	Epilepsy without head nodding	no	NO		NO		NO		NO		NO		YES	Onchocerciasis	NO		NO		NO		NO		No, age of onset too old	1	No treatment
304	FEMALE	30	Jur	NO	3	3	NO	YES	YES	YES	NO	YES	YES	NO	YES	Generalized convulsive seizures	NO			20	#VALUE!	10	Epilepsy without head nodding	no	NO		NO		NO		NO		NO		NO		NO		NO		NO		DON'T KNOW		No, age of onset too old	1	Anti-epileptic Medicine	Other Anti-epileptic	Currently (took it every day last week)
305	FEMALE	20	Jur	YES		10	NO	YES	NO	NO	YES	YES	YES	NO	YES	Generalized convulsive seizures Absences	NO			8	#VALUE!	12	Epilepsy without head nodding	no	NO		NO		NO		NO		NO		NO		NO		NO		NO		NO		Yes	1	Anti-epileptic Medicine	Carbamazepine	Only in the past
306	MALE	12	Jur	YES		18	NO	YES	NO	YES	NO	YES	YES	YES	YES	Generalized convulsive seizures Absences Nodding seizures	YES, STILL ONGOING	4		4	8	8	Head nodding syndrome plus (including other seizure types)	no	NO		NO		NO		NO		NO		NO		NO		NO		NO		YES	Onchocerciasis	Yes	1	Anti-epileptic Medicine	Carbamazepine	Currently (took it every day last week)
307	MALE	32	Jur	YES		27	NO	YES	NO	YES	YES	YES	YES	NO	NO	Generalized convulsive seizures Absences	NO			7	#VALUE!	25	Epilepsy without head nodding	no	NO		NO		NO		NO		NO		NO		NO		NO		NO		YES	Onchocerciasis	Yes	1	No treatment
308	FEMALE	18	Jur	YES		24	NO	YES	NO	YES	YES	NO	YES	NO	NO	Generalized convulsive seizures	NO			9	#VALUE!	9	Epilepsy without head nodding	no	DON'T KNOW		DON'T KNOW		DON'T KNOW		DON'T KNOW		DON'T KNOW		DON'T KNOW		NO		NO		NO		NO		Unknown, as age of onset unknown	1	Anti-epileptic Medicine	Carbamazepine	Only in the past
309	FEMALE	42	Jur	YES		22	NO	NO				NO	YES	YES	YES	Generalized convulsive seizures	NO			9	#VALUE!	33	Epilepsy without head nodding	no	DON'T KNOW		DON'T KNOW		DON'T KNOW		DON'T KNOW		DON'T KNOW		DON'T KNOW		NO		NO		NO		YES	Onchocerciasis	Unknown, as age of onset unknown	1	Anti-epileptic Medicine	Carbamazepine	Only in the past
310	FEMALE	16	Jur	YES		28	NO	YES	YES	YES	YES	YES	YES	NO	YES	Generalized convulsive seizures Absences Nodding seizures	YES, STILL ONGOING	3		3	13	13	Head nodding syndrome plus (including other seizure types)	no	NO		NO		NO		NO		NO		NO		NO		NO		DON'T KNOW		NO		Yes	1	Anti-epileptic Medicine	Carbamazepine	Only in the past
311	MALE	19	Jur	YES		7	NO	YES	NO	YES	NO	NO	YES	YES	NO	Generalized convulsive seizures	NO			16	#VALUE!	3	Epilepsy without head nodding	no	NO		NO		NO		NO		NO		NO		NO		NO		NO		NO		Yes	1	No treatment
312	MALE	14	Jur	YES		18	NO	NO				NO	NO	NO	NO	Nodding seizures	YES, STILL ONGOING	7		7	7	7	Head nodding syndrome	no	NO		NO		NO		NO		NO		NO		NO		NO		NO		NO		Yes	1	No treatment
313	MALE	30	Jur	YES		18	NO	YES	YES	YES	YES	NO	YES	YES	NO	Generalized convulsive seizures	NO			10	#VALUE!	20	Epilepsy without head nodding	no	NO		NO		NO		NO		NO		NO		NO		NO		NO		NO		Yes	1	No treatment
314	FEMALE	21	Jur	NO	1	1	NO	YES	YES	YES	YES	NO	YES	DON'T KNOW	NO	Generalized convulsive seizures	NO			7	#VALUE!	14	Epilepsy without head nodding	no	NO		NO		NO		NO		NO		NO		NO		NO		NO		NO		No, new to the study area	1	No treatment
315	FEMALE	15	Jur	YES		17	NO	YES	NO	YES	NO	NO	YES	YES	DON'T KNOW	Generalized convulsive seizures	NO			15	#VALUE!	0	Other diagnosis	no	NO		NO		NO		NO		NO		NO		NO		NO		NO		NO		No	1	No treatment
317	FEMALE	16	Jur	YES		9	NO	YES	NO	YES	NO	NO	YES	YES	YES	Generalized convulsive seizures	NO			10	6	6	Head nodding syndrome plus (including other seizure types)	no	NO		NO		NO		NO		NO		NO		NO		NO		NO		NO		Yes	1	No treatment
318	FEMALE	20	Jur	YES		16	NO	YES	NO	NO	NO	YES	YES	YES	NO	Generalized convulsive seizures Nodding seizures	YES, STILL ONGOING	10		10	#VALUE!	10	Other diagnosis	no	NO		NO		NO		NO		NO		NO		NO		NO		NO		NO		No	1	No treatment
319	FEMALE	19	Jur	YES		16	NO	YES	YES	YES	NO	NO	YES	YES	YES	Generalized convulsive seizures	NO			6	3	13	Head nodding syndrome	no	NO		NO		NO		NO		NO		NO		NO		NO		NO		YES	Onchocerciasis	Yes	1	No treatment
320	FEMALE	12	Jur	YES		21	NO	YES	NO	NO	NO	NO	NO	NO	NO	Nodding seizures	YES, STILL ONGOING	16		5	7	7	Head nodding syndrome	no	NO		NO		NO		NO		NO		NO		NO		NO		NO		NO		Yes	1	No treatment
321	MALE	33	Jur	YES		15	NO	YES	NO	NO	NO	NO	NO	YES	NO	Nodding seizures	YES, STILL ONGOING	5		14	#VALUE!	19	Epilepsy without head nodding	no	NO		NO		NO		NO		NO		NO		DON'T KNOW		DON'T KNOW		DON'T KNOW		NO		Yes	1	No treatment
322	MALE	39	Jur	YES		9	NO	YES	YES	YES	NO	YES	YES	YES	NO	Generalized convulsive seizures	NO			10	#VALUE!	29	Epilepsy without head nodding	no	NO		NO		NO		NO		NO		NO		NO		NO		NO		NO		Yes	1	No treatment
323	MALE	21	Jur	YES		35	YES	YES	NO	NO	NO	NO	YES	YES	NO	Generalized convulsive seizures	NO			7	#VALUE!	14	Epilepsy without head nodding	no	NO		NO		NO		NO		NO		NO		NO		NO		NO		NO		Yes	1	No treatment
324	MALE	22	Jur	YES		30	NO	YES	YES	YES	NO	YES	YES	YES	NO	Generalized convulsive seizures	NO			8	#VALUE!	14	Epilepsy without head nodding	no	NO		NO		NO		NO		NO		NO		NO		NO		NO		NO		Yes	1	No treatment
325	FEMALE	22	Jur	YES		18	NO	YES	YES	YES	NO	YES	YES	YES	NO	Generalized convulsive seizures	NO			5	#VALUE!	17	Epilepsy without head nodding	no	NO		NO		NO		NO		NO		NO		NO		NO		NO		NO		Yes	1	No treatment
326	MALE	12	Jur	YES		15	NO	YES	YES	YES	NO	NO	YES	YES	NO	Generalized convulsive seizures	NO			7	#VALUE!	5	Epilepsy without head nodding	no	NO		NO		NO		NO		NO		NO		NO		NO		NO		NO		Yes	1	Anti-epileptic Medicine		Currently (took it every day last week)
327	FEMALE	28	Jur	YES		32	NO	YES	YES	YES	YES	YES	YES	NO	YES	Generalized convulsive seizures	NO			10	22	18	Head nodding syndrome plus (including other seizure types)	no	NO		NO		NO		NO		NO		NO		NO		NO		NO		NO		Yes	1	Anti-epileptic Medicine	Carbamazepine	Only in the past
328	MALE	18	Jur	YES		22	NO	YES	YES	YES	YES	YES	YES	NO	YES	Generalized convulsive seizures Nodding seizures	YES, STILL ONGOING	6		7	13	11	Head nodding syndrome plus (including other seizure types)	no	NO		NO		NO		NO		NO		NO		NO		NO		NO		NO		Yes	1	Anti-epileptic Medicine	Carbamazepine	Only in the past
329	MALE	22	Jur	YES		9	NO	YES	YES	YES	YES	YES	YES	NO	YES	Generalized convulsive seizures Nodding seizures	YES, STILL ONGOING	5		7	15	15	Head nodding syndrome plus (including other seizure types)	no	NO		NO		NO		NO		NO		NO		NO		NO		NO		NO		Yes	1	Anti-epileptic Medicine	Carbamazepine	Currently (took it every day last week)
330	MALE	19	Jur	YES		32	NO	YES	YES	YES	YES	YES	YES	NO	YES	Generalized convulsive seizures Nodding seizures	YES, STILL ONGOING	7		8	15	11	Head nodding syndrome plus (including other seizure types)	no	NO		NO		NO		NO		NO		NO		NO		NO		NO		YES	Noding syndrome	Yes	1	Anti-epileptic Medicine	Carbamazepine	Currently (took it every day last week)
331	FEMALE	18	Jur	YES		27	NO	YES	YES	YES	YES	YES	YES	YES	YES	Generalized convulsive seizures Nodding seizures	YES, STILL ONGOING	4		3	15	15	Head nodding syndrome plus (including other seizure types)	no	NO		NO		NO		NO		NO		NO		NO		NO		NO		NO		Yes	1	Anti-epileptic Medicine	Carbamazepine	DON’T KNOW
332	MALE	18	Jur	YES		33	NO	YES	YES	YES	YES	YES	YES	NO	YES	Generalized convulsive seizures Nodding seizures	YES, STILL ONGOING	3		3	15	15	Head nodding syndrome plus (including other seizure types)	no	NO		NO		NO		NO		NO		NO		DON'T KNOW		NO		NO		NO		Yes	1	Anti-epileptic Medicine	Other Anti-epileptic	DON’T KNOW
333	MALE	16	Jur	YES		32	NO	YES	YES	YES	YES	YES	YES	NO	YES	Generalized convulsive seizures Nodding seizures	YES, STILL ONGOING	3		7	9	9	Head nodding syndrome	no	NO		NO		NO		NO		NO		NO		NO		NO		NO		NO		Yes	1	Anti-epileptic Medicine	Other Anti-epileptic	Currently (took it every day last week)
334	FEMALE	14	Jur	YES		18	NO	YES	YES	YES	YES	YES	NO	NO	NO	Nodding seizures	YES, STILL ONGOING	7		2	12	12	Head nodding syndrome plus (including other seizure types)	no	NO		NO		NO		NO		NO		NO		NO		NO		NO		NO		No, too young age of onset	1	No treatment	Carbamazepine
335	FEMALE	12	Jur	YES		20	NO	YES	YES	YES	YES	YES	YES	YES	YES	Generalized convulsive seizures Nodding seizures	YES, STILL ONGOING	2		9	#VALUE!	3	Epilepsy without head nodding	no	NO		NO		NO		NO		NO		NO		NO		NO		NO		NO		Yes	1	Anti-epileptic Medicine		Currently (took it every day last week)
336	MALE	78	Jur	YES		16	NO	YES	YES	YES	YES	YES	YES	YES	YES	Generalized convulsive seizures	NO			10	#VALUE!	68	Epilepsy without head nodding	no	DON'T KNOW		NO		DON'T KNOW		NO		NO		NO		NO		NO		NO		NO		Yes	1	Anti-epileptic Medicine	Carbamazepine	Currently (took it every day last week)
337	MALE	19	Jur	YES		20	NO	YES	YES	YES	YES	YES	YES	NO	YES	Generalized convulsive seizures	NO			7	#VALUE!	12	Epilepsy without head nodding	no	NO		NO		NO		NO		NO		NO		NO		NO		NO		NO		Yes	1	Anti-epileptic Medicine	Carbamazepine	Currently (took it every day last week)
338	FEMALE	15	Jur	YES		22	NO	YES	YES	YES	YES	YES	YES	NO	YES	Generalized convulsive seizures	NO			11	#VALUE!	4	Epilepsy without head nodding	no	DON'T KNOW		NO		NO		NO		NO		NO		NO		NO		NO		NO		Yes	1	Anti-epileptic Medicine	Carbamazepine	Currently (took it every day last week)
339	MALE	20	Jur	YES		28	NO	YES	YES	YES	YES	YES	YES	NO	YES	Generalized convulsive seizures	NO			12	8	8	Head nodding syndrome plus (including other seizure types)	no	NO		NO		NO		NO		NO		NO		DON'T KNOW		DON'T KNOW		DON'T KNOW		DON'T KNOW		Yes	1	Anti-epileptic Medicine	Carbamazepine	Only in the past
340	MALE	12	Jur	YES		20	NO	YES	YES	YES	YES	YES	YES	NO	YES	Generalized convulsive seizures Nodding seizures	YES, STILL ONGOING	12		10	4	2	Head nodding syndrome plus (including other seizure types)	no	NO		NO		NO		NO		NO		NO		NO		NO		NO		DON'T KNOW		Yes	1	Anti-epileptic Medicine	Carbamazepine	Currently (took it every day last week)
341	MALE	25	Jur	YES		29	NO	YES	YES	YES	YES	YES	YES	NO	YES	Generalized convulsive seizures Nodding seizures	YES, STILL ONGOING	8		8	#VALUE!	17	Epilepsy without head nodding	no	NO		NO		NO		NO		NO		NO		NO		NO		NO		NO		Yes	1	Anti-epileptic Medicine	Carbamazepine	Currently (took it every day last week)
342	FEMALE	24	Jur	YES		20	NO	YES	YES	YES	YES	YES	YES	NO	YES	Generalized convulsive seizures	NO			12	#VALUE!	12	Epilepsy without head nodding	no	NO		NO		NO		NO		NO		NO		NO		NO		NO		YES	Meningitis and measles	No, measles	1	Anti-epileptic Medicine	Carbamazepine	Currently (took it every day last week)
343	MALE	24	Jur	YES		22	NO	YES	YES	YES	YES	YES	YES	NO	YES	Generalized convulsive seizures	NO			12	#VALUE!	12	Epilepsy without head nodding	no	NO		NO		NO		NO		NO		NO		NO		NO		NO		NO		Yes	1	Anti-epileptic Medicine	Carbamazepine	Currently (took it every day last week)
344	MALE	20	Jur	YES		38	NO	YES	YES	YES	YES	YES	YES	NO	YES	Generalized convulsive seizures	NO			6	#VALUE!	14	Epilepsy without head nodding	no	NO		NO		NO		NO		NO		NO		NO		NO		NO		NO		Yes	1	Anti-epileptic Medicine	Carbamazepine Sodium Valproate	Currently (took it every day last week)
345	FEMALE	18	Jur	YES		25	NO	YES	YES	YES	YES	YES	YES	NO	YES	Generalized convulsive seizures	NO			6	13	12	Head nodding syndrome plus (including other seizure types)	yes, severe malaria	NO		YES	3	NO		NO		NO		NO		NO		NO		NO		NO		No, severe malaria	1	Anti-epileptic Medicine	Carbamazepine	Only in the past
346	FEMALE	23	Jur	YES		14	NO	NO				NO	YES	NO	YES	Atonic seizures (drop attacks Nodding seizures	YES, STILL ONGOING	5		3	18	20	Head nodding syndrome plus (including other seizure types)	no	NO		NO		NO		NO		NO		YES	Noding syndrome	NO		NO		NO		NO		Yes	1	No treatment	Carbamazepine
347	FEMALE	19	Jur	YES		34	NO	NO				NO	YES	NO	YES	Atonic seizures (drop attacks Nodding seizures	YES, STILL ONGOING	5		9	15	10	Head nodding syndrome plus (including other seizure types)	no	NO		DON'T KNOW		NO		NO		NO		NO		NO		NO		NO		YES	Onchocerciasis	Unknown, as age of onset unknown	1	Anti-epileptic Medicine		Only in the past
348	FEMALE	23	Jur	YES		6	NO	YES	NO	YES	YES	YES	YES	NO	YES	Atonic seizures (drop attacks Nodding seizures Generalized convulsive seizures	YES, STILL ONGOING	4		0	#VALUE!	23	Epilepsy without head nodding	no	NO		NO		NO		NO		NO		NO		NO		NO		NO		NO		No, too young age of onset	1	Anti-epileptic Medicine	Carbamazepine	Only in the past
349	FEMALE	16	Jur	YES		12	NO	YES	YES	YES	YES	YES	YES	NO	YES	Generalized convulsive seizures Atonic seizures (drop attacks	NO			3	10	13	Head nodding syndrome plus (including other seizure types)	no	NO		NO		NO		NO		NO		NO		DON'T KNOW		DON'T KNOW		DON'T KNOW		NO		Yes	1	Anti-epileptic Medicine	Carbamazepine	Only in the past
350	FEMALE	13	Jur	YES		14	NO	NO				NO	YES	NO	NO	Atonic seizures (drop attacks Nodding seizures	YES, STILL ONGOING	6		9	4	4	Head nodding syndrome plus (including other seizure types)	no	DON'T KNOW		DON'T KNOW		NO		DON'T KNOW		DON'T KNOW		NO		NO		NO		NO		NO		Unknown, as age of onset unknown	1	Anti-epileptic Medicine	Carbamazepine	Only in the past
351	FEMALE	22	Jur	YES		20	NO	YES	NO	YES	YES	YES	NO	NO	NO	Generalized convulsive seizures	NO			18	#VALUE!	4	Epilepsy without head nodding	no	NO		NO		NO		NO		NO		NO		NO		NO		NO		NO		Yes	1	Anti-epileptic Medicine	Carbamazepine	Only in the past
352	MALE	20	Jur	YES		25	NO	YES	NO	NO	NO	YES	NO	NO	YES	Generalized convulsive seizures Focal motoric seizures without loss of consciousness	NO			9	#VALUE!	11	Epilepsy without head nodding	no	NO		YES	6	NO		NO		NO		NO		NO		YES	1	NO		NO		No, head injury with loss of consciousness	1	Anti-epileptic Medicine	Carbamazepine	Only in the past
353	MALE	13	Jur	YES		20	NO	YES	YES	YES	YES	YES	YES	NO	YES	Generalized convulsive seizures	NO			7	6	6	Head nodding syndrome plus (including other seizure types)	no	NO		NO		NO		NO		NO		YES	He became Mad	DON'T KNOW		NO		NO		NO		Yes	1	Anti-epileptic Medicine	Carbamazepine	Only in the past
354	MALE	15	Jur	YES		20	NO	YES	YES	YES	YES	YES	YES	YES	YES	Generalized convulsive seizures Atonic seizures (drop attacks Nodding seizures	YES, STILL ONGOING	7		2	#VALUE!	13	Epilepsy without head nodding	no	NO		NO		NO		NO		NO		NO		NO		NO		NO		NO		No, too young age of onset	1	Anti-epileptic Medicine	Carbamazepine	Only in the past
355	FEMALE	30	Jur	YES		17	NO	YES	YES	YES	YES	YES	YES	NO	YES	Generalized convulsive seizures Atonic seizures (drop attacks	NO			14	#VALUE!	16	Epilepsy without head nodding	yes, severe malaria	NO		YES	2	NO		NO		NO		NO		NO		NO		NO		NO		No, severe malaria	1	No treatment	Carbamazepine
356	MALE	28	Jur	YES		22	NO	YES	NO	YES	YES	YES	NO	NO	NO	Generalized convulsive seizures	NO			15	#VALUE!	13	Epilepsy without head nodding	no	NO		NO		NO		NO		NO		NO		NO		NO		NO		NO		Yes	1	Anti-epileptic Medicine		Only in the past
357	MALE	30	Jur	YES		21	NO	YES	NO	YES	YES	YES	NO	NO	NO	Generalized convulsive seizures	NO			12	#VALUE!	18	Epilepsy without head nodding	no	NO		NO		NO		NO		NO		NO		NO		NO		NO		NO		Yes	1	No treatment	Carbamazepine
358	FEMALE	22	Jur	YES		20	NO	YES	NO	YES	YES	YES	NO	NO	YES	Generalized convulsive seizures	NO			8	#VALUE!	14	Epilepsy without head nodding	no	NO		NO		NO		NO		NO		YES	Onchocerciasis	NO		NO		NO		NO		Yes	1	Anti-epileptic Medicine		Only in the past
359	FEMALE	15	Jur	NO	9	12	NO	YES	NO	YES	YES	YES	YES	NO	YES	Generalized convulsive seizures	NO			12	#VALUE!	3	Epilepsy without head nodding	no	NO		NO		NO		NO		NO		YES	Onchocerciasis	NO		NO		NO		NO		Yes	1	No treatment	Carbamazepine
360	FEMALE	25	Jur	NO	7	12	NO	YES	NO	NO	YES	YES	YES	NO	YES	Generalized convulsive seizures	NO			8	#VALUE!	17	Epilepsy without head nodding	no	NO		NO		NO		NO		NO		YES	Onchocerciasis	NO		NO		NO		NO		Yes	1	No treatment
361	FEMALE	23	Jur	YES		16	NO	YES	YES	YES	NO	YES	YES	NO	YES	Generalized convulsive seizures	NO			7	#VALUE!	16	Epilepsy without head nodding	no	NO		NO		NO		NO		NO		YES	Onchocerciasis	NO		NO		NO		NO		Yes	1	No treatment
362	MALE	20	Jur	NO	13	11	NO	YES	NO	YES	YES	YES	YES	NO	YES	Generalized convulsive seizures	NO			9	#VALUE!	11	Epilepsy without head nodding	no	NO		NO		NO		NO		NO		YES	Onchocerciasis	NO		DON'T KNOW		DON'T KNOW		NO		Yes	1	No treatment
363	FEMALE	18	Jur	YES		18	NO	YES	YES	YES	NO	YES	YES	NO	YES	Generalized convulsive seizures	NO			10	#VALUE!	8	Epilepsy without head nodding	no	NO		NO		NO		NO		NO		NO		NO		NO		NO		YES	Severe malaria	No, severe malaria	1	Anti-epileptic Medicine		Currently (took it every day last week)
364	MALE	20	Jur	NO	11	9	NO	YES	NO	YES	YES	YES	YES	NO	YES	Generalized convulsive seizures	NO			5	#VALUE!	15	Epilepsy without head nodding	no	NO		NO		NO		NO		NO		DON'T KNOW		NO		NO		NO		NO		Yes	1	No treatment	Carbamazepine
365	FEMALE	18	Jur	NO	13	10	NO	YES	YES	YES	YES	YES	YES	NO	YES	Generalized convulsive seizures	NO			8	#VALUE!	10	Epilepsy without head nodding	no	NO		NO		NO		NO		NO		YES	Onchocerciasis	NO		NO		NO		NO		Yes	1	No treatment
366	FEMALE	11	Jur	YES		18	NO	YES	YES	YES	NO	YES	YES	NO	YES	Generalized convulsive seizures	NO			7	#VALUE!	4	Epilepsy without head nodding	no	NO		NO		NO		NO		NO		YES	Onchocerciasis	NO		NO		NO		NO		Yes	1	No treatment
367	FEMALE	19	Jur	NO	22	8	NO	YES	YES	YES	NO	YES	YES	NO	NO	Generalized convulsive seizures	NO			15	#VALUE!	4	Epilepsy without head nodding	no	NO		NO		NO		NO		NO		NO		NO		NO		NO		NO		Yes	1	Anti-epileptic Medicine		Only in the past
368	MALE	24	Jur	NO	15	8	NO	YES	NO	YES	YES	YES	YES	YES	YES	Generalized convulsive seizures	NO			12	#VALUE!	12	Epilepsy without head nodding	no	NO		NO		NO		NO		NO		YES	Onchocerciasis	NO		NO		NO		NO		Yes	1	Anti-epileptic Medicine	Carbamazepine	Only in the past
369	MALE	20	Jur	YES		35	NO	YES	NO	YES	YES	YES	YES	NO	YES	Generalized convulsive seizures	NO			6	14	14	Head nodding syndrome	no	NO		NO		NO		NO		NO		YES	Onchocerciasis	NO		NO		NO		NO		Yes	1	No treatment	Carbamazepine
370	MALE	21	Jur	NO	3	8	NO	NO				NO	NO	NO	NO	Nodding seizures	YES, STILL ONGOING	6		11	#VALUE!	10	Epilepsy without head nodding	no	NO		NO		NO		NO		NO		YES	Onchocerciasis	NO		NO		NO		NO		Yes	1	No treatment
371	FEMALE	27	Jur	YES		20	NO	YES	NO	NO	YES	YES	YES	NO	YES	Generalized convulsive seizures	NO			9	18	18	Head nodding syndrome	no	NO		NO		NO		NO		NO		NO		NO		NO		NO		YES	Onchocerciasis	Yes	1	No treatment
372	FEMALE	24	Jur	NO	11	8	NO	NO				NO	NO	NO	NO	Nodding seizures	YES, STILL ONGOING	9		12	#VALUE!	12	Epilepsy without head nodding	no	NO		NO		NO		NO		NO		YES	Onchocerciasis	NO		NO		NO		NO		Yes	1	Mix
373	FEMALE	19	Jur	YES		25	NO	YES	YES	NO	YES	YES	YES	NO	YES	Generalized convulsive seizures	NO			9	#VALUE!	10	Epilepsy without head nodding	no	NO		NO		NO		NO		NO		YES	Onchocerciasis	NO		NO		NO		NO		Yes	1	Anti-epileptic Medicine		Only in the past
374	FEMALE	18	Jur	YES		28	NO	YES	YES	YES	YES	YES	YES	NO	YES	Generalized convulsive seizures	NO			15	7	3	Head nodding syndrome plus (including other seizure types)	no	NO		NO		NO		NO		NO		YES	Onchocerciasis	NO		NO		NO		NO		Yes	1	Mix	Carbamazepine
375	MALE	20	Jur	YES		21	NO	YES	YES	NO	NO	YES	YES	DON'T KNOW	NO	Generalized convulsive seizures Nodding seizures	YES, STILL ONGOING	11		5	#VALUE!	15	Epilepsy without head nodding	no	NO		NO		NO		NO		NO		NO		NO		NO		NO		NO		Yes	1	Anti-epileptic Medicine		Only in the past
376	MALE	20	Nuba	NO	10	10	NO	YES	NO	YES	NO	NO	YES	YES	YES	Generalized convulsive seizures	NO			15	#VALUE!	5	Epilepsy without head nodding	no	NO		NO		NO		NO		NO		NO		NO		NO		NO		NO		Yes	1	Anti-epileptic Medicine	Carbamazepine	Currently (took it every day last week)
377	FEMALE	22	Nuba	YES		16	NO	YES	NO	YES	NO	NO	YES	YES	YES	Generalized convulsive seizures	NO			10	7	12	Head nodding syndrome plus (including other seizure types)	no	NO		NO		NO		NO		NO		NO		NO		NO		NO		NO		Yes	1	Anti-epileptic Medicine	Carbamazepine	Currently (took it every day last week)
378	FEMALE	16	Jur	YES		16	NO	YES	YES	YES	NO	YES	YES	YES	YES	Generalized convulsive seizures	YES, STILL ONGOING	15		13	12	3	Head nodding syndrome plus (including other seizure types)	no	NO		NO		NO		NO		NO		NO		NO		NO		NO		NO		Yes	1	Anti-epileptic Medicine	Carbamazepine	Currently (took it every day last week)
379	MALE	14	Jur	YES		32	NO	YES	YES	YES	NO	NO	YES	YES	NO	Generalized convulsive seizures	YES, STILL ONGOING	4		10	4	4	Head nodding syndrome	no	NO		NO		NO		NO		NO		NO		NO		NO		NO		NO		Yes	1	Anti-epileptic Medicine	Carbamazepine	Only in the past
380	MALE	20	Jur	YES		30	NO	YES	NO	NO	NO	NO	NO	NO	NO	Nodding seizures	YES, STILL ONGOING	10		3	17	17	Head nodding syndrome plus (including other seizure types)	no	NO		NO		NO		NO		NO		NO		NO		NO		NO		NO		Yes	1	Anti-epileptic Medicine	Carbamazepine	Currently (took it every day last week)
381	FEMALE	15	Jur	YES		18	NO	YES	NO	YES	NO	NO	YES	YES	YES	Generalized convulsive seizures Nodding seizures	YES, STILL ONGOING	3		4	11	11	Head nodding syndrome plus (including other seizure types)	no	NO		NO		NO		NO		NO		NO		NO		NO		NO		NO		Yes	1	No treatment	Carbamazepine
382	FEMALE	39	Jur	YES		22	NO	YES	YES	YES	NO	NO	YES	YES	DON'T KNOW	Generalized convulsive seizures Nodding seizures Focal motoric seizures with decreased consciousness	YES, IN THE PAST		14	20	19	19	Head nodding syndrome plus (including other seizure types)	no	NO		NO		NO		NO		NO		NO		NO		NO		NO		NO		No, age of onset too old	1	No treatment
383	MALE	16	Jur	YES		18	NO	YES	YES	YES	YES	NO	NO	YES	YES	Generalized convulsive seizures Nodding seizures	YES, STILL ONGOING	20		5	11	11	Head nodding syndrome plus (including other seizure types)	no	NO		NO		NO		NO		NO		NO		NO		NO		NO		NO		Yes	1	No treatment
384	FEMALE	6	Jur	YES		25	NO	YES	YES	YES	NO	YES	YES	YES	YES	Generalized convulsive seizures Nodding seizures	YES, STILL ONGOING	5		4	2	2	Head nodding syndrome plus (including other seizure types)	no	NO		NO		NO		NO		NO		NO		NO		NO		NO		NO		Yes	1	No treatment
385	MALE	29	Jur	YES		20	NO	YES	YES	YES	NO	NO	YES	YES	NO	Generalized convulsive seizures Nodding seizures	YES, STILL ONGOING	4		15	26	14	Epilepsy without head nodding	no	NO		NO		NO		NO		NO		NO		NO		NO		NO		YES	Onchocerciasis	Yes	1	Anti-epileptic Medicine		Only in the past
386	FEMALE	24	Jur	YES		24	NO	YES	YES	YES	NO	YES	YES	YES	YES	Generalized convulsive seizures Nodding seizures	YES, STILL ONGOING	3		10	#VALUE!	14	Epilepsy without head nodding	no	NO		NO		NO		NO		NO		NO		DON'T KNOW		DON'T KNOW		DON'T KNOW		DON'T KNOW		Yes	1	No treatment	Carbamazepine
387	MALE	15	Jur	YES		12	NO	YES	YES	YES	NO	YES	YES	YES	NO	Generalized convulsive seizures	NO			9	6	6	Head nodding syndrome	no	NO		NO		NO		NO		NO		NO		NO		NO		NO		YES	He became Mad	Yes	1	No treatment
388	FEMALE	19	Jur	YES		27	NO	YES	YES	YES	NO	NO	YES	YES	NO	Generalized convulsive seizures Nodding seizures	YES, STILL ONGOING	9		10	#VALUE!	9	Epilepsy without head nodding	no	NO		NO		NO		NO		NO		NO		NO		NO		NO		NO		Yes	1	No treatment
389	MALE	20	Jur	YES		18	NO	YES	YES	YES	NO	NO	YES	YES	NO	Generalized convulsive seizures	NO			10	#VALUE!	10	Epilepsy without head nodding	no	NO		NO		NO		NO		NO		NO		NO		NO		NO		NO		Yes	1	No treatment
390	FEMALE	17	Jur	YES		19	NO	YES	YES	YES	YES	NO	YES	YES	NO	Generalized convulsive seizures	NO			10	#VALUE!	7	Epilepsy without head nodding	yes, severe malaria	NO		YES	1	NO		NO		NO		NO		NO		NO		NO		NO		No, severe malaria	1	No treatment
391	MALE	15	Jur	YES		18	NO	YES	YES	YES	NO	YES	YES	YES	NO	Generalized convulsive seizures	NO			10	#VALUE!	5	Epilepsy without head nodding	no	NO		NO		NO		NO		NO		NO		NO		NO		NO		NO		Yes	1	Anti-epileptic Medicine		Only in the past
392	FEMALE	18	Jur	YES		29	NO	YES	YES	YES	YES	NO	NO	NO	YES	Generalized convulsive seizures	NO			5	13	13	Head nodding syndrome plus (including other seizure types)	yes, measles	YES	2	NO		NO		YES	4	NO		NO		NO		NO		NO		NO		No, severe measles	1	No treatment	Carbamazepine
393	FEMALE	22	Jur	YES		12	NO	YES	YES	YES	YES	NO	YES	YES	NO	Generalized convulsive seizures	YES, STILL ONGOING	5		12	14	10	Head nodding syndrome plus (including other seizure types)	no	DON'T KNOW		DON'T KNOW		NO		NO		NO		NO		NO		NO		NO		NO		Yes	1	Anti-epileptic Medicine		Only in the past
394	FEMALE	18	Jur	YES		35	NO	YES	NO	YES	YES	NO	NO	NO	YES	Generalized convulsive seizures Nodding seizures	YES, STILL ONGOING	8		7	11	11	Head nodding syndrome	no	NO		NO		NO		NO		NO		NO		DON'T KNOW		DON'T KNOW		DON'T KNOW		DON'T KNOW		Yes	1	Anti-epileptic Medicine	Carbamazepine	Only in the past
395	MALE	16	Jur	YES		22	NO	YES	NO	NO	NO	NO	NO	NO	DON'T KNOW	Nodding seizures	YES, STILL ONGOING	7		12	#VALUE!	4	Epilepsy without head nodding	no	NO		NO		NO		NO		NO		NO		NO		NO		NO		NO		Yes	1	Anti-epileptic Medicine	Carbamazepine	Currently (took it every day last week)
396	MALE	18	Jur	YES		15	NO	YES	YES	YES	YES	NO	NO	NO	YES	Generalized convulsive seizures	NO			12	#VALUE!	6	Epilepsy without head nodding	no	NO		NO		NO		NO		NO		NO		NO		NO		NO		NO		Yes	1	Anti-epileptic Medicine	Carbamazepine	Only in the past
397	MALE	25	Jur	YES		24	NO	YES	DON'T KNOW	YES	YES	NO	NO	NO	YES	Generalized convulsive seizures	NO			15	#VALUE!	10	Epilepsy without head nodding	no	NO		NO		NO		NO		NO		NO		NO		NO		NO		NO		Yes	1	Anti-epileptic Medicine	Phenobarbital	Only in the past
398	MALE	20	Jur	YES		20	NO	YES	YES	YES	YES	NO	NO	NO	YES	Generalized convulsive seizures	NO			14	#VALUE!	6	Epilepsy without head nodding	no	NO		NO		NO		NO		NO		NO		NO		NO		NO		NO		Yes	1	Anti-epileptic Medicine	Phenobarbital	Only in the past
399	MALE	42	Jur	YES		13	NO	YES	YES	YES	YES	NO	NO	NO	YES	Generalized convulsive seizures	NO			15	#VALUE!	27	Other diagnosis	no	NO		NO		NO		NO		NO		NO		NO		NO		NO		YES	Onchocerciasis	No	1	No treatment	Phenobarbital
400	FEMALE	39	Jur	YES		24	NO	YES	NO	YES	YES	NO	NO	YES	NO	Generalized convulsive seizures	NO			15	#VALUE!	24	Epilepsy without head nodding	no	NO		NO		NO		NO		NO		NO		NO		NO		NO		NO		Yes	1	Anti-epileptic Medicine		Only in the past
401	FEMALE	18	Jur	YES		47	NO	YES	YES	YES	YES	NO	NO	NO	YES	Generalized convulsive seizures	NO			10	8	8	Head nodding syndrome	no	NO		NO		NO		NO		NO		NO		NO		NO		NO		NO		Yes	1	Anti-epileptic Medicine	Carbamazepine	Only in the past
402	MALE	20	Jur	YES		23	NO	YES	NO	NO	NO	NO	NO	NO	YES	Nodding seizures	YES, STILL ONGOING	10		5	#VALUE!	15	Epilepsy without head nodding	no	NO		NO		NO		NO		NO		NO		NO		NO		NO		NO		Yes	1	Anti-epileptic Medicine	Carbamazepine	Only in the past
403	FEMALE	15	Jur	YES		26	NO	YES	YES	YES	YES	NO	NO	NO	YES	Generalized convulsive seizures	NO			2	#VALUE!	13	Epilepsy without head nodding	no	NO		NO		NO		NO		NO		NO		NO		NO		NO		YES	Severe malaria	No, too young age of onset	1	Anti-epileptic Medicine	Carbamazepine	Only in the past
404	MALE	18	Jur	YES		25	NO	YES	NO	YES	YES	NO	YES	NO	NO	Generalized convulsive seizures	NO			9	11	9	Head nodding syndrome plus (including other seizure types)	no	NO		NO		NO		NO		NO		NO		NO		NO		NO		NO		Unknown, as age of onset unknown	1	Anti-epileptic Medicine	Carbamazepine	Currently (took it every day last week)
405	MALE	18	Jur	YES		20	NO	YES	NO	YES	YES	NO	YES	NO	YES	Generalized convulsive seizures Nodding seizures	YES, STILL ONGOING	888		5	13	13	Head nodding syndrome plus (including other seizure types)	no	NO		NO		NO		NO		NO		NO		NO		NO		NO		NO		Yes	1	Anti-epileptic Medicine	Carbamazepine	Only in the past
406	MALE	15	Jur	NO	3	3	NO	YES	YES	YES	YES	NO	YES	NO	YES	Generalized convulsive seizures Nodding seizures	YES, STILL ONGOING	5		3	12	12	Head nodding syndrome plus (including other seizure types)	no	NO		NO		NO		NO		NO		NO		NO		NO		NO		NO		Yes	1	Anti-epileptic Medicine	Carbamazepine	Only in the past
407	MALE	14	Jur	YES		45	NO	YES	NO	YES	YES	NO	YES	NO	YES	Generalized convulsive seizures Nodding seizures	YES, STILL ONGOING	3		3	11	11	Head nodding syndrome	no	NO		NO		NO		NO		NO		NO		NO		NO		NO		NO		Yes	1	Anti-epileptic Medicine	Carbamazepine	Only in the past
408	MALE	18	Jur	YES		24	NO	NO				NO	NO	NO	YES	Nodding seizures	YES, STILL ONGOING	3		9	#VALUE!	9	Epilepsy without head nodding	no	NO		NO		NO		NO		NO		NO		NO		NO		NO		NO		Yes	1	Anti-epileptic Medicine	Carbamazepine	Only in the past
409	MALE	21	Jur	YES		15	NO	YES	YES	YES	YES	NO	YES	NO	YES	Generalized convulsive seizures	NO			14	#VALUE!	7	Epilepsy without head nodding	no	NO		NO		NO		NO		NO		NO		NO		NO		NO		NO		Yes	1	Anti-epileptic Medicine	Carbamazepine	Only in the past
410	MALE	21	Jur	YES		14	NO	YES	YES	YES	YES	NO	YES	NO	YES	Generalized convulsive seizures	NO			18	#VALUE!	3	Epilepsy without head nodding	no	NO		NO		NO		NO		NO		NO		NO		NO		NO		NO		Yes	1	Anti-epileptic Medicine	Carbamazepine	Only in the past
411	MALE	32	Jur	YES		23	NO	YES	YES	YES	YES	NO	YES	NO	NO	Generalized convulsive seizures	NO			15	#VALUE!	17	Epilepsy without head nodding	no	NO		NO		NO		NO		NO		NO		NO		NO		NO		NO		Yes	1	Anti-epileptic Medicine	Carbamazepine	Only in the past
412	FEMALE	35	Jur	YES		26	NO	YES	YES	YES	YES	NO	YES	NO	YES	Generalized convulsive seizures	NO			3	32	32	Head nodding syndrome plus (including other seizure types)	no	NO		NO		NO		NO		NO		NO		NO		NO		NO		NO		Yes	1	Anti-epileptic Medicine	Carbamazepine	Only in the past
413	MALE	20	Jur	YES		28	NO	YES	YES	YES	YES	NO	YES	NO	YES	Generalized convulsive seizures Nodding seizures	YES, STILL ONGOING	3		3	#VALUE!	17	Epilepsy without head nodding	no	NO		NO		NO		NO		NO		NO		NO		NO		NO		NO		Yes	1	No treatment	Carbamazepine
414	FEMALE	32	Jur	YES		22	NO	YES	NO	YES	NO	NO	YES	DON'T KNOW	YES	Generalized convulsive seizures	NO			2	#VALUE!	30	Epilepsy without head nodding	no	NO		NO		NO		NO		NO		NO		NO		NO		NO		YES	Severe malaria	No, too young age of onset	1	No treatment
415	FEMALE	14	Jur	YES		22	NO	YES	NO	YES	NO	YES	YES	DON'T KNOW	YES	Generalized convulsive seizures	NO			9	#VALUE!	5	Epilepsy without head nodding	no	NO		NO		NO		NO		NO		NO		NO		NO		NO		YES	Onchocerciasis	Yes	1	No treatment
416	MALE	35	Jur	YES		42	NO	YES	NO	YES	NO	YES	YES	NO	YES	Generalized convulsive seizures Absences	NO			5	#VALUE!	30	Epilepsy without head nodding	no	NO		NO		NO		NO		NO		NO		NO		NO		NO		YES	Onchocerciasis	Yes	1	No treatment
417	FEMALE	47	Jur	YES		28	NO	YES	NO	YES	NO	NO	YES	NO	NO	Generalized convulsive seizures	NO			20	#VALUE!	27	Epilepsy without head nodding	no	NO		NO		NO		NO		NO		NO		NO		NO		NO		NO		No, age of onset too old	1	Anti-epileptic Medicine		Currently (took it every day last week)
418	MALE	45	Jur	YES		24	NO	YES	NO	YES	NO	NO	YES	YES	YES	Generalized convulsive seizures Absences	NO			10	35	35	Head nodding syndrome plus (including other seizure types)	no	NO		NO		NO		NO		NO		NO		NO		NO		NO		DON'T KNOW		Yes	1	No treatment	Carbamazepine
419	FEMALE	25	Jur	YES		23	NO	YES	NO	YES	NO	NO	YES	NO	YES	Generalized convulsive seizures Nodding seizures	YES, STILL ONGOING	10		10	15	15	Head nodding syndrome plus (including other seizure types)	no	NO		NO		NO		NO		NO		NO		NO		NO		NO		NO		Yes	1	No treatment
420	FEMALE	28	Jur	YES		25	NO	YES	NO	YES	NO	NO	YES	NO	YES	Generalized convulsive seizures Nodding seizures	YES, STILL ONGOING	10		10	21	18	Head nodding syndrome plus (including other seizure types)	no	NO		NO		NO		NO		NO		NO		NO		NO		NO		YES	Onchocerciasis	Yes	1	No treatment
421	MALE	26	Jur	YES		21	NO	YES	NO	YES	NO	NO	YES	NO	YES	Generalized convulsive seizures Nodding seizures	YES, STILL ONGOING	7		10	21	16	Head nodding syndrome plus (including other seizure types)	yes, severe malaria	NO		YES	1	NO		NO		NO		YES	Severe malaria	DON'T KNOW		DON'T KNOW		DON'T KNOW		NO		No, severe malaria	1	No treatment
422	FEMALE	27	Jur	YES		31	NO	YES	NO	YES	NO	NO	YES	YES	YES	Generalized convulsive seizures Nodding seizures	YES, STILL ONGOING	5		10	#VALUE!	17	Epilepsy without head nodding	no	NO		NO		NO		NO		NO		NO		NO		NO		NO		NO		Yes	1	No treatment
423	FEMALE	16	Jur	YES		17	NO	YES	NO	YES	NO	NO	YES	NO	YES	Generalized convulsive seizures	NO			8	#VALUE!	8	Epilepsy without head nodding	no	NO		NO		NO		NO		NO		NO		NO		NO		NO		NO		Yes	1	No treatment
424	FEMALE	18	Jur	YES		28	NO	YES	YES	YES	NO	YES	YES	YES	YES	Generalized convulsive seizures Absences	NO			12	#VALUE!	6	Epilepsy without head nodding	no	NO		NO		NO		NO		NO		NO		DON'T KNOW		DON'T KNOW		DON'T KNOW		DON'T KNOW		Yes	1	No treatment
425	FEMALE	19	Jur	YES		24	NO	YES	NO	YES	NO	NO	YES	NO	YES	Generalized convulsive seizures	NO			8	#VALUE!	11	Epilepsy without head nodding	no	NO		NO		NO		NO		NO		NO		NO		NO		NO		NO		Yes	1	Anti-epileptic Medicine		Only in the past
426	MALE	20	Jur	YES		22	NO	YES	NO	YES	NO	YES	YES	NO	YES	Generalized convulsive seizures	NO			15	5	5	Head nodding syndrome plus (including other seizure types)	no	NO		NO		NO		NO		NO		NO		NO		NO		NO		NO		Yes	1	No treatment	Carbamazepine
427	FEMALE	20	Jur	YES		12	NO	YES	NO	YES	NO	NO	YES	NO	YES	Generalized convulsive seizures Nodding seizures	YES, STILL ONGOING	15		10	12	10	Head nodding syndrome plus (including other seizure types)	no	NO		NO		NO		NO		NO		NO		NO		NO		NO		NO		Yes	1	No treatment
428	MALE	23	Jur	YES		32	NO	YES	NO	YES	NO	NO	YES	NO	YES	Generalized convulsive seizures Nodding seizures	YES, STILL ONGOING	8		16	7	7	Head nodding syndrome plus (including other seizure types)	no	NO		NO		NO		NO		NO		NO		NO		NO		NO		NO		Yes	1	No treatment
429	MALE	29	Jur	YES		29	NO	YES	YES	YES	NO	YES	YES	YES	YES	Generalized convulsive seizures Absences Nodding seizures	YES, STILL ONGOING	16		12	#VALUE!	17	Epilepsy without head nodding	no	NO		NO		NO		NO		NO		NO		NO		NO		NO		NO		Yes	1	No treatment
430	FEMALE	26	Jur	YES		14	NO	YES	NO	YES	NO	NO	YES	NO	YES	Generalized convulsive seizures	NO			21	#VALUE!	5	Epilepsy without head nodding	no	NO		NO		NO		NO		NO		NO		NO		NO		NO		NO		No, age of onset too old	1	No treatment
431	FEMALE	34	Jur	YES		16	NO	YES	NO	YES	NO	NO	YES	NO	YES	Generalized convulsive seizures	NO			10	24	24	Head nodding syndrome plus (including other seizure types)	no	NO		NO		NO		NO		NO		NO		NO		NO		NO		NO		Yes	1	No treatment
432	MALE	14	Jur	YES		25	NO	YES	NO	YES	NO	NO	YES	NO	YES	Generalized convulsive seizures Nodding seizures	YES, STILL ONGOING	10		5	9	9	Head nodding syndrome	no	NO		NO		NO		NO		NO		NO		NO		NO		NO		DON'T KNOW		Yes	1	No treatment
433	FEMALE	16	Jur	YES		18	NO	NO				NO	NO	NO	NO	Nodding seizures	YES, STILL ONGOING	5		2	14	14	Head nodding syndrome plus (including other seizure types)	no	NO		NO		NO		NO		NO		NO		NO		NO		NO		NO		No, too young age of onset	1	No treatment
434	FEMALE	13	Jur	YES		18	NO	YES	NO	YES	NO	NO	YES	NO	YES	Generalized convulsive seizures Nodding seizures	YES, STILL ONGOING	2		11	#VALUE!	2	Epilepsy without head nodding	no	NO		NO		NO		NO		NO		NO		NO		NO		NO		NO		Yes	1	Anti-epileptic Medicine		Currently (took it every day last week)
435	FEMALE	23	Jur	YES		1	NO	YES	YES	YES	YES	YES	YES	NO	YES	Generalized convulsive seizures	NO			13	15	10	Head nodding syndrome plus (including other seizure types)	no	NO		NO		NO		NO		NO		NO		NO		NO		NO		NO		Yes	1	No treatment	Carbamazepine Sodium Valproate
436	MALE	18	Jur	YES		12	YES	YES	YES	YES	YES	YES	YES	NO	YES	Generalized convulsive seizures Nodding seizures	YES, STILL ONGOING	8		14	#VALUE!	4	Epilepsy without head nodding	no	NO		NO		NO		NO		NO		NO		NO		NO		NO		NO		Yes	1	No treatment
437	FEMALE	20	Jur	YES		13	NO	YES	YES	YES	YES	YES	YES	NO	YES	Generalized convulsive seizures	NO			8	#VALUE!	12	Epilepsy without head nodding	no	NO		NO		NO		NO		NO		NO		NO		NO		NO		NO		Yes	1	Anti-epileptic Medicine		Currently (took it every day last week)
438	MALE	25	Jur	YES		30	NO	YES	YES	YES	YES	YES	YES	NO	YES	Generalized convulsive seizures	NO			12	15	13	Head nodding syndrome plus (including other seizure types)	no	NO		NO		NO		NO		NO		NO		NO		NO		NO		NO		Yes	1	Anti-epileptic Medicine	Carbamazepine Sodium Valproate	Only in the past
439	FEMALE	24	Jur	YES		22	NO	YES	YES	YES	YES	YES	YES	NO	YES	Generalized convulsive seizures Nodding seizures	YES, STILL ONGOING	10		10	#VALUE!	14	Epilepsy without head nodding	no	NO		NO		NO		NO		NO		DON'T KNOW		NO		NO		NO		NO		Yes	1	Anti-epileptic Medicine	Sodium Valproate Carbamazepine	Currently (took it every day last week)
440	MALE	16	Jur	YES		25	NO	YES	NO	YES	NO	YES	NO	NO	YES	Generalized convulsive seizures	NO			4	#VALUE!	12	Epilepsy without head nodding	no	NO		NO		NO		NO		NO		YES	Dysentery	NO		NO		NO		NO		Yes	1	Anti-epileptic Medicine	Phenytoin	Currently (took it every day last week)
441	FEMALE	29	Nyamosa	YES		23	YES	YES	NO	YES	YES	YES	YES	NO	YES	Generalized convulsive seizures Atonic seizures (drop attacks	NO			9	#VALUE!	20	Epilepsy without head nodding	no	NO		NO		NO		NO		NO		NO		NO		NO		NO		NO		Unknown, as age of onset unknown	1	No treatment	Phenytoin
442	MALE	32	Nyamosa	YES		24	NO	YES	NO	NO	YES	YES	NO	NO	NO	Generalized convulsive seizures Nodding seizures	YES, IN THE PAST		9	25	#VALUE!	7	Epilepsy without head nodding	no	DON'T KNOW		DON'T KNOW		NO		NO		NO		YES	PUD	NO		NO		NO		NO		No, age of onset too old	0	Anti-epileptic Medicine		Only in the past
443	FEMALE	25	Nyamosa	YES		25	NO	YES	NO	NO	NO	YES	NO	NO	YES	Generalized convulsive seizures	NO			14	#VALUE!	11	Epilepsy without head nodding	yes, head injury with loss of consciousness	NO		NO		NO		YES	1	DON'T KNOW		NO		NO		NO		NO		NO		Yes	1	Anti-epileptic Medicine	Carbamazepine	Only in the past
444	MALE	22	Nyamosa	YES		15	NO	YES	NO	YES	NO	YES	NO	NO	YES	Generalized convulsive seizures	NO			5	#VALUE!	17	Epilepsy without head nodding	no	NO		NO		NO		NO		NO		NO		NO		NO		NO		NO		Yes	1	Anti-epileptic Medicine	Carbamazepine	Only in the past
445	MALE	25	Murukudo	YES		21	NO	YES	NO	YES	NO	YES	NO	NO	NO	Generalized convulsive seizures	NO			12	#VALUE!	13	Epilepsy without head nodding	no	NO		NO		NO		NO		NO		NO		NO		NO		NO		NO		Yes	1	No treatment	Carbamazepine
446	MALE	18	Murukudo	YES		16	NO	YES	YES	YES	YES	YES	NO	NO	YES	Generalized convulsive seizures	NO			17	#VALUE!	1	Epilepsy without head nodding	no	NO		NO		NO		NO		NO		NO		NO		NO		NO		NO		yes	1	No treatment
447	FEMALE	19	Murukudo	YES		18	NO	YES	NO	NO	YES	YES	NO	NO	YES	Generalized convulsive seizures	NO			12	11	7	Head nodding syndrome plus (including other seizure types)	no	NO		NO		NO		NO		NO		NO		NO		NO		NO		YES	Malaria	No, severe malaria	1	Anti-epileptic Medicine		Currently (took it every day last week)
448	FEMALE	22	Murukudo	YES		20	NO	YES	YES	YES	YES	YES	NO	NO	YES	Generalized convulsive seizures Nodding seizures	YES, STILL ONGOING	8		8	#VALUE!	14	Epilepsy without head nodding	no	NO		NO		NO		NO		NO		NO		NO		NO		NO		NO		Yes	1	Anti-epileptic Medicine	Carbamazepine	Only in the past
449	FEMALE	10	Murukudo	YES		18	NO	YES	DON'T KNOW	YES	YES	YES	NO	NO	NO	Generalized convulsive seizures	NO			8	#VALUE!	2	Epilepsy without head nodding	yes, severe malaria	YES	5	YES	3	NO		NO		NO		NO		NO		YES	4	YES	4	YES	Head trauma	No, severe malaria	1	Anti-epileptic Medicine	Carbamazepine	Currently (took it every day last week)
450	MALE	13	Murukudo	YES		20	NO	YES	NO	YES	NO	YES	YES	NO	YES	Generalized convulsive seizures Atonic seizures (drop attacks	NO			4	#VALUE!	9	Epilepsy without head nodding	no	NO		NO		NO		NO		NO		NO		NO		NO		NO		YES	Onchocerciasis	Yes	1	Anti-epileptic Medicine	Carbamazepine	Currently (took it every day last week)
451	MALE	18	Murukudo	YES		18	NO	YES	YES	YES	YES	YES	NO	NO	YES	Generalized convulsive seizures	NO			9	#VALUE!	9	Epilepsy without head nodding	no	DON'T KNOW		DON'T KNOW		DON'T KNOW		DON'T KNOW		DON'T KNOW		DON'T KNOW		NO		NO		NO		NO		Unknown, as age of onset unknown	1	Anti-epileptic Medicine	Carbamazepine	Only in the past
452	FEMALE	15	Jur	YES		28	NO	YES	YES	YES	YES	YES	NO	YES	YES	Generalized convulsive seizures	NO			10	5	5	Head nodding syndrome plus (including other seizure types)	no	DON'T KNOW		NO		NO		NO		NO		NO		NO		NO		NO		NO		Yes	1	Anti-epileptic Medicine	Carbamazepine	Only in the past
453	FEMALE	17	Wira	YES		20	NO	YES	NO	YES	NO	YES	NO	NO	YES	Generalized convulsive seizures	YES, IN THE PAST		10	15	#VALUE!	2	Epilepsy without head nodding	no	NO		NO		NO		NO		NO		YES	Onchocerciasis	NO		NO		NO		NO		Yes	1	No treatment	Carbamazepine
454	MALE	38	Jur	YES		26	NO	YES	NO	YES	YES	YES	YES	NO	YES	Generalized convulsive seizures	NO			18	#VALUE!	20	Epilepsy without head nodding	no	NO		NO		NO		NO		NO		DON'T KNOW		NO		NO		NO		NO		Yes	1	No treatment
455	FEMALE	34	Jur	YES		20	NO	YES	NO	YES	YES	YES	YES	NO	YES	Generalized convulsive seizures	NO			18	#VALUE!	16	Epilepsy without head nodding	no	NO		NO		NO		NO		NO		YES	Onchocerciasis	NO		NO		NO		NO		Yes	1	Anti-epileptic Medicine		Only in the past
456	MALE	18	Jur	YES		28	NO	YES	NO	YES	YES	YES	YES	NO	YES	Generalized convulsive seizures	NO			15	3	3	Head nodding syndrome	no	NO		NO		NO		NO		NO		YES	Onchocerciasis	NO		NO		NO		NO		Yes	1	No treatment	Carbamazepine
457	MALE	25	Jur	YES		30	NO	NO				NO	NO	NO	NO	Nodding seizures	YES, STILL ONGOING	15		10	17	15	Head nodding syndrome plus (including other seizure types)	no	NO		NO		NO		NO		NO		YES	Onchocerciasis	NO		NO		NO		NO		Yes	1	Anti-epileptic Medicine		Only in the past
458	FEMALE	22	Jur	YES		12	NO	YES	NO	YES	YES	YES	YES	NO	YES	Generalized convulsive seizures Nodding seizures	YES, STILL ONGOING	8		11	#VALUE!	11	Epilepsy without head nodding	no	NO		NO		NO		NO		NO		YES	Onchocerciasis	NO		NO		NO		NO		Yes	1	No treatment	Carbamazepine
459	MALE	30	Jur	YES		34	YES	YES	NO	YES	YES	YES	YES	NO	NO	Generalized convulsive seizures	NO			10	#VALUE!	20	Epilepsy without head nodding	no	NO		NO		NO		NO		NO		NO		NO		NO		NO		NO		Yes	1	Anti-epileptic Medicine		Only in the past
460	MALE	18	Jur	YES		22	NO	YES	YES	YES	YES	YES	YES	YES	YES	Generalized convulsive seizures	NO			10	8	8	Head nodding syndrome plus (including other seizure types)	no	NO		NO		NO		NO		NO		NO		NO		NO		NO		NO		Yes	1	No treatment	Carbamazepine
461	MALE	15	Jur	YES		24	NO	YES	NO	YES	YES	YES	YES	YES	NO	Generalized convulsive seizures Nodding seizures	YES, STILL ONGOING	10		5	10	10	Head nodding syndrome plus (including other seizure types)	no	NO		NO		NO		NO		NO		NO		NO		NO		NO		NO		Yes	1	No treatment
462	MALE	22	Jur	NO	25	25	NO	YES	NO	YES	NO	NO	YES	NO	NO	Generalized convulsive seizures Nodding seizures	YES, STILL ONGOING	5		10	12	12	Head nodding syndrome plus (including other seizure types)	no	NO		NO		NO		NO		NO		NO		NO		NO		NO		NO		Yes	1	DON'T KNOW
463	MALE	18	Jur	YES		23	NO	YES	NO	YES	NO	NO	YES	YES	NO	Generalized convulsive seizures	YES, STILL ONGOING	10		5	#VALUE!	13	Epilepsy without head nodding	no	NO		NO		NO		NO		NO		NO		NO		NO		NO		NO		Yes	1	Anti-epileptic Medicine		Only in the past
464	FEMALE	18	Jur	YES		23	NO	YES	YES	YES	NO	NO	YES	YES	YES	Generalized convulsive seizures	NO			6	#VALUE!	12	Epilepsy without head nodding	no	NO		NO		NO		NO		NO		NO		NO		NO		NO		NO		Yes	1	No treatment	Carbamazepine
465	MALE	11	Jur	YES		20	NO	YES	NO	NO	NO	NO	NO	NO	NO	Generalized convulsive seizures	NO			8	#VALUE!	3	Epilepsy without head nodding	no	NO		NO		NO		NO		NO		NO		NO		NO		NO		NO		Yes	1	Anti-epileptic Medicine		Currently (took it every day last week)
466	FEMALE	23	Jur	YES		24	NO	YES	YES	YES	NO	NO	YES	NO	NO	Generalized convulsive seizures	NO			10	#VALUE!	13	Epilepsy without head nodding	no	NO		NO		NO		NO		NO		NO		NO		NO		NO		NO		Yes	1	DON'T KNOW	Carbamazepine
467	FEMALE	12	Jur	YES		34	NO	YES	NO	YES	NO	NO	YES	YES	NO	Generalized convulsive seizures	NO			5	#VALUE!	7	Epilepsy without head nodding	no	NO		NO		NO		NO		NO		NO		NO		NO		NO		YES	Onchocerciasis	Yes	1	No treatment
468	FEMALE	13	Jur	YES		18	NO	YES	YES	YES	YES	YES	YES	YES	NO	Generalized convulsive seizures	NO			1	#VALUE!	12	Epilepsy without head nodding	no	NO		NO		NO		NO		NO		NO		NO		NO		NO		NO		No, too young age of onset	1	No treatment
469	MALE	36	Jur	YES		30	NO	YES	NO	NO	NO	NO	NO	NO	NO	Atonic seizures (drop attacks	NO			20	#VALUE!	16	Epilepsy without head nodding	no	NO		NO		NO		NO		NO		NO		NO		NO		NO		NO		No, age of onset too old	1	Anti-epileptic Medicine		Currently (took it every day last week)
470	MALE	34	Jur	YES		33	NO	YES	NO	YES	NO	NO	NO	YES	YES	Generalized convulsive seizures	NO			16	#VALUE!	18	Epilepsy without head nodding	no	NO		NO		NO		NO		NO		NO		NO		NO		NO		NO		Yes	1	Anti-epileptic Medicine	Carbamazepine	Currently (took it every day last week)
471	MALE	28	Jur	YES		25	NO	YES	NO	YES	NO	NO	YES	NO	YES	Generalized convulsive seizures	NO			10	#VALUE!	18	Epilepsy without head nodding	no	NO		NO		NO		NO		NO		NO		NO		NO		NO		YES	Onchocerciasis	Yes	1	Anti-epileptic Medicine	Carbamazepine	Currently (took it every day last week)
472	MALE	29	Jur	YES		22	NO	YES	NO	YES	NO	NO	YES	YES	YES	Generalized convulsive seizures	NO			13	#VALUE!	16	Epilepsy without head nodding	no	NO		NO		NO		NO		NO		NO		NO		NO		NO		NO		Yes	1	Anti-epileptic Medicine	Carbamazepine	Only in the past
473	MALE	21	Jur	YES		26	NO	YES	YES	NO	YES	NO	YES	NO	YES	Generalized convulsive seizures	NO			6	#VALUE!	15	Epilepsy without head nodding	no	NO		NO		NO		NO		NO		NO		DON'T KNOW		DON'T KNOW		DON'T KNOW		NO		Yes	1	Anti-epileptic Medicine	Carbamazepine	Only in the past
474	MALE	36	Jur	YES		27	NO	YES	YES	NO	NO	NO	YES	NO	YES	Generalized convulsive seizures	NO			7	#VALUE!	29	Epilepsy without head nodding	no	NO		NO		NO		NO		NO		NO		NO		NO		NO		YES	Onchocerciasis	Yes	1	Anti-epileptic Medicine	Carbamazepine	Only in the past
475	MALE	20	Jur	YES		20	NO	YES	YES	YES	YES	NO	YES	NO	YES	Generalized convulsive seizures	NO			13	#VALUE!	7	Epilepsy without head nodding	no	NO		NO		NO		NO		NO		NO		NO		NO		NO		NO		Yes	1	Anti-epileptic Medicine	Carbamazepine	Only in the past
476	MALE	20	Jur	YES		26	NO	YES	NO	YES	NO	NO	YES	NO	YES	Generalized convulsive seizures	NO			5	15	15	Head nodding syndrome	no	NO		NO		NO		NO		NO		NO		NO		NO		NO		NO		Yes	1	No treatment	Carbamazepine
477	MALE	19	Jur	YES		27	NO	NO				NO	NO	NO	NO	Nodding seizures	YES, STILL ONGOING	5		6	12	13	Head nodding syndrome plus (including other seizure types)	no	NO		NO		NO		NO		NO		NO		NO		DON'T KNOW		DON'T KNOW		DON'T KNOW		Yes	1	No treatment
478	MALE	21	Jur	YES		18	NO	YES	YES	YES	NO	NO	YES	NO	YES	Generalized convulsive seizures	YES, STILL ONGOING	7		15	#VALUE!	6	Epilepsy without head nodding	no	NO		NO		NO		NO		NO		NO		NO		NO		NO		YES	Onchocerciasis	Yes	1	No treatment
479	FEMALE	16	Jur	YES		37	NO	YES	NO	YES	NO	NO	YES	NO	YES	Generalized convulsive seizures	NO			15	1	1	Head nodding syndrome plus (including other seizure types)	yes, measles	YES	1	NO		NO		NO		NO		NO		NO		NO		NO		NO		No, severe measles	1	No treatment
480	MALE	18	Jur	YES		27	NO	YES	NO	YES	NO	NO	YES	YES	YES	Generalized convulsive seizures Nodding seizures	YES, STILL ONGOING	15		7	11	11	Head nodding syndrome	no	NO		NO		NO		NO		NO		NO		NO		NO		NO		NO		Yes	1	No treatment
481	FEMALE	26	Jur	YES		22	NO	YES	NO	YES	NO	NO	NO	NO	NO	Nodding seizures	YES, STILL ONGOING	7		8	18	18	Head nodding syndrome plus (including other seizure types)	no	NO		NO		NO		NO		NO		NO		NO		NO		NO		NO		Yes	1	Anti-epileptic Medicine		Only in the past
482	MALE	24	Jur	YES		30	NO	YES	YES	YES	YES	YES	YES	NO	YES	Generalized convulsive seizures	YES, IN THE PAST		4	11	#VALUE!	13	Epilepsy without head nodding	no	NO		NO		NO		NO		NO		NO		NO		NO		NO		NO		Yes	1	Anti-epileptic Medicine	Carbamazepine Sodium Valproate	Only in the past
483	FEMALE	25	Jur	YES		11	NO	YES	YES	YES	YES	YES	YES	NO	YES	Generalized convulsive seizures	NO			15	#VALUE!	10	Epilepsy without head nodding	no	NO		NO		NO		NO		NO		NO		DON'T KNOW		NO		NO		NO		Yes	1	Anti-epileptic Medicine	Carbamazepine Sodium Valproate	Currently (took it every day last week)
484	MALE	20	Jur	YES		24	NO	YES	YES	YES	YES	YES	YES	NO	YES	Generalized convulsive seizures	NO			8	#VALUE!	12	Epilepsy without head nodding	no	NO		NO		NO		NO		NO		NO		NO		NO		NO		NO		Yes	1	Anti-epileptic Medicine	Phenobarbital Carbamazepine	Currently (took it every day last week)
485	MALE	21	Jur	YES		20	NO	YES	YES	YES	YES	YES	YES	NO	YES	Generalized convulsive seizures	NO			7	#VALUE!	14	Epilepsy without head nodding	no	NO		NO		NO		NO		NO		NO		NO		NO		NO		NO		Yes	1	Anti-epileptic Medicine	Sodium Valproate Carbamazepine	Currently (took it every day last week)
486	FEMALE	24	Jur	YES		27	NO	YES	YES	YES	YES	YES	YES	NO	YES	Generalized convulsive seizures	NO			14	#VALUE!	10	Epilepsy without head nodding	no	NO		NO		NO		NO		NO		NO		NO		NO		NO		NO		Yes	1	Anti-epileptic Medicine	Phenobarbital Carbamazepine	Currently (took it every day last week)
487	MALE	17	Jur	YES		21	NO	YES	YES	YES	YES	YES	YES	NO	YES	Generalized convulsive seizures	NO			9	#VALUE!	8	Epilepsy without head nodding	no	NO		NO		NO		NO		NO		NO		NO		NO		NO		YES	Onchocerciasis	Yes	1	Anti-epileptic Medicine	Phenobarbital Carbamazepine	Currently (took it every day last week)
488	MALE	18	Jur	YES		20	NO	YES	YES	YES	YES	YES	YES	NO	YES	Generalized convulsive seizures	NO			7	11	11	Head nodding syndrome plus (including other seizure types)	no	NO		NO		NO		NO		NO		NO		DON'T KNOW		NO		NO		NO		Yes	1	Anti-epileptic Medicine	Carbamazepine	Only in the past
489	MALE	20	Jur	YES		15	NO	YES	YES	YES	YES	YES	YES	YES	YES	Generalized convulsive seizures	YES, STILL ONGOING	7		10	10	10	Head nodding syndrome plus (including other seizure types)	no	NO		NO		NO		NO		NO		NO		NO		NO		NO		NO		Yes	1	Anti-epileptic Medicine	Carbamazepine	Currently (took it every day last week)
490	FEMALE	28	Jur	YES		31	NO	YES	YES	YES	YES	YES	YES	YES	YES	Generalized convulsive seizures Nodding seizures	YES, STILL ONGOING	10		6	#VALUE!	22	Epilepsy without head nodding	no	NO		NO		NO		NO		NO		NO		NO		NO		NO		NO		Yes	1	Anti-epileptic Medicine	Carbamazepine	Currently (took it every day last week)
491	MALE	18	Jur	YES		19	NO	YES	YES	YES	YES	YES	YES	NO	YES	Generalized convulsive seizures	NO			7	11	11	Head nodding syndrome plus (including other seizure types)	no	NO		NO		NO		NO		NO		NO		NO		NO		NO		YES	Stroke	No, stroke	1	Anti-epileptic Medicine	Carbamazepine	Currently (took it every day last week)
492	FEMALE	20	Jur	YES		32	NO	YES	YES	YES	YES	YES	YES	YES	YES	Generalized convulsive seizures Nodding seizures	YES, STILL ONGOING	7		6	14	14	Head nodding syndrome plus (including other seizure types)	no	NO		NO		NO		NO		NO		NO		NO		NO		NO		NO		Yes	1	Anti-epileptic Medicine	Carbamazepine	Currently (took it every day last week)
493	MALE	17	Jur	YES		34	YES	YES	YES	YES	YES	YES	YES	NO	YES	Generalized convulsive seizures Nodding seizures	YES, STILL ONGOING	6		7	10	10	Head nodding syndrome plus (including other seizure types)	no	NO		NO		NO		NO		NO		NO		NO		NO		NO		NO		Yes	1	Anti-epileptic Medicine	Carbamazepine	Currently (took it every day last week)
494	FEMALE	19	Jur	YES		26	NO	YES	YES	YES	YES	YES	YES	NO	YES	Generalized convulsive seizures Nodding seizures	YES, STILL ONGOING	7		16	#VALUE!	3	Epilepsy without head nodding	no	NO		NO		NO		NO		NO		NO		NO		NO		NO		YES	Leprosy	Yes	1	Anti-epileptic Medicine	Carbamazepine	Currently (took it every day last week)
495	MALE	18	Jur	YES		21	NO	YES	YES	YES	YES	YES	YES	NO	YES	Generalized convulsive seizures	NO			0	18	18	Head nodding syndrome plus (including other seizure types)	no	DON'T KNOW		DON'T KNOW		DON'T KNOW		DON'T KNOW		DON'T KNOW		NO		NO		YES	2	NO		NO		No, too young age of onset	1	Anti-epileptic Medicine	Carbamazepine	Currently (took it every day last week)
496	FEMALE	26	Jur	YES		28	NO	YES	YES	YES	YES	YES	YES	NO	YES	Generalized convulsive seizures Nodding seizures	YES, STILL ONGOING	0		8	19	18	Head nodding syndrome plus (including other seizure types)	no	NO		NO		NO		NO		NO		NO		NO		NO		NO		NO		Yes	1	Anti-epileptic Medicine	Carbamazepine	Currently (took it every day last week)
497	FEMALE	16	Jur	YES		23	NO	YES	YES	YES	YES	YES	YES	NO	YES	Generalized convulsive seizures Nodding seizures	YES, STILL ONGOING	7		11	6	5	Head nodding syndrome plus (including other seizure types)	no	NO		NO		NO		NO		NO		NO		NO		NO		NO		NO		Yes	1	Anti-epileptic Medicine	Carbamazepine	Currently (took it every day last week)
498	MALE	13	Jur	YES		16	NO	YES	YES	YES	YES	YES	YES	YES	YES	Generalized convulsive seizures Nodding seizures	YES, STILL ONGOING	10		0	11	13	Head nodding syndrome	no	NO		NO		NO		NO		NO		NO		NO		NO		NO		NO		No, too young age of onset	1	Anti-epileptic Medicine	Carbamazepine	Currently (took it every day last week)
499	MALE	10	Jur	YES		18	NO	NO				NO	NO	NO	NO	Nodding seizures	YES, STILL ONGOING	2		0	8	10	Head nodding syndrome	no	NO		NO		NO		NO		NO		NO		NO		NO		NO		NO		No, too young age of onset	1	Anti-epileptic Medicine	Carbamazepine	Currently (took it every day last week)
500	MALE	15	Jur	YES		18	NO	NO				NO	NO	NO	NO	Nodding seizures	YES, STILL ONGOING	2		7	8	8	Head nodding syndrome plus (including other seizure types)	no	NO		NO		NO		NO		NO		NO		NO		NO		NO		NO		Yes	1	Anti-epileptic Medicine	Carbamazepine	Only in the past
501	MALE	14	Jur	YES		32	NO	YES	NO	YES	YES	NO	YES	NO	YES	Generalized convulsive seizures Nodding seizures	YES, STILL ONGOING	7		5	#VALUE!	9	Epilepsy without head nodding	no	NO		NO		NO		NO		NO		NO		NO		NO		NO		YES	Onchocerciasis	Yes	1	Anti-epileptic Medicine	Carbamazepine	Only in the past
502	MALE	22	Jur	NO	3	3	NO	YES	NO	YES	YES	NO	YES	NO	YES	Generalized convulsive seizures	NO			11	#VALUE!	11	Epilepsy without head nodding	no	NO		NO		NO		NO		NO		NO		NO		NO		NO		NO		Yes	1	Anti-epileptic Medicine	Carbamazepine	Currently (took it every day last week)
503	FEMALE	29	Jur	YES		15	NO	YES	YES	YES	YES	NO	YES	NO	NO	Generalized convulsive seizures	NO			4	25	25	Head nodding syndrome plus (including other seizure types)	no	NO		NO		NO		NO		NO		NO		NO		NO		NO		NO		Yes	1	Anti-epileptic Medicine	Carbamazepine	Only in the past
504	FEMALE	30	Jur	NO	3	3	NO	YES	YES	YES	YES	NO	YES	NO	YES	Generalized convulsive seizures Nodding seizures	YES, STILL ONGOING	4		4	#VALUE!	26	Epilepsy without head nodding	no	NO		NO		NO		NO		NO		NO		NO		NO		NO		NO		Yes	1	Anti-epileptic Medicine	Carbamazepine	Only in the past
505	MALE	16	Jur	YES		13	NO	YES	YES	YES	YES	NO	YES	NO	YES	Generalized convulsive seizures	NO			9	9	7	Head nodding syndrome plus (including other seizure types)	no	NO		NO		NO		NO		NO		NO		NO		NO		NO		NO		Unknown, as age of onset unknown	1	Anti-epileptic Medicine	Carbamazepine	Only in the past
506	FEMALE	20	Jur	YES		19	NO	YES	YES	YES	YES	NO	YES	NO	YES	Generalized convulsive seizures Nodding seizures	YES, STILL ONGOING	888		6	14	14	Head nodding syndrome plus (including other seizure types)	no	NO		NO		NO		NO		NO		NO		NO		NO		NO		NO		Yes	1	Anti-epileptic Medicine	Carbamazepine	Only in the past
507	FEMALE	32	Jur	NO	4	4	YES	YES	YES	YES	YES	NO	YES	NO	YES	Generalized convulsive seizures Nodding seizures	YES, STILL ONGOING	6		22	#VALUE!	10	Epilepsy without head nodding	no	NO		NO		NO		NO		NO		NO		NO		NO		NO		NO		No, age of onset too old	1	Anti-epileptic Medicine	Carbamazepine	Only in the past
508	MALE	22	Jur	NO	3	3	NO	YES	NO	YES	YES	NO	YES	NO	NO	Generalized convulsive seizures	NO			3	#VALUE!	19	Epilepsy without head nodding	no	NO		NO		NO		NO		NO		NO		NO		NO		NO		NO		Yes	1	Anti-epileptic Medicine	Carbamazepine	Only in the past
509	FEMALE	18	Jur	YES		18	NO	YES	YES	YES	YES	NO	YES	NO	NO	Generalized convulsive seizures	NO			16	2	2	Head nodding syndrome plus (including other seizure types)	no	NO		NO		NO		NO		NO		NO		NO		NO		NO		NO		Yes	1	Anti-epileptic Medicine	Carbamazepine	Only in the past
510	MALE	20	Jur	YES		10	NO	YES	NO	YES	YES	NO	YES	NO	NO	Generalized convulsive seizures Nodding seizures	YES, STILL ONGOING	16		7	13	13	Head nodding syndrome plus (including other seizure types)	no	NO		NO		NO		NO		NO		NO		NO		NO		NO		NO		Yes	1	Anti-epileptic Medicine	Carbamazepine	Only in the past
511	FEMALE	23	Jur	YES		20	NO	YES	NO	YES	YES	NO	YES	NO	NO	Generalized convulsive seizures Nodding seizures	YES, STILL ONGOING	7		9	16	14	Head nodding syndrome plus (including other seizure types)	no	NO		NO		NO		NO		NO		NO		NO		NO		NO		NO		Unknown, as age of onset unknown	1	Anti-epileptic Medicine	Carbamazepine	Only in the past
512	FEMALE	7	Jur	YES		19	NO	YES	YES	YES	YES	NO	YES	NO	YES	Generalized convulsive seizures Nodding seizures	YES, STILL ONGOING	888		5	2	2	Head nodding syndrome	yes, severe malaria	NO		YES	1	NO		NO		NO		NO		NO		NO		NO		NO		No, severe malaria	1	Anti-epileptic Medicine	Carbamazepine	Currently (took it every day last week)
513	FEMALE	18	Nyamosa	YES		18	NO	NO				NO	NO	NO	NO	Nodding seizures	YES, STILL ONGOING	5		11	#VALUE!	7	Epilepsy without head nodding	no	NO		NO		NO		NO		NO		NO		NO		NO		NO		NO		Yes	1	Anti-epileptic Medicine	Carbamazepine	Currently (took it every day last week)
514	MALE	26	Nyamosa	YES		3	NO	YES	NO	YES	NO	YES	NO	NO	YES	Generalized convulsive seizures	NO			10	#VALUE!	16	Epilepsy without head nodding	no	NO		DON'T KNOW		NO		NO		NO		NO		NO		YES	4	NO		NO		No, head injury with loss of consciousness	1	Anti-epileptic Medicine	Carbamazepine	Currently (took it every day last week)
515	MALE	19	Nyamosa	YES		22	NO	YES	NO	YES	YES	YES	NO	NO	NO	Generalized convulsive seizures	NO			7	#VALUE!	12	Epilepsy without head nodding	no	NO		DON'T KNOW		NO		NO		NO		NO		NO		NO		NO		NO		Yes	1	No treatment	Carbamazepine
516	FEMALE	35	Nyamosa	NO	1	1	NO	YES	NO	YES	YES	YES	NO	NO	NO	Generalized convulsive seizures	NO			33	#VALUE!	2	Epilepsy without head nodding	no	NO		DON'T KNOW		DON'T KNOW		NO		NO		DON'T KNOW		NO		NO		NO		NO		No, new to the study area	1	DON'T KNOW
517	MALE	16	Nyamosa	YES		14	NO	YES	NO	YES	YES	YES	NO	NO	YES	Generalized convulsive seizures	NO			5	12	11	Head nodding syndrome plus (including other seizure types)	yes, malaria	DON'T KNOW		DON'T KNOW		NO		NO		NO		YES	Malaria	NO		NO		NO		YES	Onchocerciasis	Yes	1	No treatment
518	MALE	21	Nyamosa	YES		45	NO	YES	YES	YES	YES	YES	YES	NO	NO	Generalized convulsive seizures Nodding seizures Atonic seizures (drop attacks	YES, STILL ONGOING	4		9	12	12	Head nodding syndrome plus (including other seizure types)	yes, head injury with loss of consciousness	NO		DON'T KNOW		DON'T KNOW		YES	1	YES	1	YES	Meningitis	NO		NO		NO		NO		Yes	1	Anti-epileptic Medicine		Currently (took it every day last week)
519	MALE	17	Nyamosa	YES		40	NO	YES	NO	YES	YES	YES	YES	NO	NO	Generalized convulsive seizures Atonic seizures (drop attacks Nodding seizures	NO			4	14	13	Head nodding syndrome plus (including other seizure types)	hes, meningitis	DON'T KNOW		DON'T KNOW		NO		NO		NO		YES	Meningitis	NO		NO		NO		NO		Yes	1	Anti-epileptic Medicine	Carbamazepine	Only in the past
520	MALE	15	Murukudo	YES		42	NO	YES	YES	YES	YES	YES	NO	NO	YES	Generalized convulsive seizures Nodding seizures	YES, STILL ONGOING	3		6	9	9	Head nodding syndrome plus (including other seizure types)	yes, severe malaria	NO		YES	2	NO		NO		NO		YES	Meningitis and measles	DON'T KNOW		NO		NO		NO		No, severe malaria	1	No treatment	Phenytoin
521	FEMALE	13	Murukudo	NO	1	1	NO	YES	YES	YES	YES	YES	YES	NO	YES	Generalized convulsive seizures Atonic seizures (drop attacks Nodding seizures	YES, STILL ONGOING	6		3	#VALUE!	10	Epilepsy without head nodding	no	DON'T KNOW		NO		NO		NO		NO		NO		DON'T KNOW		NO		YES	10	YES	Skin Allergy	No, new to the study area	1	No treatment
522	MALE	21	Murukudo	YES		24	NO	YES	YES	YES	YES	YES	NO	NO	YES	Generalized convulsive seizures	NO			14	#VALUE!	7	Epilepsy without head nodding	no	NO		NO		NO		NO		NO		NO		NO		NO		NO		NO		Yes	1	Anti-epileptic Medicine		Currently (took it every day last week)
523	MALE	12	Nyamusa	YES		20	YES	YES	NO	YES	YES	NO	NO	NO	YES	Generalized convulsive seizures	NO			4	8	8	Head nodding syndrome	no	NO		NO		NO		NO		NO		NO		NO		NO		NO		YES	Onchocerciasis	Yes	1	Anti-epileptic Medicine	Carbamazepine	Currently (took it every day last week)
524	FEMALE	15	Nyamusa	NO	9	9	NO	NO				NO	NO	NO	YES	Nodding seizures	YES, STILL ONGOING	4		11	#VALUE!	4	Epilepsy without head nodding	no	NO		NO		NO		NO		NO		NO		NO		NO		NO		NO		Yes	1	Anti-epileptic Medicine	Carbamazepine	Currently (took it every day last week)
525	FEMALE	20	Nyamusa	YES		24	NO	YES	NO	YES	YES	NO	NO	NO	YES	Generalized convulsive seizures	NO			16	#VALUE!	4	Epilepsy without head nodding	no	NO		NO		NO		NO		NO		NO		DON'T KNOW		NO		DON'T KNOW		NO		Yes	1	Anti-epileptic Medicine	Carbamazepine	Currently (took it every day last week)
526	MALE	25	Nyamusa	YES		20	NO	YES	YES	YES	YES	NO	NO	NO	YES	Generalized convulsive seizures	NO			13	#VALUE!	12	Epilepsy without head nodding	no	NO		NO		NO		NO		NO		NO		NO		NO		NO		NO		Yes	1	Anti-epileptic Medicine	Phenobarbital Carbamazepine	Only in the past
527	MALE	31	Nyamusa	YES		20	NO	YES	YES	YES	YES	NO	NO	NO	YES	Generalized convulsive seizures	NO			14	#VALUE!	17	Epilepsy without head nodding	no	NO		NO		NO		NO		NO		NO		NO		NO		NO		NO		Yes	1	Anti-epileptic Medicine	Carbamazepine Phenobarbital	Currently (took it every day last week)
528	MALE	38	Nyamusa	YES		39	NO	YES	YES	YES	YES	NO	NO	NO	YES	Generalized convulsive seizures	NO			13	#VALUE!	25	Epilepsy without head nodding	no	NO		NO		NO		NO		NO		NO		NO		NO		NO		NO		Yes	1	Anti-epileptic Medicine	Phenobarbital	Only in the past
529	MALE	30	Nyamusa	YES		19	NO	YES	NO	YES	YES	NO	NO	NO	YES	Generalized convulsive seizures	NO			15	#VALUE!	15	Epilepsy without head nodding	no	NO		NO		NO		NO		NO		NO		NO		NO		NO		YES	Onchocerciasis	Yes	1	Anti-epileptic Medicine	Carbamazepine	Only in the past
530	MALE	35	Murokodo	YES		24	NO	YES	YES	YES	YES	NO	NO	NO	YES	Generalized convulsive seizures	NO			11	#VALUE!	24	Epilepsy without head nodding	no	NO		NO		NO		NO		NO		NO		DON'T KNOW		DON'T KNOW		DON'T KNOW		NO		Yes	1	Anti-epileptic Medicine	Carbamazepine	Currently (took it every day last week)
531	MALE	24	Jur	YES		21	NO	YES	YES	YES	NO	YES	YES	YES	YES	Generalized convulsive seizures	NO			9	#VALUE!	15	Epilepsy without head nodding	no	NO		NO		NO		NO		NO		NO		NO		NO		NO		YES	Onchocerciasis	Yes	1	Anti-epileptic Medicine	Carbamazepine	Currently (took it every day last week)
532	FEMALE	21	Jur	YES		36	NO	YES	NO	YES	YES	YES	YES	NO	YES	Generalized convulsive seizures	NO			7	#VALUE!	14	Epilepsy without head nodding	no	NO		NO		NO		NO		NO		NO		DON'T KNOW		DON'T KNOW		DON'T KNOW		DON'T KNOW		Yes	1	Anti-epileptic Medicine	Carbamazepine	Currently (took it every day last week)
533	FEMALE	20	Jur	YES		18	NO	YES	NO	YES	YES	YES	YES	NO	YES	Generalized convulsive seizures	NO			11	11	9	Head nodding syndrome plus (including other seizure types)	no	NO		NO		NO		NO		NO		YES	Onchocerciasis	NO		NO		NO		NO		Yes	1	No treatment	Carbamazepine
534	MALE	28	Jur	YES		26	NO	YES	YES	YES	YES	YES	YES	NO	YES	Generalized convulsive seizures Nodding seizures	YES, STILL ONGOING	9		9	#VALUE!	19	Epilepsy without head nodding	no	DON'T KNOW		DON'T KNOW		DON'T KNOW		DON'T KNOW		DON'T KNOW		DON'T KNOW		NO		NO		NO		NO		Unknown, as age of onset unknown	1	Anti-epileptic Medicine		Only in the past
535	MALE	25	Nyamusa	YES		26	NO	YES	NO	YES	NO	NO	YES	YES	YES	Generalized convulsive seizures	NO			9	#VALUE!	16	Epilepsy without head nodding	no	DON'T KNOW		DON'T KNOW		DON'T KNOW		DON'T KNOW		DON'T KNOW		DON'T KNOW		NO		NO		NO		NO		Unknown, as age of onset unknown	1	Anti-epileptic Medicine	Carbamazepine	Only in the past
536	MALE	25	Nyamosa	YES		20	NO	YES	YES	YES	YES	NO	YES	NO	YES	Generalized convulsive seizures	NO			9	18	16	Head nodding syndrome plus (including other seizure types)	no	DON'T KNOW		DON'T KNOW		DON'T KNOW		DON'T KNOW		DON'T KNOW		DON'T KNOW		NO		NO		NO		NO		Yes	1	Anti-epileptic Medicine	Carbamazepine	Only in the past
537	FEMALE	23	Jur	YES		43	NO	YES	NO	NO	NO	NO	YES	YES	YES	Generalized convulsive seizures Nodding seizures	YES, STILL ONGOING	888		8	#VALUE!	15	Epilepsy without head nodding	no	NO		NO		NO		NO		NO		NO		NO		NO		NO		NO		Yes	1	Anti-epileptic Medicine	Carbamazepine	Only in the past
538	FEMALE	15	Jur	YES		40	NO	YES	NO	YES	YES	NO	YES	NO	YES	Generalized convulsive seizures	NO			2	#VALUE!	13	Epilepsy without head nodding	no	NO		NO		NO		NO		NO		NO		NO		NO		NO		NO		No, too young age of onset	1	Anti-epileptic Medicine	Carbamazepine	Only in the past
539	MALE	22	Nyamosa	NO	11	11	NO	YES	NO	YES	YES	YES	YES	DON'T KNOW	YES	Generalized convulsive seizures	NO			12	#VALUE!	10	Epilepsy without head nodding	no	NO		NO		NO		NO		NO		NO		NO		NO		NO		NO		Yes	1	Anti-epileptic Medicine	Carbamazepine	Only in the past
540	FEMALE	22	Jur	YES		20	NO	YES	YES	YES	YES	NO	YES	NO	YES	Generalized convulsive seizures	NO			10	12	12	Head nodding syndrome plus (including other seizure types)	no	NO		NO		NO		NO		NO		NO		NO		NO		NO		YES	Dysentery	Yes	1	Anti-epileptic Medicine	Carbamazepine	Only in the past
541	MALE	18	Jur	YES		20	NO	YES	YES	YES	YES	YES	YES	YES	NO	Generalized convulsive seizures Nodding seizures	YES, STILL ONGOING	10		6	#VALUE!	12	Epilepsy without head nodding	no	NO		NO		NO		NO		NO		NO		NO		NO		NO		YES	Onchocerciasis	Yes	1	Anti-epileptic Medicine	Carbamazepine	Only in the past
542	MALE	28	Jur	YES		12	NO	YES	NO	YES	NO	NO	YES	YES	NO	Atonic seizures (drop attacks	NO			20	#VALUE!	8	Epilepsy without head nodding	no	NO		NO		NO		NO		NO		NO		NO		NO		NO		YES	Onchocerciasis	No, age of onset too old	1	No treatment	Carbamazepine
543	MALE	38	Jur	YES		20	NO	YES	YES	YES	NO	YES	YES	YES	NO	Atonic seizures (drop attacks	NO			15	23	23	Head nodding syndrome	no	NO		NO		NO		NO		NO		NO		NO		NO		NO		NO		Yes	1	Anti-epileptic Medicine		Currently (took it every day last week)
544	FEMALE	32	Jur	YES		29	NO	YES	NO	NO	NO	NO	NO	YES	YES	Nodding seizures	YES, STILL ONGOING	15		10	22	22	Head nodding syndrome plus (including other seizure types)	no	NO		NO		NO		NO		NO		NO		NO		NO		NO		NO		Yes	1	Anti-epileptic Medicine	Carbamazepine	Only in the past
545	FEMALE	22	Jur	YES		23	NO	YES	NO	YES	NO	NO	YES	YES	NO	Generalized convulsive seizures Nodding seizures	YES, STILL ONGOING	10		9	13	13	Head nodding syndrome	no	NO		NO		NO		NO		NO		NO		NO		NO		NO		YES	Onchocerciasis	Yes	1	No treatment	Carbamazepine
546	MALE	20	Jur	YES		29	NO	YES	NO	NO	NO	NO	NO	NO	NO	Nodding seizures	YES, STILL ONGOING	9		9	11	11	Head nodding syndrome	no	NO		NO		NO		NO		NO		NO		NO		NO		NO		NO		Yes	1	No treatment
547	MALE	39	Jur	NO	22	22	NO	YES	NO	NO	YES	NO	YES	YES	NO	Nodding seizures	YES, STILL ONGOING	9		27	#VALUE!	12	Epilepsy without head nodding	no	NO		NO		NO		NO		NO		NO		NO		NO		NO		NO		No, age of onset too old	1	No treatment
548	MALE	27	Jur	NO	15	15	NO	YES	NO	YES	YES	NO	YES	YES	NO	Generalized convulsive seizures	NO			20	#VALUE!	7	Epilepsy without head nodding	no	NO		NO		NO		NO		NO		NO		NO		NO		NO		NO		No, age of onset too old	1	Anti-epileptic Medicine		Only in the past
549	FEMALE	33	Jur	YES		42	NO	YES	NO	YES	NO	NO	YES	YES	NO	Atonic seizures (drop attacks	NO			15	#VALUE!	18	Epilepsy without head nodding	no	NO		NO		NO		NO		NO		NO		NO		NO		NO		NO		Yes	1	Anti-epileptic Medicine	Carbamazepine	Currently (took it every day last week)
550	MALE	18	Jur	YES		26	NO	YES	NO	YES	NO	NO	YES	NO	YES	Generalized convulsive seizures	NO			12	6	6	Head nodding syndrome	no	NO		NO		NO		NO		NO		NO		NO		NO		NO		NO		Yes	1	Anti-epileptic Medicine	Carbamazepine	Currently (took it every day last week)
551	MALE	28	Jur	YES		16	YES	NO				NO	NO	NO	YES	Nodding seizures	YES, STILL ONGOING	12		10	#VALUE!	18	Epilepsy without head nodding	no	NO		NO		NO		NO		NO		NO		NO		NO		NO		NO		Yes	1	Anti-epileptic Medicine	Carbamazepine	Currently (took it every day last week)
552	FEMALE	20	Jur	YES		19	YES	YES	YES	YES	NO	NO	YES	NO	YES	Generalized convulsive seizures	NO			10	#VALUE!	10	Epilepsy without head nodding	no	NO		NO		NO		NO		NO		NO		NO		NO		NO		NO		Yes	1	Anti-epileptic Medicine	Carbamazepine	Currently (took it every day last week)
553	FEMALE	25	Jur	YES		14	YES	YES	YES	YES	NO	NO	YES	NO	YES	Generalized convulsive seizures	NO			15	#VALUE!	10	Epilepsy without head nodding	no	NO		NO		NO		NO		NO		NO		NO		NO		NO		NO		Yes	1	No treatment	Carbamazepine
554	MALE	14	Jur	YES		30	YES	YES	NO	YES	NO	NO	YES	NO	NO	Generalized convulsive seizures	NO			10	#VALUE!	4	Epilepsy without head nodding	no	NO		NO		NO		NO		NO		NO		NO		NO		NO		NO		Yes	1	Anti-epileptic Medicine		Currently (took it every day last week)
555	MALE	34	Jur	YES		21	YES	YES	NO	YES	NO	NO	YES	NO	YES	Generalized convulsive seizures	NO			22	#VALUE!	12	Epilepsy without head nodding	no	NO		NO		NO		NO		NO		NO		NO		NO		NO		NO		No, age of onset too old	1	Anti-epileptic Medicine	Carbamazepine	Currently (took it every day last week)
556	MALE	12	Jur	YES		25	NO	YES	NO	YES	NO	NO	YES	NO	YES	Generalized convulsive seizures	NO			7	5	5	Head nodding syndrome plus (including other seizure types)	no	NO		NO		NO		NO		NO		NO		NO		NO		NO		NO		Yes	1	Anti-epileptic Medicine	Carbamazepine	Only in the past
557	FEMALE	14	Jur	YES		15	YES	YES	YES	YES	YES	NO	YES	NO	YES	Generalized convulsive seizures Nodding seizures	YES, STILL ONGOING	7		7	#VALUE!	7	Epilepsy without head nodding	no	NO		NO		NO		NO		NO		NO		NO		NO		NO		NO		Yes	1	No treatment	Carbamazepine
558	FEMALE	20	Jur	NO	15	15	NO	YES	NO	YES	NO	NO	YES	NO	YES	Generalized convulsive seizures	YES, IN THE PAST		10	10	#VALUE!	10	Epilepsy without head nodding	no	NO		NO		NO		NO		NO		NO		NO		NO		NO		NO		Yes	1	No treatment
559	FEMALE	28	Jur	YES		16	NO	YES	NO	YES	NO	NO	NO	NO	YES	Generalized convulsive seizures	NO			6	#VALUE!	22	Epilepsy without head nodding	no	NO		NO		NO		NO		NO		NO		NO		NO		NO		YES	Onchocerciasis	Yes	1	No treatment
560	FEMALE	16	Jur	YES		18	NO	NO				NO	YES	YES	YES	Generalized convulsive seizures	NO			7	9	9	Head nodding syndrome plus (including other seizure types)	no	NO		NO		NO		NO		NO		NO		NO		NO		NO		NO		Yes	1	Anti-epileptic Medicine		Currently (took it every day last week)
561	MALE	16	Jur	YES		20	NO	YES	NO	YES	NO	NO	YES	NO	YES	Generalized convulsive seizures	YES, STILL ONGOING	7		5	11	11	Head nodding syndrome plus (including other seizure types)	no	NO		NO		NO		NO		NO		NO		NO		NO		NO		NO		Yes	1	No treatment	Carbamazepine
562	FEMALE	30	Jur	YES		20	NO	YES	YES	YES	NO	YES	YES	NO	YES	Generalized convulsive seizures Nodding seizures	YES, STILL ONGOING	5		15	#VALUE!	15	Epilepsy without head nodding	no	NO		NO		NO		NO		NO		NO		NO		NO		NO		NO		Yes	1	No treatment
563	MALE	18	Jur	YES		34	NO	YES	NO	YES	YES	YES	YES	YES	YES	Generalized convulsive seizures Absences	NO			9	9	9	Head nodding syndrome	no	NO		NO		NO		NO		NO		NO		NO		NO		NO		NO		Yes	1	No treatment
564	FEMALE	22	Jur	YES		19	NO	NO				NO	NO	NO	YES	Nodding seizures	YES, STILL ONGOING	9		15	#VALUE!	7	Epilepsy without head nodding	no	NO		NO		NO		NO		NO		NO		NO		NO		NO		NO		Yes	1	No treatment
565	MALE	18	Jur	YES		12	NO	YES	NO	YES	NO	NO	NO	NO	YES	Generalized convulsive seizures	NO			9	#VALUE!	9	Epilepsy without head nodding	no	NO		NO		NO		NO		NO		NO		NO		NO		NO		NO		Yes	1	Anti-epileptic Medicine		Only in the past
566	MALE	25	Jur	YES		33	NO	YES	NO	YES	YES	NO	YES	YES	YES	Generalized convulsive seizures	NO			8	#VALUE!	17	Epilepsy without head nodding	no	NO		NO		NO		NO		NO		NO		NO		NO		NO		NO		Yes	1	Anti-epileptic Medicine	Carbamazepine	Only in the past
567	FEMALE	29	Jur	YES		39	NO	YES	NO	YES	NO	NO	YES	NO	YES	Generalized convulsive seizures	NO			15	#VALUE!	14	Epilepsy without head nodding	no	DON'T KNOW		DON'T KNOW		DON'T KNOW		DON'T KNOW		DON'T KNOW		NO		NO		NO		NO		NO		Yes	1	Anti-epileptic Medicine	Carbamazepine	Currently (took it every day last week)
568	FEMALE	12	Jur	YES		21	NO	YES	YES	YES	YES	YES	YES	NO	YES	Generalized convulsive seizures	NO			3	#VALUE!	9	Epilepsy without head nodding	no	NO		NO		NO		NO		NO		NO		NO		NO		NO		NO		Yes	1	Anti-epileptic Medicine	Carbamazepine	Only in the past
569	FEMALE	25	Jur	YES		22	NO	YES	YES	YES	YES	YES	YES	NO	YES	Generalized convulsive seizures	NO			10	#VALUE!	15	Epilepsy without head nodding	no	NO		NO		NO		NO		NO		NO		NO		NO		NO		NO		Yes	1	Anti-epileptic Medicine	Carbamazepine Phenobarbital	Currently (took it every day last week)
570	MALE	20	Jur	YES		22	NO	YES	YES	YES	YES	YES	YES	NO	YES	Generalized convulsive seizures	NO			10	#VALUE!	10	Epilepsy without head nodding	no	NO		NO		NO		NO		NO		NO		NO		NO		NO		NO		Yes	1	Anti-epileptic Medicine	Carbamazepine Phenobarbital	Only in the past
571	MALE	18	Jur	YES		36	NO	YES	YES	YES	YES	YES	YES	NO	YES	Generalized convulsive seizures	NO			15	3	3	Head nodding syndrome plus (including other seizure types)	no	NO		NO		NO		NO		NO		NO		NO		NO		NO		NO		Yes	1	Anti-epileptic Medicine	Phenobarbital Carbamazepine	Only in the past
572	FEMALE	26	Jur	YES		18	NO	YES	YES	YES	YES	YES	YES	NO	YES	Generalized convulsive seizures Nodding seizures	YES, IN THE PAST		15	10	16	16	Head nodding syndrome plus (including other seizure types)	no	NO		NO		NO		NO		NO		NO		NO		NO		NO		NO		Yes	1	Anti-epileptic Medicine	Phenobarbital Carbamazepine	Only in the past
573	FEMALE	24	Jur	YES		21	YES	YES	YES	YES	YES	YES	YES	YES	YES	Generalized convulsive seizures Nodding seizures	YES, STILL ONGOING	10		18	6	6	Head nodding syndrome plus (including other seizure types)	no	DON'T KNOW		DON'T KNOW		DON'T KNOW		DON'T KNOW		DON'T KNOW		NO		NO		NO		NO		NO		Yes	1	Anti-epileptic Medicine	Phenobarbital Carbamazepine	Currently (took it every day last week)
574	FEMALE	23	Jur	YES		12	NO	YES	YES	YES	YES	YES	YES	YES	YES	Generalized convulsive seizures Nodding seizures	YES, STILL ONGOING	18		14	#VALUE!	9	Epilepsy without head nodding	no	NO		NO		NO		NO		NO		NO		NO		NO		NO		NO		Yes	1	Anti-epileptic Medicine	Phenobarbital Carbamazepine	Currently (took it every day last week)
575	MALE	25	Jur	YES		28	NO	YES	YES	YES	YES	YES	YES	NO	YES	Generalized convulsive seizures	NO			15	#VALUE!	10	Epilepsy without head nodding	no	NO		NO		NO		NO		NO		NO		NO		NO		NO		NO		Yes	1	Anti-epileptic Medicine	Carbamazepine Phenobarbital	Only in the past
576	MALE	21	Jur	YES		16	NO	YES	YES	YES	YES	YES	YES	NO	YES	Generalized convulsive seizures	NO			15	10	6	Head nodding syndrome plus (including other seizure types)	no	NO		NO		NO		NO		NO		NO		NO		NO		NO		NO		Yes	1	Anti-epileptic Medicine	Phenobarbital Carbamazepine	Currently (took it every day last week)
577	FEMALE	22	Jur	YES		25	NO	YES	YES	YES	YES	YES	YES	YES	YES	Generalized convulsive seizures Nodding seizures	YES, STILL ONGOING	11		19	4	3	Head nodding syndrome plus (including other seizure types)	no	NO		NO		NO		NO		NO		NO		NO		NO		NO		DON'T KNOW		Yes, age borderline	1	Anti-epileptic Medicine	Phenobarbital Carbamazepine	Currently (took it every day last week)
578	FEMALE	12	Jur	YES		10	NO	YES	YES	YES	YES	YES	YES	YES	YES	Generalized convulsive seizures Nodding seizures	YES, STILL ONGOING	18		8	7	4	Head nodding syndrome plus (including other seizure types)	no	NO		NO		NO		NO		NO		NO		NO		NO		NO		NO		Yes	1	Anti-epileptic Medicine	Carbamazepine Sodium Valproate	Currently (took it every day last week)
579	FEMALE	32	Jur	YES		18	NO	YES	YES	YES	YES	YES	YES	NO	YES	Generalized convulsive seizures Nodding seizures	YES, STILL ONGOING	5		26	#VALUE!	6	Epilepsy without head nodding	no	NO		NO		NO		NO		NO		NO		NO		NO		NO		NO		No, age of onset too old	1	Anti-epileptic Medicine	Carbamazepine	Only in the past
580	MALE	16	Jur	YES		22	NO	YES	YES	YES	YES	YES	YES	YES	NO	Generalized convulsive seizures	NO			14	#VALUE!	2	Epilepsy without head nodding	no	YES	6	NO		NO		NO		NO		NO		DON'T KNOW		DON'T KNOW		DON'T KNOW		NO		Yes	1	Anti-epileptic Medicine	Carbamazepine	Only in the past
581	MALE	18	Murukudo	YES		19	NO	YES	NO	NO	NO	YES	NO	NO	YES	Generalized convulsive seizures	NO			6	#VALUE!	12	Epilepsy without head nodding	no	NO		NO		NO		NO		NO		NO		NO		NO		NO		YES	Onchocerciasis	Yes	1	Anti-epileptic Medicine	Carbamazepine	Currently (took it every day last week)
582	FEMALE	22	Wera	YES		18	NO	YES	NO	YES	NO	YES	NO	NO	YES	Generalized convulsive seizures	NO			15	#VALUE!	7	Epilepsy without head nodding	no	DON'T KNOW		DON'T KNOW		DON'T KNOW		DON'T KNOW		DON'T KNOW		YES	Rheumatoid arthritis	NO		NO		NO		YES	Onchocerciasis	Yes	0	No treatment	Carbamazepine
583	FEMALE	30	Wira	YES		18	NO	NO				NO	YES	NO	DON'T KNOW	Atonic seizures (drop attacks Focal motoric seizures without loss of consciousness	NO			9	#VALUE!	21	Epilepsy without head nodding	no	DON'T KNOW		DON'T KNOW		DON'T KNOW		NO		NO		NO		NO		NO		NO		NO		Unknown, as age of onset unknown	1	No treatment
584	FEMALE	18	Wira	YES		16	NO	YES	YES	YES	NO	YES	NO	NO	YES	Generalized convulsive seizures	NO			3	#VALUE!	15	Epilepsy without head nodding	no	NO		NO		NO		NO		NO		NO		NO		NO		NO		NO		Yes	1	Anti-epileptic Medicine		Only in the past
585	MALE	28	Wira	YES		14	NO	YES	NO	YES	YES	YES	NO	NO	YES	Generalized convulsive seizures	NO			9	#VALUE!	19	Epilepsy without head nodding	no	NO		NO		NO		NO		NO		NO		NO		NO		NO		NO		Unknown, as age of onset unknown	1	Anti-epileptic Medicine	Carbamazepine	Only in the past
586	FEMALE	30	Wira	YES		12	NO	YES	NO	NO	NO	YES	NO	NO	NO	Generalized convulsive seizures	NO			11	#VALUE!	19	Epilepsy without head nodding	no	NO		NO		NO		NO		NO		YES	Onchocerciasis	NO		NO		NO		NO		Yes	1	No treatment	Carbamazepine
587	MALE	22	Jur	YES		78	NO	YES	YES	YES	YES	YES	YES	NO	YES	Generalized convulsive seizures	NO			12	#VALUE!	10	Epilepsy without head nodding	no	NO		NO		NO		NO		NO		YES	Onchocerciasis	NO		NO		NO		NO		Yes	1	Anti-epileptic Medicine		Only in the past
588	FEMALE	24	Jur	YES		16	NO	YES	YES	YES	YES	YES	YES	NO	YES	Generalized convulsive seizures	NO			7	19	17	Head nodding syndrome plus (including other seizure types)	no	NO		NO		NO		NO		NO		YES	Onchocerciasis	NO		NO		NO		NO		Yes	1	No treatment	Carbamazepine
589	MALE	27	Jur	YES		19	NO	YES	YES	YES	YES	YES	YES	NO	YES	Generalized convulsive seizures Nodding seizures	YES, STILL ONGOING	5		17	#VALUE!	10	Epilepsy without head nodding	no	NO		NO		NO		NO		NO		YES	Onchocerciasis	NO		NO		NO		NO		Yes	1	Anti-epileptic Medicine		Only in the past
590	FEMALE	27	Jur	YES		15	NO	YES	NO	YES	YES	YES	YES	NO	YES	Generalized convulsive seizures	NO			10	#VALUE!	17	Epilepsy without head nodding	no	NO		NO		NO		NO		NO		NO		NO		NO		NO		NO		Yes	1	No treatment	Carbamazepine
591	MALE	37	Jur	YES		20	NO	YES	YES	YES	YES	YES	YES	NO	YES	Generalized convulsive seizures	NO			9	#VALUE!	28	Epilepsy without head nodding	no	NO		NO		NO		NO		NO		NO		NO		NO		NO		YES	Onchocerciasis	Yes	1	No treatment
592	MALE	22	Jur	YES		12	NO	YES	NO	YES	NO	YES	YES	NO	NO	Generalized convulsive seizures	NO			8	#VALUE!	14	Epilepsy without head nodding	no	NO		NO		NO		NO		NO		NO		NO		NO		NO		NO		Yes	1	No treatment
593	FEMALE	20	Jur	YES		25	NO	YES	NO	YES	NO	YES	YES	NO	YES	Generalized convulsive seizures	NO			9	#VALUE!	11	Epilepsy without head nodding	no	NO		NO		NO		NO		NO		YES	Onchocerciasis	NO		NO		NO		NO		Yes	1	Anti-epileptic Medicine		Only in the past
594	MALE	15	Jur	YES		24	NO	YES	NO	YES	NO	YES	YES	NO	YES	Generalized convulsive seizures	NO			2	#VALUE!	13	Epilepsy without head nodding	no	NO		NO		NO		NO		NO		NO		NO		NO		NO		NO		No, too young age of onset	1	Anti-epileptic Medicine	Carbamazepine	Only in the past
595	MALE	19	Jur	YES		24	NO	YES	NO	NO	NO	YES	YES	NO	YES	Generalized convulsive seizures	NO			4	#VALUE!	15	Epilepsy without head nodding	no	NO		NO		NO		NO		NO		NO		NO		NO		NO		NO		Yes	1	No treatment	Carbamazepine
596	FEMALE	32	Jur	YES		20	NO	YES	YES	YES	NO	YES	YES	NO	YES	Generalized convulsive seizures	NO			9	#VALUE!	23	Epilepsy without head nodding	no	NO		NO		NO		NO		NO		NO		NO		NO		NO		NO		Unknown, as age of onset unknown	1	Anti-epileptic Medicine		Only in the past
597	FEMALE	34	Jur	YES		18	NO	YES	NO	YES	YES	NO	NO	YES	NO	Generalized convulsive seizures	NO			16	27	18	Head nodding syndrome plus (including other seizure types)	no	NO		NO		NO		NO		NO		NO		NO		NO		NO		NO		Yes	1	Anti-epileptic Medicine	Carbamazepine	Currently (took it every day last week)
598	FEMALE	21	Jur	YES		29	NO	YES	NO	NO	NO	NO	YES	NO	YES	Generalized convulsive seizures Nodding seizures	YES, STILL ONGOING	888		9	14	12	Head nodding syndrome plus (including other seizure types)	no	NO		NO		NO		NO		NO		NO		NO		NO		NO		YES	Onchocerciasis	Unknown, as age of onset unknown	1	Anti-epileptic Medicine	Carbamazepine	Currently (took it every day last week)
599	MALE	20	Jur	YES		14	NO	YES	YES	YES	YES	NO	YES	NO	YES	Generalized convulsive seizures Nodding seizures	YES, STILL ONGOING	888		5	15	15	Head nodding syndrome plus (including other seizure types)	no	NO		NO		NO		NO		NO		NO		NO		NO		NO		NO		Yes	1	Anti-epileptic Medicine	Carbamazepine	Only in the past
600	MALE	23	Jur	YES		4	NO	YES	YES	YES	YES	NO	YES	NO	YES	Generalized convulsive seizures Nodding seizures	YES, STILL ONGOING	5		12	11	11	Head nodding syndrome plus (including other seizure types)	no	NO		NO		NO		NO		NO		NO		NO		NO		NO		NO		Yes	1	Anti-epileptic Medicine	Carbamazepine	Currently (took it every day last week)
601	FEMALE	18	Jur	YES		31	NO	YES	YES	YES	YES	NO	YES	NO	YES	Generalized convulsive seizures Nodding seizures	YES, STILL ONGOING	12		4	14	14	Head nodding syndrome plus (including other seizure types)	no	NO		NO		NO		NO		NO		NO		NO		NO		NO		NO		Yes	1	Anti-epileptic Medicine	Carbamazepine	Only in the past
602	FEMALE	15	Jur	YES		18	NO	YES	NO	YES	YES	NO	YES	NO	YES	Generalized convulsive seizures Nodding seizures	YES, STILL ONGOING	4		5	#VALUE!	10	Epilepsy without head nodding	no	NO		NO		NO		NO		NO		NO		NO		NO		NO		NO		Yes	1	Anti-epileptic Medicine	Carbamazepine	Only in the past
603	FEMALE	13	Jur	YES		20	NO	YES	NO	YES	YES	NO	YES	NO	YES	Generalized convulsive seizures	NO			3	10	10	Head nodding syndrome plus (including other seizure types)	no	NO		NO		NO		NO		NO		NO		NO		NO		NO		NO		Yes	1	Anti-epileptic Medicine	Carbamazepine	Only in the past
604	FEMALE	19	Jur	YES		21	NO	YES	NO	YES	YES	NO	YES	NO	YES	Generalized convulsive seizures Nodding seizures	YES, STILL ONGOING	3		10	9	9	Head nodding syndrome plus (including other seizure types)	no	NO		NO		NO		NO		NO		NO		NO		YES	1	DON'T KNOW		NO		No, head injury with loss of consciousness	1	Anti-epileptic Medicine	Carbamazepine	Only in the past
605	MALE	18	Jur	YES		23	NO	YES	YES	YES	YES	NO	YES	NO	YES	Generalized convulsive seizures Nodding seizures	YES, STILL ONGOING	10		4	#VALUE!	14	Epilepsy without head nodding	no	NO		NO		NO		NO		NO		NO		NO		NO		NO		NO		Yes	1	Anti-epileptic Medicine	Carbamazepine	Only in the past
606	FEMALE	10	Jur	YES		19	NO	YES	YES	YES	YES	NO	YES	NO	NO	Generalized convulsive seizures	NO			2	8	8	Epilepsy without head nodding	no	NO		NO		NO		NO		NO		NO		DON'T KNOW		NO		NO		NO		No, too young age of onset	1	Anti-epileptic Medicine	Carbamazepine	Only in the past
607	FEMALE	20	Jur	YES		23	NO	NO				YES	NO	YES	YES	Absences Nodding seizures	YES, STILL ONGOING	2		9	#VALUE!	11	Epilepsy without head nodding	no	NO		NO		NO		NO		NO		NO		NO		NO		NO		NO		Unknown, as age of onset unknown	1	Anti-epileptic Medicine	Carbamazepine	Only in the past
608	FEMALE	14	Jur	YES		22	NO	YES	NO	YES	YES	NO	YES	NO	YES	Generalized convulsive seizures	NO			9	7	5	Head nodding syndrome plus (including other seizure types)	no	NO		NO		NO		NO		NO		NO		NO		NO		NO		NO		Unknown, as age of onset unknown	1	Anti-epileptic Medicine	Carbamazepine	Only in the past
609	MALE	45	Jur	YES		16	NO	YES	YES	YES	YES	NO	YES	NO	NO	Generalized convulsive seizures Nodding seizures	YES, STILL ONGOING	888		30	#VALUE!	15	Epilepsy without head nodding	no	NO		NO		NO		NO		NO		NO		NO		YES	10	NO		NO		No, age of onset too old	1	Anti-epileptic Medicine	Carbamazepine	Only in the past
610	MALE	40	Jur	NO	2	2	NO	YES	NO	YES	YES	NO	YES	NO	YES	Generalized convulsive seizures	NO			9	#VALUE!	31	Epilepsy without head nodding	no	NO		NO		NO		NO		NO		NO		NO		NO		NO		YES	Deafness	No, new to the study area	1	Anti-epileptic Medicine	Carbamazepine	Only in the past
611	FEMALE	42	Jur	YES		25	NO	YES	NO	YES	YES	NO	YES	NO	YES	Generalized convulsive seizures	NO			1	41	41	Head nodding syndrome plus (including other seizure types)	no	NO		NO		NO		NO		NO		NO		NO		NO		NO		NO		No, too young age of onset	1	Anti-epileptic Medicine	Carbamazepine	Currently (took it every day last week)
612	MALE	18	Jur	YES		22	NO	YES	NO	NO	YES	NO	YES	NO	YES	Generalized convulsive seizures Nodding seizures	YES, STILL ONGOING	1		9	#VALUE!	9	Epilepsy without head nodding	no	NO		NO		NO		NO		NO		NO		NO		NO		NO		YES	Onchocerciasis	Unknown, as age of onset unknown	1	Anti-epileptic Medicine	Carbamazepine	Currently (took it every day last week)
613	FEMALE	20	Jur	YES		20	YES	YES	NO	YES	YES	NO	YES	NO	YES	Generalized convulsive seizures	NO			9	#VALUE!	11	Epilepsy without head nodding	no	NO		NO		NO		NO		NO		NO		NO		NO		NO		DON'T KNOW		Yes	1	Anti-epileptic Medicine	Carbamazepine	Only in the past
614	FEMALE	20	Jur	YES		17	YES	YES	NO	YES	YES	NO	YES	NO	YES	Generalized convulsive seizures	NO			9	13	11	Head nodding syndrome plus (including other seizure types)	no	NO		NO		NO		NO		NO		NO		NO		NO		NO		NO		Unknown, as age of onset unknown	1	Anti-epileptic Medicine	Carbamazepine	Only in the past
615	FEMALE	29	Jur	YES		13	NO	YES	NO	YES	YES	NO	YES	NO	YES	Generalized convulsive seizures Nodding seizures	YES, STILL ONGOING	888		9	#VALUE!	20	Epilepsy without head nodding	no	NO		NO		NO		NO		NO		NO		NO		NO		NO		NO		Unknown, as age of onset unknown	1	Anti-epileptic Medicine	Carbamazepine	Only in the past
616	MALE	25	Jur	YES		18	NO	YES	NO	YES	YES	NO	YES	NO	YES	Generalized convulsive seizures	NO			9	18	16	Head nodding syndrome plus (including other seizure types)	no	NO		NO		NO		NO		NO		NO		NO		NO		NO		NO		Unknown, as age of onset unknown	1	Anti-epileptic Medicine	Carbamazepine	Only in the past
617	MALE	18	Jur	YES		15	NO	YES	NO	YES	YES	NO	YES	NO	NO	Generalized convulsive seizures Nodding seizures	YES, STILL ONGOING	888		12	#VALUE!	6	Epilepsy without head nodding	no	NO		NO		NO		NO		NO		NO		NO		NO		NO		NO		Yes	1	Anti-epileptic Medicine	Carbamazepine	Only in the past
618	MALE	20	Jur	YES		8	NO	YES	NO	YES	NO	NO	NO	NO	YES	Generalized convulsive seizures	NO			9	11	11	Head nodding syndrome plus (including other seizure types)	no	NO		NO		NO		NO		NO		NO		NO		NO		NO		NO		Yes	1	No treatment	Carbamazepine
619	FEMALE	36	Jur	YES		30	NO	YES	NO	YES	NO	NO	YES	NO	YES	Generalized convulsive seizures	YES, STILL ONGOING	9		12	#VALUE!	24	Epilepsy without head nodding	no	NO		NO		NO		NO		NO		NO		NO		NO		NO		NO		Yes	1	Anti-epileptic Medicine		Only in the past
620	MALE	18	Jur	YES		28	NO	YES	NO	YES	NO	NO	YES	NO	YES	Generalized convulsive seizures	NO			12	#VALUE!	6	Epilepsy without head nodding	no	NO		NO		NO		NO		NO		NO		DON'T KNOW		DON'T KNOW		DON'T KNOW		DON'T KNOW		Yes	1	Anti-epileptic Medicine	Carbamazepine	Only in the past
621	FEMALE	21	Jur	YES		30	NO	YES	NO	YES	NO	NO	YES	NO	YES	Generalized convulsive seizures	NO			12	#VALUE!	9	Epilepsy without head nodding	no	NO		NO		NO		NO		NO		NO		NO		NO		NO		NO		Yes	1	Anti-epileptic Medicine	Carbamazepine	Only in the past
622	FEMALE	16	Jur	YES		22	NO	YES	YES	YES	NO	YES	YES	YES	YES	Generalized convulsive seizures	NO			7	#VALUE!	9	Epilepsy without head nodding	no	NO		NO		NO		NO		NO		NO		NO		NO		NO		NO		Yes	1	No treatment	Carbamazepine
623	FEMALE	25	Jur	YES		15	NO	YES	YES	YES	NO	NO	YES	NO	YES	Generalized convulsive seizures	NO			10	#VALUE!	15	Epilepsy without head nodding	no	NO		NO		NO		NO		NO		NO		NO		NO		NO		NO		Yes	1	No treatment
624	MALE	10	Jur	YES		25	NO	YES	NO	YES	NO	NO	YES	NO	YES	Generalized convulsive seizures	NO			7	#VALUE!	3	Epilepsy without head nodding	no	NO		NO		NO		NO		NO		NO		NO		NO		NO		NO		Yes	1	No treatment
625	FEMALE	16	Jur	YES		23	NO	YES	NO	YES	NO	YES	YES	NO	YES	Generalized convulsive seizures Absences	NO			10	#VALUE!	6	Epilepsy without head nodding	no	NO		NO		NO		NO		NO		NO		NO		NO		NO		NO		Yes	1	No treatment
626	MALE	18	Jur	YES		20	NO	YES	NO	YES	NO	NO	YES	NO	YES	Generalized convulsive seizures	NO			10	#VALUE!	8	Epilepsy without head nodding	no	NO		NO		NO		NO		NO		NO		NO		NO		NO		NO		Yes	1	No treatment
627	MALE	29	Jur	YES		18	NO	YES	NO	YES	NO	YES	YES	NO	YES	Generalized convulsive seizures Absences	NO			20	#VALUE!	9	Epilepsy without head nodding	no	NO		NO		NO		NO		NO		NO		NO		NO		NO		NO		No, age of onset too old	1	Anti-epileptic Medicine		Only in the past
628	FEMALE	14	Jur	YES		25	NO	YES	NO	YES	NO	NO	YES	NO	YES	Generalized convulsive seizures	NO			12	2	2	Head nodding syndrome plus (including other seizure types)	no	DON'T KNOW		DON'T KNOW		DON'T KNOW		DON'T KNOW		NO		NO		NO		NO		NO		NO		Yes	1	Anti-epileptic Medicine	Carbamazepine	Currently (took it every day last week)
629	MALE	35	Jur	YES		10	NO	YES	YES	YES	YES	YES	YES	NO	YES	Generalized convulsive seizures Nodding seizures	YES, STILL ONGOING	12		0	35	35	Head nodding syndrome plus (including other seizure types)	no	DON'T KNOW		DON'T KNOW		DON'T KNOW		NO		DON'T KNOW		NO		DON'T KNOW		NO		NO		DON'T KNOW		No, too young age of onset	1	Anti-epileptic Medicine	Carbamazepine	DON’T KNOW
630	FEMALE	31	Jur	YES		22	NO	YES	YES	YES	YES	YES	YES	NO	YES	Generalized convulsive seizures Nodding seizures	YES, IN THE PAST		0	15	16	16	Head nodding syndrome plus (including other seizure types)	no	DON'T KNOW		DON'T KNOW		DON'T KNOW		NO		DON'T KNOW		NO		NO		NO		NO		NO		Yes	1	DON'T KNOW	Carbamazepine
631	MALE	20	Jur	YES		22	NO	YES	YES	YES	YES	YES	YES	NO	NO	Generalized convulsive seizures Nodding seizures	YES, STILL ONGOING	15		10	10	10	Head nodding syndrome plus (including other seizure types)	no	DON'T KNOW		DON'T KNOW		DON'T KNOW		NO		DON'T KNOW		NO		NO		NO		NO		NO		Yes	1	Anti-epileptic Medicine		Currently (took it every day last week)
632	MALE	21	Jur	YES		20	NO	YES	YES	YES	YES	YES	YES	YES	YES	Generalized convulsive seizures Nodding seizures	YES, STILL ONGOING	10		15	6	6	Head nodding syndrome plus (including other seizure types)	no	NO		NO		NO		NO		NO		YES	Leprosy	NO		NO		NO		NO		Yes	1	Traditional	Carbamazepine
633	MALE	22	Jur	YES		23	NO	YES	YES	YES	YES	YES	YES	NO	YES	Generalized convulsive seizures Nodding seizures	YES, STILL ONGOING	15		2	20	20	Head nodding syndrome plus (including other seizure types)	no	NO		DON'T KNOW		DON'T KNOW		DON'T KNOW		DON'T KNOW		NO		NO		NO		NO		NO		No, too young age of onset	1	Anti-epileptic Medicine		Currently (took it every day last week)
634	MALE	25	Jur	YES		26	NO	YES	YES	YES	YES	YES	YES	NO	YES	Generalized convulsive seizures Nodding seizures	YES, STILL ONGOING	2		2	23	23	Head nodding syndrome plus (including other seizure types)	no	NO		NO		NO		NO		NO		NO		NO		NO		NO		NO		No, too young age of onset	1	Anti-epileptic Medicine	Carbamazepine	Currently (took it every day last week)
635	MALE	17	Jur	YES		20	NO	YES	YES	YES	YES	NO	YES	YES	YES	Generalized convulsive seizures Nodding seizures	YES, STILL ONGOING	2		16	#VALUE!	1	Epilepsy without head nodding	no	NO		NO		NO		NO		NO		NO		NO		NO		NO		NO		yes	1	Anti-epileptic Medicine	Carbamazepine Sodium Valproate	Only in the past
636	MALE	18	Jur	YES		22	NO	YES	NO	YES	YES	NO	YES	YES	NO	Generalized convulsive seizures	NO			7	11	11	Head nodding syndrome plus (including other seizure types)	no	NO		NO		NO		NO		NO		NO		NO		NO		NO		NO		Yes	1	No treatment	Carbamazepine
637	FEMALE	20	Jur	YES		16	NO	YES	YES	YES	YES	YES	YES	YES	YES	Generalized convulsive seizures Nodding seizures	YES, STILL ONGOING	7		8	12	12	Head nodding syndrome plus (including other seizure types)	no	NO		NO		NO		NO		NO		NO		NO		NO		NO		NO		Yes	1	No treatment
638	MALE	25	Jur	YES		26	NO	YES	YES	YES	YES	NO	YES	YES	NO	Generalized convulsive seizures Nodding seizures	YES, STILL ONGOING	8		15	15	10	Head nodding syndrome plus (including other seizure types)	no	NO		NO		NO		NO		NO		NO		NO		NO		NO		NO		Yes	1	No treatment
639	MALE	10	Jur	YES		28	NO	YES	YES	YES	YES	NO	YES	YES	YES	Generalized convulsive seizures Nodding seizures	YES, STILL ONGOING	10		6	4	4	Head nodding syndrome plus (including other seizure types)	no	NO		NO		NO		NO		NO		NO		NO		NO		NO		NO		Yes	1	No treatment
640	FEMALE	22	Jur	YES		18	NO	YES	YES	YES	YES	YES	YES	YES	NO	Generalized convulsive seizures Nodding seizures	YES, STILL ONGOING	6		15	#VALUE!	7	Epilepsy without head nodding	no	NO		NO		NO		NO		NO		NO		NO		NO		NO		YES	Onchocerciasis	Yes	1	No treatment
641	FEMALE	22	Jur	YES		11	NO	YES	YES	YES	YES	NO	YES	YES	YES	Generalized convulsive seizures	NO			8	#VALUE!	14	Epilepsy without head nodding	no	NO		NO		NO		NO		NO		NO		NO		NO		NO		NO		Yes	1	Anti-epileptic Medicine		Currently (took it every day last week)
642	MALE	20	Murukudo	YES		19	NO	YES	YES	YES	YES	YES	NO	YES	YES	Generalized convulsive seizures	NO			10	#VALUE!	10	Epilepsy without head nodding	yes, severe malaria	NO		YES	4	NO		NO		NO		NO		NO		NO		NO		NO		No, severe malaria	1	No treatment	Carbamazepine
643	MALE	23	Jur	YES		24	NO	YES	NO	YES	NO	YES	YES	NO	YES	Generalized convulsive seizures	NO			9	#VALUE!	14	Epilepsy without head nodding	no	NO		NO		NO		NO		NO		NO		NO		NO		NO		NO		Yes	1	No treatment
644	FEMALE	26	Jur	YES		20	NO	YES	NO	YES	NO	YES	YES	NO	YES	Generalized convulsive seizures	NO			13	#VALUE!	13	Epilepsy without head nodding	no	NO		NO		NO		NO		NO		NO		NO		NO		NO		NO		Yes	1	No treatment
645	MALE	22	Jur	YES		17	NO	YES	NO	YES	NO	YES	YES	NO	YES	Generalized convulsive seizures	NO			11	11	11	Head nodding syndrome plus (including other seizure types)	no	NO		NO		NO		NO		NO		NO		NO		NO		NO		NO		Yes	1	Anti-epileptic Medicine		Only in the past
646	FEMALE	16	Jur	YES		38	NO	YES	YES	YES	YES	YES	YES	YES	YES	Generalized convulsive seizures Nodding seizures	YES, IN THE PAST		10	9	8	7	Head nodding syndrome plus (including other seizure types)	no	NO		NO		NO		NO		NO		NO		NO		NO		NO		NO		Yes	1	Anti-epileptic Medicine	Carbamazepine	Only in the past
647	FEMALE	26	Jur	YES		21	NO	YES	YES	YES	YES	YES	YES	NO	YES	Generalized convulsive seizures Nodding seizures	YES, STILL ONGOING	8		10	#VALUE!	16	Epilepsy without head nodding	no	NO		NO		NO		NO		NO		NO		NO		NO		NO		YES	PUD	Yes	1	No treatment	Carbamazepine
648	MALE	28	Jur	YES		27	NO	YES	NO	YES	NO	NO	YES	NO	YES	Generalized convulsive seizures	NO			12	#VALUE!	16	Epilepsy without head nodding	no	NO		NO		NO		NO		NO		NO		NO		NO		NO		YES	Onchocerciasis	Yes	1	No treatment
649	MALE	17	Jur	YES		14	NO	YES	NO	YES	NO	NO	YES	NO	YES	Generalized convulsive seizures	NO			7	5	10	Head nodding syndrome	no	NO		NO		NO		NO		NO		NO		NO		NO		NO		NO		Yes	1	No treatment
650	MALE	38	Jur	YES		24	NO	YES	NO	YES	YES	NO	YES	YES	NO	Nodding seizures	YES, STILL ONGOING	12		15	#VALUE!	23	Epilepsy without head nodding	no	NO		NO		NO		NO		NO		NO		NO		NO		NO		NO		Yes	1	Anti-epileptic Medicine		Only in the past
651	FEMALE	18	Murokodo	YES		19	NO	YES	YES	YES	YES	NO	NO	NO	YES	Generalized convulsive seizures	YES, IN THE PAST		12	6	#VALUE!	12	Epilepsy without head nodding	no	NO		NO		NO		NO		NO		NO		NO		NO		NO		YES	Onchocerciasis	Yes	1	Anti-epileptic Medicine	Carbamazepine	Only in the past
652	FEMALE	17	Wira	YES		18	NO	YES	YES	YES	YES	NO	NO	NO	YES	Generalized convulsive seizures	NO			10	#VALUE!	7	Epilepsy without head nodding	no	NO		NO		NO		NO		NO		NO		NO		NO		NO		NO		Yes	1	Anti-epileptic Medicine	Carbamazepine	Only in the past
653	MALE	15	Murokodo	YES		20	NO	YES	YES	YES	YES	NO	NO	NO	YES	Generalized convulsive seizures	NO			7	#VALUE!	8	Epilepsy without head nodding	no	NO		NO		NO		NO		NO		NO		NO		NO		NO		NO		Yes	1	Anti-epileptic Medicine	Phenobarbital Carbamazepine	Only in the past
654	MALE	16	Murokodo	YES		20	NO	YES	YES	YES	YES	NO	NO	YES	YES	Generalized convulsive seizures	NO			10	#VALUE!	6	Epilepsy without head nodding	no	NO		NO		NO		NO		NO		NO		NO		NO		NO		NO		Yes	1	Anti-epileptic Medicine	Carbamazepine	Only in the past
655	FEMALE	13	Murokodo	YES		22	NO	YES	YES	YES	YES	NO	NO	NO	DON'T KNOW	Generalized convulsive seizures	NO			8	#VALUE!	5	Epilepsy without head nodding	no	NO		NO		NO		NO		NO		DON'T KNOW		NO		NO		NO		NO		Yes	1	Anti-epileptic Medicine	Carbamazepine	Only in the past
ence	FEMALE	28	Murokodo	YES		15	NO	YES	YES	YES	YES	NO	NO	NO	YES	Generalized convulsive seizures	NO			6	#VALUE!	22	Other diagnosis	no	NO		NO		NO		NO		NO		NO		NO		NO		NO		NO		No	1	No treatment	Carbamazepine
[truncated: 29 more columns]
