# Supplementary material for: Impact of annual community-directed treatment with ivermectin on the incidence of epilepsy in Mvolo, a two-year prospective study
Source: PLoS Negl Trop Dis. 2024 Mar 21;18(3):e0012059. doi: 10.1371/journal.pntd.0012059 (PMC10986994; doi:10.1371/journal.pntd.0012059)
Supplement: S3 Dataset — (CSV) [file pntd.0012059.s003.csv]

HouseholdSize	NativeToTheVillage	IfNotNativeHowManyYearsInVillage	Ethnicity	farming	PigKeeping	CattleRearing	Fishing	FormalEmployment	Craftsmanship	OtherProfessions
6	1	NA	JUR	1	0	0	0	0	0	.
5	1	NA	JUR	1	0	0	0	0	0	.
5	1	NA	JUR	1	0	0	0	0	0	.
16	0	20	JUR	1	0	0	0	0	0	.
4	0	10	JUR	1	0	0	0	0	0	.
12	0	17	JUR	1	0	0	0	0	0	.
14	1	NA	JUR	1	0	0	0	0	0	.
8	0	14	JUR	1	0	0	0	0	0	.
6	0	27	JUR	1	0	0	0	0	0	.
5	1	NA	JUR	1	0	0	0	0	0	.
8	0	18	JUR	1	0	0	0	0	0	.
7	1	NA	JUR	1	0	0	0	0	0	.
8	0	27	JUR	1	0	0	0	0	0	.
12	1	NA	JUR	1	0	0	0	0	0	BUSINESMAN
5	1	NA	JUR	1	0	0	0	0	0	.
14	0	19	JUR	1	0	0	0	0	0	.
10	0	18	JUR	1	0	0	0	0	0	.
4	1	NA	JUR	1	0	0	1	0	0	.
8	1	NA	JUR	1	0	0	0	0	0	.
10	0	19	JUR	1	0	0	0	0	0	.
7	1	NA	JUR	1	0	0	0	0	0	.
10	1	NA	JUR	1	0	0	0	0	0	.
10	1	NA	JUR	1	0	0	0	1	0	.
9	0	12	JUR	1	0	0	0	0	0	BICYCLE MECHANIC
5	1	NA	JUR	1	0	0	0	0	0	.
6	1	NA	JUR	1	0	0	0	0	0	.
6	1	NA	JUR	1	0	0	0	0	0	.
5	0	14	JUR	1	0	0	0	0	0	.
9	0	19	JUR	1	0	0	0	0	0	.
20	1	NA	JUR	1	0	0	0	0	0	.
5	1	NA	JUR	1	0	0	0	0	0	.
7	0	16	JUR	1	0	0	0	0	0	.
6	1	NA	JUR	1	0	0	0	0	0	.
5	0	6	JUR	1	0	0	0	0	0	BLACK SMITH
8	1	NA	JUR	1	0	0	0	0	0	.
5	1	NA	JUR	1	0	0	0	0	0	.
11	0	14	JUR	1	0	0	0	0	0	BUSINESS
4	0	2	JUR	0	0	0	0	0	0	SELLING FOOD AT THE MARKET
8	1	NA	JUR	1	0	0	0	1	0	.
8	1	NA	JUR	1	0	0	0	1	0	.
6	1	NA	JUR	1	0	0	0	1	0	.
7	1	NA	JUR	1	0	0	0	1	0	.
6	1	NA	JUR	1	0	0	0	0	0	.
3	1	NA	JUR	1	0	0	0	0	0	.
6	1	NA	JUR	1	0	0	0	0	0	.
6	1	NA	JUR	1	0	0	0	0	0	.
2	1	NA	JUR	1	0	0	0	0	0	.
7	1	NA	JUR	1	0	0	0	0	0	.
7	1	NA	JUR	1	0	0	0	0	0	.
4	1	NA	JUR	1	0	0	0	0	0	.
3	1	NA	JUR	1	0	0	0	0	0	.
4	1	NA	JUR	1	0	0	0	0	0	.
6	1	NA	JUR	1	0	0	0	0	0	.
9	1	NA	JUR	1	0	0	0	0	0	.
8	1	NA	JUR	1	0	0	0	0	0	.
5	1	NA	JUR	1	0	0	0	0	1	.
6	1	NA	JUR	1	0	0	0	0	0	CHARCOL BURNING
6	1	NA	JUR	1	0	0	0	0	0	.
7	1	NA	JUR	1	0	0	0	0	0	.
5	1	NA	JUR	1	0	0	0	0	0	.
5	1	NA	JUR	1	0	0	0	0	0	.
2	1	NA	JUR	1	0	0	0	0	0	.
6	1	NA	JUR	1	0	0	0	0	0	.
11	1	NA	JUR	1	0	0	0	0	0	.
4	1	NA	JUR	1	0	0	0	0	0	.
6	1	NA	JUR	1	0	0	1	0	0	.
5	1	NA	JUR	1	0	0	0	0	0	.
9	0	10	JUR	1	0	0	0	0	0	.
9	0	4	JUR	1	0	0	0	0	0	.
6	0	10	JUR	1	0	0	0	0	0	.
7	0	10	JUR	1	0	0	1	0	0	.
10	0	10	JUR	1	0	0	0	0	0	.
4	0	10	JUR	1	0	0	0	0	0	BACK SMITH
5	1	NA	JUR	1	0	0	0	0	0	.
6	0	6	JUR	1	0	0	0	0	0	.
4	0	6	JUR	1	0	0	0	0	0	.
9	0	6	JUR	1	0	0	0	0	0	.
6	0	14	JUR	1	0	0	0	0	0	.
12	0	14	JUR	1	0	0	1	0	0	.
5	0	14	JUR	1	0	0	0	0	0	.
9	0	14	JUR	1	0	0	0	0	0	.
11	0	2	JUR	1	0	0	0	0	0	.
9	0	2	JUR	1	0	0	0	0	1	.
8	0	14	JUR	1	0	0	0	0	0	.
7	0	14	JUR	1	0	0	0	0	0	.
6	0	14	JUR	1	0	0	0	0	0	.
4	1	NA	JUR	1	0	0	0	0	0	.
6	1	NA	JUR	1	0	0	0	0	0	.
7	0	27	JUR	1	0	0	0	0	0	.
9	0	27	JUR	1	0	0	0	0	0	.
3	0	13	JUR	1	0	0	0	0	0	.
3	1	NA	JUR	1	0	0	0	0	0	.
5	0	14	JUR	1	0	0	0	0	0	.
5	1	NA	JUR	1	0	0	0	0	0	.
7	0	14	JUR	1	0	0	0	0	0	.
5	0	18	JUR	1	0	0	0	0	0	.
3	1	NA	JUR	1	0	0	0	0	0	.
7	0	22	JUR	1	0	0	0	0	0	.
9	0	19	JUR	1	0	0	0	1	0	.
8	1	NA	JUR	1	0	0	0	0	0	.
6	1	NA	JUR	1	0	0	0	0	0	.
6	1	NA	JUR	1	0	0	0	0	0	.
18	1	NA	JUR	1	0	0	0	0	0	.
3	1	NA	JUR	1	0	0	0	0	0	.
6	1	NA	JUR	1	0	0	0	0	0	.
20	1	NA	JUR	1	0	0	0	0	0	BUSINESSMAN
13	1	NA	JUR	1	0	0	0	0	0	.
7	1	NA	JUR	1	0	0	0	0	0	.
6	0	27	JUR	1	0	0	0	0	0	.
10	0	27	JUR	1	0	0	0	0	0	.
12	0	27	JUR	1	0	0	0	0	0	BUSINESSMAN
2	0	27	JUR	1	0	0	0	0	0	.
5	1	NA	JUR	1	0	0	0	0	0	.
6	1	NA	JUR	1	0	0	0	0	0	.
5	1	NA	JUR	1	0	0	0	0	0	.
4	1	NA	JUR	1	0	0	0	1	0	.
11	0	20	JUR	1	0	0	0	0	0	.
12	0	5	JUR	1	0	0	0	0	0	.
3	1	NA	JUR	1	0	0	0	0	0	.
2	1	NA	JUR	1	0	0	0	0	0	.
6	1	NA	JUR	1	0	0	0	0	0	.
10	0	27	JUR	1	0	0	0	0	0	.
9	1	NA	JUR	1	0	0	0	0	0	.
10	1	NA	JUR	1	0	0	0	0	0	.
13	1	NA	JUR	1	0	0	0	0	0	.
7	1	NA	JUR	1	0	0	0	0	0	BUSINESSMAN
10	0	7	JUR	1	0	0	0	0	0	.
9	0	15	JUR	1	0	0	0	0	0	.
8	0	12	JUR	1	0	0	0	0	0	.
11	1	NA	JUR	1	0	0	0	0	0	.
9	1	NA	JUR	1	0	0	0	0	0	.
11	0	12	JUR	1	0	0	0	0	0	.
7	1	NA	JUR	1	0	0	0	0	0	.
6	1	NA	MURO	1	0	0	0	0	0	.
6	0	19	MURO	1	0	0	0	0	0	.
6	1	NA	MURO	1	0	0	0	0	0	.
8	0	11	MURO	1	0	0	0	0	0	.
11	0	11	MURO	1	0	0	0	0	0	.
8	0	12	NYAMOSA	1	0	0	0	0	0	.
10	1	NA	JUR	1	0	0	0	0	0	.
6	1	NA	JUR	1	0	0	0	0	0	BUSINESMAN
9	1	NA	JUR	1	0	0	0	0	0	.
9	1	NA	JUR	1	0	0	0	0	0	.
6	1	NA	JUR	1	0	0	0	0	0	.
6	1	NA	JUR	1	0	0	0	0	0	.
10	1	NA	JUR	1	0	0	0	0	0	.
5	1	NA	JUR	1	0	0	0	0	0	.
7	1	NA	JUR	1	0	0	0	0	0	.
2	1	NA	JUR	1	0	0	0	0	0	.
12	1	NA	JUR	1	0	0	0	0	0	.
7	1	NA	JUR	1	0	0	0	0	0	.
5	1	NA	JUR	1	0	0	0	0	0	.
6	1	NA	JUR	1	0	0	0	0	0	.
9	1	NA	JUR	1	0	0	0	0	0	.
9	0	12	JUR	1	0	0	0	0	0	.
7	0	12	JUR	1	0	0	0	0	0	.
4	0	12	JUR	1	0	0	0	0	0	.
7	1	NA	JUR	1	0	0	0	0	0	.
4	0	19	JUR	1	0	0	0	0	0	.
6	0	12	JUR	1	0	0	0	0	0	.
11	1	NA	JUR	1	0	0	0	0	0	.
8	1	NA	JUR	1	0	0	0	0	0	.
5	1	NA	JUR	1	0	0	0	0	0	.
6	1	NA	JUR	1	0	0	0	0	0	.
10	1	NA	JUR	1	0	0	0	0	0	.
7	1	NA	MURO	1	0	0	0	0	0	.
2	0	12	MURO	1	0	0	0	0	0	.
5	1	NA	MURO	1	0	0	0	0	0	.
4	1	NA	MURO	1	0	0	0	0	0	.
7	1	NA	MURO	1	0	0	0	0	0	.
8	1	NA	MURO	1	0	0	0	0	0	.
11	1	NA	JUR	1	0	0	0	0	0	.
6	1	NA	JUR	1	0	0	0	0	0	.
3	0	19	MURO	1	0	0	0	0	0	.
6	0	4	MURO	1	0	0	0	0	0	.
11	1	NA	MURO	1	0	0	0	0	0	.
3	1	NA	JUR	1	0	0	0	0	0	.
9	1	NA	MURO	1	0	0	0	0	0	.
5	1	NA	JUR	1	0	0	0	0	0	.
3	0	12	JUR	1	0	0	0	0	0	.
4	1	NA	MURO	1	0	0	0	0	0	.
9	0	22	NYAMOSA	1	0	0	0	0	0	.
8	1	NA	NYAMOSA	1	0	0	0	1	0	.
5	1	NA	NYAMOSA	1	0	0	0	0	0	.
2	1	NA	JUR	1	0	0	0	0	0	.
3	0	30	JUR	1	0	0	0	0	0	.
6	0	2	JUR	1	0	0	0	0	0	.
10	1	NA	JUR	1	0	0	0	0	0	.
10	1	NA	JUR	1	0	0	0	0	0	.
2	0	18	JUR	1	0	0	0	0	0	.
3	1	NA	JUR	1	0	0	0	0	0	.
8	0	9	JUR	1	0	0	0	0	0	.
6	0	19	JUR	1	0	0	0	0	0	.
4	1	NA	JUR	1	0	0	0	0	0	.
3	1	NA	JUR	1	0	0	0	0	0	.
5	1	NA	JUR	1	0	0	0	0	0	.
8	1	NA	JUR	1	0	0	0	0	0	.
8	1	NA	JUR	1	0	0	0	0	0	.
10	1	NA	JUR	1	0	0	0	0	0	.
8	1	NA	JUR	1	0	0	0	1	0	.
9	1	NA	JUR	1	0	0	0	0	0	.
9	1	NA	JUR	1	0	0	0	0	0	.
7	0	12	JUR	1	0	0	0	1	0	.
4	1	NA	JUR	1	0	0	0	0	0	.
8	0	2	JUR	1	0	0	0	0	0	.
8	0	3	JUR	1	0	0	0	0	0	.
4	1	NA	JUR	1	0	0	0	0	0	.
11	1	NA	JUR	1	0	0	0	0	0	.
7	1	NA	JUR	1	0	0	0	0	0	.
5	1	NA	JUR	1	0	0	0	0	0	.
9	1	NA	JUR	1	0	0	0	0	0	.
7	1	NA	JUR	1	0	0	0	0	0	.
8	0	2	JUR	1	0	0	1	0	0	.
3	1	NA	JUR	1	0	0	0	0	0	.
6	1	NA	JUR	1	0	0	0	0	0	.
8	1	NA	JUR	1	0	0	0	0	0	.
14	1	NA	JUR	1	0	0	0	0	0	.
10	1	NA	JUR	1	0	0	0	0	0	.
7	1	NA	JUR	1	0	0	0	0	0	.
6	1	NA	JUR	1	0	0	0	0	0	.
12	1	NA	JUR	1	0	0	0	0	0	.
8	1	NA	JUR	1	0	0	0	0	0	.
6	1	NA	JUR	1	0	0	0	0	0	.
11	1	NA	JUR	1	0	0	0	0	0	.
8	1	NA	JUR	1	0	0	0	0	0	.
6	1	NA	JUR	1	0	0	0	0	0	.
8	0	10	JUR	1	0	0	0	0	1	.
7	0	14	JUR	1	0	0	0	0	0	BUSINESSWOMAN
8	0	20	JUR	1	0	0	0	0	0	BUSINESSWOMAN
9	0	16	JUR	1	0	0	0	0	0	.
5	0	11	JUR	1	0	0	0	0	0	.
11	0	8	JUR	1	0	0	1	0	0	.
10	0	15	JUR	1	0	0	0	0	0	BUSINESS
6	1	NA	JUR	1	0	1	1	0	0	.
5	1	NA	JUR	1	0	1	1	0	0	.
5	1	NA	JUR	1	0	1	1	0	0	.
6	1	NA	JUR	1	0	1	1	0	0	.
5	1	NA	JUR	1	0	1	1	0	0	.
3	1	NA	JUR	1	0	1	1	0	0	.
4	1	NA	JUR	1	0	1	1	0	0	.
4	1	NA	JUR	1	0	1	1	0	0	.
5	1	NA	JUR	1	0	1	0	0	0	.
6	1	NA	JUR	1	0	1	1	0	0	.
8	1	NA	MURO	1	0	1	1	0	0	.
8	1	NA	MURO	1	0	1	1	0	0	.
10	1	NA	MURO	1	0	1	1	0	0	.
10	1	NA	MURO	1	0	1	1	0	0	.
7	1	NA	MURO	1	0	1	1	0	0	.
6	1	NA	MURO	1	0	0	1	0	0	.
6	1	NA	MURO	1	0	1	1	0	0	.
4	1	NA	MURO	1	0	1	1	0	0	.
6	1	NA	MURO	1	0	1	1	0	0	.
7	1	NA	MURO	1	0	1	1	0	0	.
8	1	NA	MURO	1	0	1	1	0	0	.
6	1	NA	JUR	1	0	1	1	0	0	.
6	1	NA	JUR	1	0	1	1	0	0	.
8	1	NA	JUR	1	0	1	1	1	0	.
6	1	NA	JUR	1	0	1	1	0	0	.
5	1	NA	JUR	1	0	0	1	0	0	.
8	1	NA	JUR	1	0	1	1	0	0	.
8	1	NA	JUR	1	0	1	1	0	0	.
10	1	NA	JUR	1	0	1	0	0	0	.
7	1	NA	JUR	1	0	1	1	0	0	.
8	1	NA	JUR	1	0	0	1	0	0	.
7	1	NA	JUR	1	0	1	1	0	0	.
8	1	NA	JUR	1	0	1	1	0	0	.
8	1	NA	JUR	1	0	0	1	0	0	.
5	1	NA	JUR	1	0	0	1	0	0	.
5	1	NA	JUR	1	0	1	1	0	0	.
7	1	NA	JUR	1	0	1	1	0	0	.
5	1	NA	JUR	1	0	0	1	1	0	.
6	1	NA	JUR	1	0	1	1	1	0	.
5	1	NA	JUR	1	0	1	1	0	0	.
6	1	NA	JUR	1	0	1	0	1	0	.
6	1	NA	JUR	1	0	1	0	1	0	.
6	1	NA	JUR	1	0	1	1	0	0	.
5	1	NA	JUR	1	0	1	1	0	0	.
6	1	NA	JUR	1	0	1	0	0	0	.
6	1	NA	JUR	1	0	1	1	0	0	.
5	1	NA	MURO	1	0	1	1	0	0	.
9	1	NA	MURO	1	0	1	1	0	0	.
4	1	NA	MURO	1	0	1	1	0	0	.
6	1	NA	MURO	1	0	1	1	0	0	.
8	1	NA	MURO	1	0	1	1	0	0	.
5	1	NA	MURO	1	0	1	1	0	0	.
6	1	NA	MURO	1	0	1	1	0	0	.
7	1	NA	MURO	1	0	1	1	0	0	.
4	1	NA	MURO	1	0	1	1	0	0	.
4	1	NA	MURO	1	0	1	1	0	0	.
8	1	NA	MURO	1	0	1	0	0	0	.
5	1	NA	MURO	1	0	1	1	0	0	.
5	1	NA	MURO	1	0	0	0	1	0	.
6	1	NA	JUR	1	0	1	1	0	0	.
7	1	NA	MURO	1	0	1	1	0	0	.
6	1	NA	MURO	1	0	1	1	0	0	.
7	1	NA	JUR	1	0	1	1	0	0	.
6	1	NA	MURO	1	0	1	1	0	0	.
5	1	NA	MURO	1	0	1	1	0	0	.
8	1	NA	MURO	1	0	1	1	0	0	.
5	1	NA	MURO	1	0	1	1	0	0	.
4	1	NA	MURO	1	0	1	1	1	0	.
7	1	NA	MURO	1	0	1	1	0	0	.
6	1	NA	MURO	1	0	1	1	0	0	.
6	1	NA	MURO	1	0	1	1	0	0	.
6	1	NA	MURO	1	0	1	1	0	0	.
4	1	NA	MURO	1	0	1	1	0	0	.
4	1	NA	JUR	1	0	1	1	0	0	.
8	1	NA	JUR	1	0	1	1	0	0	.
8	1	NA	JUR	1	0	1	1	0	0	.
4	1	NA	JUR	1	0	1	1	0	0	.
4	1	NA	JUR	1	0	1	1	0	0	.
5	1	NA	JUR	1	0	1	1	0	0	.
4	1	NA	JUR	1	0	1	1	0	0	.
6	1	NA	JUR	1	0	1	1	0	0	.
6	1	NA	JUR	1	0	1	1	0	0	.
7	1	NA	JUR	1	0	1	1	0	0	.
8	1	NA	JUR	1	0	0	1	0	0	.
7	1	NA	JUR	1	0	1	1	0	0	.
8	1	NA	JUR	1	0	1	1	0	0	.
6	1	NA	JUR	1	0	1	1	0	0	.
8	1	NA	JUR	1	0	1	1	0	0	.
10	1	NA	JUR	1	0	1	1	0	1	.
6	1	NA	JUR	1	0	1	1	0	0	.
7	1	NA	JUR	1	0	1	1	0	0	.
9	1	NA	JUR	1	0	1	1	0	0	.
5	1	NA	JUR	1	0	1	1	0	0	.
7	1	NA	JUR	1	0	1	1	0	0	.
5	1	NA	JUR	1	0	1	1	0	0	.
3	1	NA	JUR	1	0	1	1	0	0	.
3	1	NA	JUR	1	0	1	1	0	0	.
8	1	NA	JUR	1	0	1	1	0	0	.
6	1	NA	JUR	1	0	0	1	0	0	.
6	1	NA	JUR	1	0	0	0	0	0	.
7	1	NA	JUR	1	0	1	1	0	0	.
6	1	NA	JUR	1	0	0	1	0	0	.
5	1	NA	JUR	1	0	1	1	0	0	.
3	1	NA	JUR	1	0	1	1	0	0	.
7	1	NA	JUR	1	0	1	1	0	0	.
4	1	NA	JUR	1	0	1	1	0	0	.
5	1	NA	JUR	1	0	1	1	0	0	.
7	1	NA	JUR	1	0	1	1	0	0	.
6	1	NA	JUR	1	0	0	1	0	0	.
4	1	NA	JUR	1	0	1	1	0	0	.
8	1	NA	JUR	1	0	0	1	0	0	.
6	1	NA	JUR	1	0	1	1	0	0	.
7	1	NA	JUR	1	0	1	1	0	0	.
5	1	NA	JUR	1	0	0	0	0	1	.
5	1	NA	JUR	1	0	1	1	0	0	.
6	1	NA	JUR	1	0	1	1	0	0	.
5	1	NA	JUR	1	0	1	1	0	0	.
7	1	NA	JUR	1	0	1	1	0	0	.
4	1	NA	JUR	1	0	1	1	0	0	.
12	1	NA	JUR	1	0	1	1	0	0	.
6	1	NA	JUR	1	0	0	1	0	0	.
5	1	NA	JUR	1	0	0	1	0	0	.
5	1	NA	JUR	0	0	1	0	0	0	.
9	1	NA	JUR	1	0	0	0	0	0	.
4	1	NA	JUR	1	0	0	1	0	0	.
5	1	NA	JUR	1	0	0	1	0	0	.
8	1	NA	JUR	1	0	0	1	0	0	.
9	1	NA	JUR	1	0	1	1	0	0	.
9	1	NA	JUR	1	0	1	1	0	0	.
6	1	NA	JUR	1	0	1	1	0	0	.
10	1	NA	JUR	1	0	1	1	0	0	.
6	1	NA	JUR	1	0	1	1	0	0	.
7	1	NA	JUR	1	0	1	1	0	0	.
5	1	NA	JUR	1	0	1	1	0	0	.
4	1	NA	JUR	1	0	1	1	0	0	.
7	1	NA	JUR	1	0	1	1	0	0	.
6	1	NA	JUR	1	0	1	1	0	0	.
4	1	NA	JUR	1	0	0	1	0	0	.
10	1	NA	JUR	1	0	0	1	0	0	.
5	1	NA	JUR	1	0	1	1	0	0	.
6	1	NA	MURO	1	0	1	1	0	0	.
8	1	NA	JUR	1	0	1	1	0	0	.
10	1	NA	JUR	1	0	1	1	0	0	.
7	1	NA	JUR	1	0	1	1	0	0	.
13	1	NA	JUR	1	0	0	0	0	1	.
9	1	NA	JUR	1	0	1	1	0	0	.
4	1	NA	JUR	0	1	1	0	0	0	.
7	1	NA	JUR	0	0	0	1	0	0	.
7	1	NA	JUR	1	0	1	1	0	0	.
10	1	NA	JUR	1	0	1	1	0	0	.
6	1	NA	JUR	1	0	1	1	0	0	.
8	1	NA	MURO	1	0	1	1	0	0	.
8	1	NA	MARDO	1	0	1	1	0	0	.
7	0	14	JUR	1	0	1	1	0	0	.
5	1	NA	MAROLO	1	0	1	1	0	0	.
9	0	14	JUR	1	0	1	1	0	0	.
6	1	NA	MURO WIRA	1	0	1	1	0	0	.
8	1	NA	MURO WIRA	1	0	1	1	0	0	.
5	1	NA	MURO	1	0	1	1	0	0	.
4	1	NA	MURO WIRA	1	0	1	1	0	0	.
5	1	NA	JUR	1	0	1	1	0	0	.
3	1	NA	JUR	1	0	1	1	0	0	.
6	1	NA	JUR	1	0	1	1	0	0	.
9	1	NA	JUR	1	0	1	1	0	0	.
6	1	NA	JUR	1	0	1	1	0	0	.
8	1	NA	JUR	1	0	1	1	0	0	.
9	1	NA	JUR	1	0	1	1	0	0	.
6	1	NA	JUR	1	0	1	1	0	0	.
6	1	NA	JUR	1	0	1	1	0	0	.
8	1	NA	JUR	1	0	1	1	0	0	.
9	1	NA	JUR	1	0	1	1	0	0	.
9	1	NA	JUR	1	0	1	1	0	0	.
6	1	NA	JUR	1	0	1	1	0	0	.
6	1	NA	JUR	1	0	1	1	0	0	.
9	1	NA	JUR	1	0	1	1	0	0	.
3	1	NA	JUR	1	0	1	1	0	0	.
8	1	NA	JUR	1	0	1	1	0	0	.
8	1	NA	JUR	1	0	1	1	0	0	.
10	1	NA	JUR	1	0	1	1	0	0	.
7	1	NA	JUR	1	0	1	1	0	0	.
6	1	NA	JUR	1	0	1	1	0	0	.
6	1	NA	JUR	1	0	1	1	0	0	.
6	1	NA	JUR	1	0	1	1	0	0	.
4	1	NA	JUR	1	0	1	1	0	0	.
7	1	NA	JUR	1	0	1	1	0	0	.
9	1	NA	MURO	1	0	1	1	0	0	.
4	1	NA	MURO	1	0	1	1	0	0	.
3	1	NA	MURO	1	0	1	1	0	0	.
8	1	NA	MURO	1	0	1	1	0	0	.
9	1	NA	MURO	1	0	1	1	0	0	.
6	1	NA	MURO	1	0	1	1	0	0	.
7	1	NA	JUR	1	0	1	1	0	0	.
5	1	NA	JUR	1	0	1	1	0	0	.
10	1	NA	MAUSU	1	0	1	1	0	0	.
4	1	NA	MAUSU	1	0	1	1	0	0	.
6	1	NA	MAUSU	1	0	1	1	0	0	.
5	1	NA	MURO	1	0	1	1	0	0	.
5	0	10	JUR	1	0	1	1	0	0	.
6	1	NA	MURO WIRA	1	0	1	1	0	0	.
4	0	14	JUR	1	0	1	1	0	0	.
5	0	14	JUR	1	0	1	1	0	0	.
8	1	NA	MURO WIRA	1	0	1	1	0	0	.
7	1	NA	MURO WIRA	1	0	1	1	0	0	.
6	1	NA	MURO WIRA	1	0	1	1	0	0	.
8	1	NA	MURO WIRA	1	0	1	1	0	0	.
4	1	NA	MURO WIRA	1	0	1	1	0	0	.
5	1	NA	MURO WIRA	1	0	1	1	0	0	.
5	1	NA	MURO WIRA	1	0	1	1	0	0	.
3	1	NA	MURO WIRA	1	0	1	1	0	0	.
7	1	NA	MURO WIRA	1	0	1	1	0	0	.
5	1	NA	MURO WIRA	1	0	1	1	0	0	.
3	1	NA	MURO WIRA	1	0	1	1	0	0	.
7	1	NA	MURO	1	0	1	1	0	0	.
5	1	NA	MURO	1	0	1	1	0	0	.
10	1	NA	MURO	1	0	1	1	0	0	.
7	1	NA	MURO	1	0	1	1	0	0	.
9	1	NA	JUR	1	0	1	1	0	0	.
9	1	NA	JUR	1	0	1	1	0	0	.
8	1	NA	JUR	1	0	1	1	0	0	.
7	1	NA	JUR	1	0	1	1	0	0	.
8	1	NA	JUR	1	0	1	1	0	0	.
5	1	NA	JUR	1	0	1	1	0	0	.
3	1	NA	JUR	1	0	1	1	0	0	.
11	1	NA	JUR	1	0	1	1	0	0	.
5	1	NA	JUR	1	0	1	1	0	0	.
8	1	NA	JUR	1	0	1	1	0	0	.
5	1	NA	JUR	1	0	1	1	0	0	.
4	1	NA	JUR	1	0	1	1	0	0	.
8	1	NA	JUR	1	0	1	1	0	0	.
5	1	NA	JUR	1	0	1	1	0	0	.
9	1	NA	JUR	1	0	1	1	0	0	.
3	1	NA	JUR	1	0	1	0	0	0	.
3	1	NA	JUR	1	0	1	1	0	0	.
5	1	NA	JUR	1	0	1	1	0	0	.
5	1	NA	JUR	1	0	0	0	0	0	.
4	1	NA	JUR	1	0	1	1	0	0	.
5	1	NA	JUR	1	0	1	1	0	0	.
5	1	NA	JUR	1	0	1	1	0	0	.
7	1	NA	JUR	1	0	1	1	0	0	.
5	1	NA	JUR	1	0	1	1	0	0	.
6	1	NA	JUR	1	0	1	1	0	0	.
5	1	NA	MURO	1	0	1	1	0	0	.
7	1	NA	MURO	1	0	1	1	0	0	.
10	1	NA	JUR	1	0	1	1	0	0	.
9	1	NA	JUR	1	0	1	1	0	0	.
5	1	NA	JUR	1	0	1	1	0	0	.
7	1	NA	JUR	1	0	1	1	0	0	.
7	1	NA	JUR	1	0	1	1	0	0	.
6	1	NA	JUR	1	0	1	1	0	0	.
12	1	NA	JUR	1	0	1	1	0	0	.
7	1	NA	JUR	1	0	1	1	0	0	.
9	1	NA	JUR	1	0	1	1	0	0	.
8	1	NA	JUR	1	0	1	1	0	0	.
7	1	NA	JUR	1	0	1	1	0	0	.
5	1	NA	JUR	1	0	1	1	0	0	.
4	1	NA	JUR	1	0	1	1	0	0	.
9	1	NA	JUR	1	0	1	1	0	0	.
6	1	NA	JUR	1	0	0	0	0	0	.
4	1	NA	JUR	1	0	1	1	0	0	.
12	1	NA	JUR	1	0	1	1	0	1	.
6	1	NA	JUR	1	0	1	1	0	0	.
7	1	NA	JUR	1	0	1	1	0	0	.
5	1	NA	JUR	1	0	1	1	0	0	.
5	1	NA	JUR	1	0	1	1	0	0	.
4	1	NA	JUR	1	0	1	1	0	0	.
5	1	NA	JUR	1	0	1	1	0	0	.
5	1	NA	JUR	1	0	1	1	0	0	.
10	1	NA	JUR	1	0	1	1	0	0	.
7	1	NA	JUR	1	0	1	1	0	0	.
8	1	NA	JUR	1	0	1	1	0	0	.
4	0	13	MURO	1	0	0	1	0	0	.
7	1	NA	MURO	1	0	0	0	0	0	COOK
20	1	NA	JUR	1	0	1	1	0	0	.
8	0	3	JUR	1	0	0	0	0	0	.
8	1	NA	JUR	1	0	0	1	0	0	.
6	1	NA	PALIKIRI	1	0	0	0	0	0	.
9	1	NA	MURO	1	0	0	0	1	0	.
5	1	NA	JUR	1	0	0	1	0	0	.
5	0	3	JUR	1	0	0	1	0	0	.
7	0	6	JUR	1	0	0	0	1	0	.
3	0	9	JUR	1	0	0	1	0	0	.
9	1	NA	JUR	1	0	0	1	0	0	.
11	1	NA	JUR	1	0	0	1	0	0	.
6	1	NA	JUR	1	0	0	1	0	0	.
7	1	NA	JUR	1	0	0	1	0	0	.
10	1	NA	JUR	1	0	0	0	0	0	.
6	1	NA	JUR	1	0	0	0	0	0	.
11	1	NA	JUR	1	0	0	0	0	0	.
2	1	NA	JUR	1	0	0	0	0	0	.
5	1	NA	JUR	1	0	0	0	0	0	.
7	1	NA	WERI	1	0	0	0	1	0	.
7	1	NA	WIRA	1	0	0	0	0	0	.
8	1	NA	JUR	1	0	0	0	1	0	.
8	1	NA	WIRA	1	0	0	0	1	0	.
8	0	9	PALIKI	1	0	0	0	1	0	.
7	1	NA	MORU	1	0	0	0	0	0	.
6	1	NA	NYAMUSA	1	0	0	1	0	0	.
9	1	NA	NYAMUSA	1	0	0	0	0	0	.
8	1	NA	NYAMUSA	1	0	0	1	0	0	.
8	1	NA	NYAMUSA	1	0	0	0	0	0	.
3	0	4	NYAMUSA	1	0	0	0	0	0	.
5	0	2	NYAMUSA	1	0	0	0	0	0	.
7	1	NA	WIRA	1	0	0	0	0	0	.
6	1	NA	WIRA	1	0	0	0	0	0	.
2	1	NA	WIRA	1	0	0	0	0	0	.
9	1	NA	WIRA	1	0	0	0	0	0	.
11	1	NA	WIRA	1	0	0	0	0	0	.
5	0	10	WIRA	1	0	0	0	0	0	.
3	1	NA	WIRA	1	0	0	0	0	0	.
2	1	NA	WIRA	1	0	0	0	0	0	.
8	1	NA	MORU	1	0	0	0	0	0	.
8	1	NA	WIRA	1	0	0	0	0	0	.
7	1	NA	WIRA	1	0	0	0	0	0	.
3	1	NA	WIRA	1	0	0	0	0	0	.
3	1	NA	WIRA	1	0	0	0	0	0	.
3	1	NA	WIRA	1	0	0	1	0	0	.
6	1	NA	WIRA	1	0	0	0	1	0	.
5	1	NA	WIRA	1	0	0	0	0	0	.
8	1	NA	WIRA	1	0	0	0	1	0	.
6	1	NA	WIRA	1	0	0	0	1	0	.
8	1	NA	WIRA	1	0	0	0	1	0	.
3	1	NA	MURO	1	0	0	0	1	0	.
3	1	NA	MURO	1	0	0	0	1	0	.
5	1	NA	MURO	1	0	0	0	1	0	.
6	1	NA	JUR	1	0	0	0	1	0	.
8	1	NA	JUR	1	0	0	0	1	0	.
9	0	1	JUR	1	0	0	1	0	0	.
9	0	4	JUR	1	0	0	0	0	0	.
8	0	4	JUR	1	0	0	0	0	0	.
4	0	4	JUR	1	0	0	1	0	0	.
8	0	4	JUR	1	0	0	1	0	0	.
5	0	3	JUR	1	0	0	1	0	0	.
6	0	6	JUR	1	0	0	1	0	0	.
6	1	NA	JUR	1	0	0	0	0	0	.
6	1	NA	JUR	1	0	0	0	0	0	.
6	1	NA	JUR	1	0	0	0	0	0	.
5	0	6	JUR	1	0	0	0	1	0	.
9	0	9	JUR	1	0	0	0	0	0	.
3	0	5	JUR	1	0	0	0	0	0	.
7	0	9	JUR	1	0	0	1	0	0	.
3	0	6	JUR	1	0	0	0	0	0	.
4	1	NA	JUR	1	0	0	1	0	0	.
7	0	6	JUR	1	0	0	1	0	0	.
5	1	NA	JUR	1	0	0	0	0	0	.
4	1	NA	JUR	1	0	0	0	0	0	.
5	1	NA	JUR	1	0	0	0	0	0	.
5	0	4	JUR	1	0	0	0	1	0	.
7	0	1	JUR	1	0	0	0	0	0	.
4	1	NA	JUR	1	0	0	0	0	0	.
5	0	3	JUR	1	0	0	0	0	0	.
7	1	NA	JUR	1	0	0	0	0	0	.
3	1	NA	JUR	1	0	0	0	0	0	.
3	1	NA	JUR	1	0	0	1	0	0	.
6	1	NA	JUR	1	0	0	0	0	1	.
2	1	NA	JUR	1	0	0	0	0	1	.
11	1	NA	JUR	1	0	0	1	0	0	.
8	1	NA	JUR	1	0	0	1	0	0	.
3	0	10	DINKA	1	0	0	0	0	0	.
7	0	4	DINKA	1	0	0	0	1	0	.
3	0	5	DINKA	1	0	0	0	0	0	.
10	1	NA	JUR	1	0	0	1	0	0	.
6	0	4	DINKA	1	0	0	0	1	0	.
6	0	5	DINKA	1	0	0	0	0	0	.
6	0	5	DINKA	1	0	0	0	0	0	.
5	1	NA	JUR	1	0	0	0	0	0	.
7	1	NA	JUR	1	0	0	0	0	0	.
7	1	NA	JUR	1	0	0	0	0	0	.
7	1	NA	JUR	1	0	0	0	0	0	.
4	1	NA	JUR	1	0	0	0	0	0	.
5	0	5	JUR	1	0	0	0	0	0	.
11	0	4	JUR	1	0	0	0	0	0	.
5	1	NA	JUR	1	0	0	0	1	0	.
3	1	NA	JUR	1	0	0	0	0	0	.
6	0	8	JUR	1	0	0	0	1	0	.
10	0	8	JUR	1	0	0	1	0	0	.
7	1	NA	JUR	1	0	0	0	0	0	.
2	1	NA	JUR	1	0	0	1	0	0	.
6	1	NA	JUR	1	0	0	1	0	0	.
7	1	NA	JUR	1	0	0	1	0	0	.
4	1	NA	JUR	1	0	0	0	0	0	.
5	1	NA	JUR	1	0	0	0	0	0	.
5	1	NA	JUR	0	1	0	0	0	0	.
7	1	NA	JUR	1	0	0	0	0	0	.
3	1	NA	JUR	1	0	0	0	0	0	.
4	1	NA	JUR	1	0	0	0	0	0	.
2	0	6	DINKA	1	0	0	0	0	0	.
9	1	NA	JUR	1	0	0	0	0	0	.
5	1	NA	JUR	1	0	0	1	0	0	.
3	1	NA	JUR	1	0	0	0	0	0	.
4	1	NA	JUR	1	0	0	1	0	0	.
7	1	NA	JUR	1	0	0	0	0	1	.
7	1	NA	JUR	1	0	0	1	0	1	.
6	1	NA	JUR	1	0	0	0	0	0	.
7	1	NA	JUR	1	0	0	1	0	0	.
8	1	NA	JUR	1	0	0	1	0	0	.
7	1	NA	JUR	1	0	0	0	0	1	.
6	1	NA	JUR	1	0	0	0	0	1	.
5	1	NA	JUR	1	0	0	0	0	0	.
6	1	NA	JUR	1	0	0	1	0	0	.
11	1	NA	JUR	1	0	0	1	0	0	.
5	1	NA	JUR	1	0	0	1	0	0	.
5	1	NA	JUR	1	0	0	0	0	0	.
8	1	NA	JUR	1	0	0	1	0	0	BUSINSES
4	1	NA	JUR	1	0	0	0	0	0	.
5	1	NA	JUR	1	0	0	1	0	0	.
7	1	NA	JUR	1	0	0	0	0	0	BUSINESS
5	1	NA	JUR	1	0	0	1	0	0	.
11	1	NA	JUR	1	0	0	1	0	0	.
6	0	10	JUR	1	0	0	1	0	0	POLICE
4	1	NA	JUR	1	0	0	1	0	0	BUSINESS
10	1	NA	JUR	1	0	0	0	1	0	.
6	1	NA	JUR	1	0	0	0	0	1	.
6	1	NA	JUR	1	0	0	1	0	0	BUSINESS
4	1	NA	JUR	1	0	0	1	0	0	.
6	1	NA	JUR	1	0	0	1	0	1	.
6	1	NA	JUR	1	0	0	1	0	1	.
3	1	NA	JUR	1	0	0	1	0	0	.
7	1	NA	JUR	1	0	0	1	0	1	.
8	1	NA	JUR	1	0	0	1	0	1	.
6	1	NA	JUR	1	0	0	1	0	1	.
5	1	NA	JUR	1	0	0	1	0	0	.
6	1	NA	JUR	1	0	0	1	0	0	BUSINESS
6	1	NA	JUR	1	0	0	1	0	0	.
8	1	NA	JUR	1	0	0	1	0	0	.
10	1	NA	JUR	1	0	0	1	0	0	BUSINESS
7	1	NA	JUR	1	0	0	1	0	0	BUSINESS
6	1	NA	JUR	1	0	0	1	0	0	BUSINESS
6	1	NA	JUR	1	0	0	1	0	1	.
10	1	NA	JUR	1	0	0	0	0	0	.
7	1	NA	JUR	1	0	0	1	0	1	.
6	1	NA	JUR	1	0	0	1	0	0	.
4	1	NA	JUR	1	0	0	1	0	0	.
8	1	NA	JUR	1	0	0	1	0	0	BUSINESS
6	1	NA	JUR	1	0	0	1	0	0	.
7	1	NA	JUR	1	0	0	1	0	0	.
3	1	NA	JUR	1	0	0	1	0	0	.
5	1	NA	JUR	1	0	0	1	0	0	.
6	1	NA	JUR	1	0	0	0	0	0	.
10	1	NA	JUR	1	0	0	1	0	0	.
5	1	NA	JUR	1	0	0	0	0	0	.
8	1	NA	JUR	1	0	0	0	0	0	.
6	1	NA	JUR	1	0	0	0	0	1	.
5	1	NA	JUR	1	0	0	1	0	0	.
9	1	NA	JUR	1	0	0	0	0	0	.
9	1	NA	JUR	1	0	0	0	0	1	.
5	1	NA	JUR	1	0	0	1	0	1	.
7	1	NA	JUR	1	0	0	1	0	0	.
6	1	NA	JUR	1	0	0	0	0	0	.
7	1	NA	JUR	1	0	0	0	0	0	.
8	1	NA	JUR	1	0	0	0	0	0	.
4	1	NA	JUR	1	0	0	1	0	0	.
4	1	NA	JUR	1	0	0	0	0	0	.
6	1	NA	JUR	1	0	0	1	0	0	.
5	1	NA	JUR	1	0	0	1	0	0	.
5	1	NA	JUR	1	0	0	1	0	0	BUSINES
5	1	NA	JUR	1	0	0	1	0	0	.
2	1	NA	JUR	1	0	0	0	0	0	.
8	1	NA	JUR	1	0	0	0	0	1	.
8	1	NA	JUR	1	0	0	1	0	0	BUSINESS
7	1	NA	JUR	1	0	0	0	0	1	.
8	1	NA	JUR	1	0	0	0	0	0	.
9	1	NA	JUR	1	0	0	0	0	0	.
4	1	NA	JUR	1	0	0	1	0	1	.
6	1	NA	JUR	1	0	0	0	1	0	.
6	1	NA	JUR	1	0	0	0	0	0	BUSINESS
6	1	NA	JUR	1	0	0	0	0	0	.
7	1	NA	JUR	1	0	0	0	0	0	.
8	1	NA	JUR	1	0	0	0	0	0	.
6	1	NA	JUR	1	0	0	0	0	0	.
4	1	NA	JUR	1	0	0	1	0	1	.
5	1	NA	JUR	1	0	0	0	0	1	.
7	1	NA	JUR	1	0	0	0	0	0	.
4	1	NA	JUR	1	0	0	0	0	0	.
5	1	NA	JUR	1	0	0	0	0	0	.
7	1	NA	JUR	1	0	0	0	0	0	CHIEF
8	1	NA	JUR	1	0	0	1	0	0	.
6	1	NA	JUR	1	0	0	0	0	0	.
8	1	NA	JUR	1	0	0	0	0	0	.
7	1	NA	JUR	0	0	0	1	0	0	.
5	1	NA	JUR	1	0	0	0	0	0	.
6	1	NA	JUR	1	0	0	0	0	0	.
4	1	NA	JUR	1	0	0	0	0	0	.
8	1	NA	JUR	1	0	0	0	0	0	.
3	1	NA	JUR	1	0	0	1	0	1	.
5	1	NA	JUR	1	0	0	0	0	1	.
4	1	NA	JUR	1	0	0	1	0	0	.
8	1	NA	JUR	1	0	0	0	0	1	.
8	1	NA	JUR	1	0	0	1	0	0	.
7	1	NA	JUR	1	0	0	1	0	0	.
4	1	NA	JUR	1	0	0	0	0	0	.
5	1	NA	JUR	1	0	0	1	0	1	.
10	1	NA	JUR	1	0	0	0	0	1	.
7	1	NA	JUR	1	0	0	1	0	1	.
5	1	NA	JUR	1	0	0	1	0	0	.
7	0	6	MURO	1	0	0	1	0	0	.
7	0	14	JUR	1	0	0	1	0	0	.
6	1	NA	MURO	1	0	0	1	0	0	.
6	1	NA	MURO	1	0	0	1	0	0	.
5	0	3	MURO	1	0	1	1	0	0	.
6	1	NA	MURO	1	0	1	1	0	0	.
5	0	4	MURO	1	0	1	1	0	0	.
9	0	7	MURO	1	0	0	1	0	0	.
6	0	6	JUR	1	0	0	1	0	0	.
8	0	8	JUR	1	0	0	1	0	0	.
8	0	8	JUR	1	0	1	0	0	0	.
7	0	6	JUR	1	0	1	0	0	0	.
9	0	6	JUR	1	0	1	0	0	0	.
9	0	5	JUR	1	0	0	1	0	0	.
5	0	1	JUR	1	0	0	1	0	0	.
6	0	3	JUR	1	0	1	0	0	0	.
5	0	6	JUR	1	0	0	1	0	0	.
5	0	12	JUR	1	0	0	1	0	0	.
10	0	6	JUR	1	0	0	1	0	0	.
6	0	5	MURO	1	0	1	1	0	0	.
9	1	NA	WERI	1	0	0	1	0	0	.
3	0	8	MURO	1	0	0	1	0	0	.
7	0	7	MURO	1	0	0	1	0	0	.
4	0	8	MURO	1	0	0	1	0	0	.
5	1	NA	MURO	1	0	0	1	0	0	.
8	0	4	MURO	1	0	1	1	0	0	.
5	0	9	MURO	1	0	1	1	0	0	.
6	0	6	MURO	1	1	0	1	0	0	.
6	1	NA	MURO	1	0	1	1	0	0	.
7	0	8	MURO	1	0	1	1	0	0	.
6	0	10	MURO	1	1	1	0	0	0	.
8	0	9	MURO	1	0	0	0	0	0	.
6	0	6	MURO	1	0	0	0	0	0	.
5	0	7	MURO	1	0	0	1	0	0	.
4	1	NA	MURO	1	0	0	1	0	0	.
8	0	9	MURO	1	0	1	1	0	0	.
8	0	8	MURO	1	0	1	1	0	0	.
8	0	4	MURO	1	0	0	1	0	0	.
4	0	4	WIRA	1	0	1	1	0	0	.
7	0	35	WIRA	1	0	0	1	0	0	.
7	0	37	WIRA	1	0	1	0	0	0	.
7	0	20	WIRA	1	0	1	1	0	0	.
5	0	9	MURO	1	0	1	1	0	0	.
12	0	6	MURO	1	0	0	1	0	0	.
5	0	8	WIRA	1	0	1	1	0	0	.
6	1	NA	JUR	1	0	0	1	0	0	.
4	0	6	JUR	1	0	1	1	0	0	.
4	0	7	JUR	1	0	1	1	0	0	.
4	0	6	JUR	1	0	0	1	0	0	.
6	0	9	JUR	1	0	0	1	0	0	.
5	0	2	JUR	1	0	1	1	0	0	.
9	0	6	JUR	1	0	1	1	0	0	.
6	1	NA	JUR	1	0	1	1	0	0	.
6	0	6	JUR	1	0	1	0	0	0	.
8	0	6	JUR	1	0	1	1	0	0	.
10	0	4	JUR	1	0	1	1	0	0	.
8	0	9	JUR	1	0	0	1	0	0	.
10	0	9	JUR	1	0	0	1	0	0	.
6	0	6	JUR	1	0	0	1	0	0	.
11	0	9	JUR	1	0	0	1	0	0	.
9	0	6	JUR	1	0	0	1	0	0	.
7	1	NA	JUR	1	0	0	1	0	0	.
8	0	3	JUR	1	0	0	1	0	0	.
6	0	2	JUR	1	0	0	1	0	0	.
8	0	3	JUR	1	0	0	1	0	0	.
9	0	3	02072020	1	0	0	1	0	0	.
3	0	7	JUR	1	0	0	0	0	0	.
2	0	7	JUR	1	0	0	1	0	0	.
5	0	4	JUR	1	0	1	1	0	0	.
5	0	3	JUR	1	0	0	1	0	0	.
10	0	4	JUR	1	0	1	1	0	0	.
4	0	3	JUR	1	0	0	1	0	0	.
5	0	5	DINKA	1	0	0	0	1	0	.
6	0	5	DINKA	1	0	0	1	0	0	.
6	0	14	DINKA	0	0	0	1	0	0	.
4	0	7	DINKA	0	0	0	1	0	0	.
6	1	NA	JUR	1	0	0	1	0	0	.
9	1	NA	JUR	1	0	0	1	0	0	.
5	1	NA	JUR	1	0	0	1	0	0	.
7	1	NA	JUR	0	0	0	1	0	0	.
9	0	9	JUR	1	0	0	1	0	0	.
5	1	NA	JUR	1	0	0	1	0	0	.
6	0	6	JUR	1	0	0	1	0	0	.
1	0	2	JUR	1	0	0	1	0	0	.
8	0	3	JUR	1	0	0	1	0	0	.
7	0	2	JUR	1	0	0	1	0	0	.
9	1	NA	JUR	1	0	0	1	0	0	.
10	0	3	JUR	1	0	0	1	0	0	.
6	1	NA	JUR	1	0	0	1	0	0	.
5	1	NA	JUR	1	0	0	1	0	0	.
6	0	11	JUR	1	0	0	1	0	0	.
9	0	4	JUR	1	0	0	1	0	0	.
6	1	NA	JUR	1	0	0	1	0	0	.
5	1	NA	JUR	1	0	0	1	0	0	.
6	0	4	JUR	1	0	0	1	0	0	.
6	0	7	JUR	1	0	0	1	0	0	.
8	0	6	JUR	1	0	0	1	0	0	.
4	0	6	JUR	1	0	0	1	0	0	.
9	0	5	JUR	1	0	0	1	0	0	.
4	0	9	JUR	0	0	0	1	0	0	.
8	0	6	DINKA	0	0	0	1	0	0	.
4	1	NA	JUR	1	0	0	0	0	0	.
9	1	NA	JUR	0	0	0	0	1	0	.
3	1	NA	JUR	1	0	0	0	0	0	.
4	1	NA	JUR	1	0	0	0	0	0	.
6	1	NA	JUR	1	0	0	0	0	0	.
6	1	NA	JUR	1	0	0	0	0	0	.
5	0	2	JUR	1	0	0	0	0	0	.
3	1	NA	JUR	1	0	0	0	0	0	.
6	1	NA	JUR	1	0	0	0	0	0	.
6	1	NA	JUR	1	0	0	0	0	0	.
6	1	NA	JUR	1	0	0	0	0	0	.
3	1	NA	JUR	1	0	0	0	0	0	.
3	1	NA	JUR	1	0	0	0	0	0	.
10	1	NA	JUR	1	0	0	0	0	0	.
15	1	NA	JUR	1	0	0	0	0	0	.
20	1	NA	JUR	1	0	0	0	1	0	.
5	1	NA	JUR	1	0	0	0	0	0	.
7	1	NA	JUR	1	0	0	0	0	0	.
14	1	NA	JUR	1	0	0	0	0	0	.
9	1	NA	JUR	1	0	0	0	0	0	.
6	1	NA	JUR	1	0	0	0	0	0	.
8	1	NA	JUR	1	0	0	0	0	0	.
9	1	NA	JUR	1	0	0	0	0	0	.
7	1	NA	JUR	1	0	0	0	0	0	.
7	1	NA	JUR	1	0	0	0	0	0	.
6	1	NA	JUR	1	0	0	0	0	0	.
8	1	NA	JUR	0	0	0	0	1	0	.
6	1	NA	JUR	1	0	0	0	0	0	.
8	1	NA	JUR	1	0	0	0	0	0	.
6	1	NA	JUR	1	0	0	0	0	0	.
5	1	NA	JUR	1	0	0	0	0	0	.
6	1	NA	JUR	1	0	0	0	0	0	.
6	1	NA	JUR	1	0	0	0	0	0	.
3	1	NA	JUR	1	0	0	0	0	0	.
10	1	NA	JUR	1	0	0	0	0	0	.
6	1	NA	JUR	1	0	0	0	0	0	.
4	1	NA	JUR	1	0	0	0	0	0	.
7	1	NA	JUR	0	0	0	0	1	0	.
5	1	NA	JUR	1	0	0	0	0	0	.
4	1	NA	JUR	1	0	0	0	0	0	.
6	1	NA	JUR	1	0	0	0	0	0	.
8	1	NA	JUR	1	0	0	0	0	0	.
8	1	NA	JUR	1	0	0	0	0	0	.
3	1	NA	JUR	1	0	0	0	0	0	.
9	1	NA	JUR	1	0	0	0	0	0	.
4	1	NA	JUR	0	0	0	0	1	0	.
4	1	NA	JUR	1	0	0	0	0	0	.
7	1	NA	JUR	1	0	0	0	0	0	.
7	1	NA	JUR	1	0	0	0	0	0	.
3	1	NA	JUR	1	0	0	0	0	0	.
4	1	NA	JUR	1	0	0	0	0	0	.
10	1	NA	JUR	1	0	0	0	0	0	.
6	1	NA	JUR	1	0	0	0	0	0	.
6	1	NA	JUR	1	0	0	0	0	0	.
10	1	NA	JUR	1	0	0	0	0	0	.
3	1	NA	JUR	1	0	0	0	0	0	.
3	1	NA	JUR	1	0	0	0	0	0	.
5	1	NA	JUR	1	0	0	0	0	0	.
7	1	NA	JUR	1	0	0	0	0	0	.
4	1	NA	JUR	1	0	0	0	0	0	.
3	1	NA	JUR	1	0	0	0	0	0	.
6	1	NA	JUR	1	0	0	0	0	0	.
7	1	NA	JUR	1	0	0	0	0	0	.
3	1	NA	JUR	1	0	0	0	0	0	.
7	1	NA	JUR	1	0	0	0	0	0	.
8	1	NA	JUR	1	0	0	0	0	0	.
5	1	NA	JUR	1	0	0	0	0	0	.
5	1	NA	JUR	1	0	0	0	0	0	.
4	1	NA	JUR	1	0	0	0	0	0	.
3	1	NA	JUR	1	0	0	0	0	0	.
3	1	NA	JUR	1	0	0	0	0	0	.
4	1	NA	JUR	1	0	0	0	0	0	.
5	1	NA	JUR	1	0	0	0	0	0	.
6	1	NA	JUR	1	0	0	0	0	0	.
2	1	NA	JUR	1	0	0	0	0	0	.
5	1	NA	JUR	1	0	0	0	0	0	.
5	1	NA	JUR	1	0	0	0	0	0	.
6	1	NA	JUR	1	0	0	0	0	0	.
5	1	NA	JUR	1	0	0	0	0	0	.
4	1	NA	JUR	1	0	0	0	0	0	.
5	1	NA	JUR	1	0	0	0	0	0	.
5	1	NA	JUR	1	0	0	0	0	0	.
8	1	NA	JUR	1	0	0	0	0	0	.
4	1	NA	JUR	1	0	0	0	0	0	.
7	1	NA	JUR	1	0	0	0	0	0	.
3	1	NA	JUR	1	0	0	0	0	0	.
6	1	NA	JUR	1	0	0	0	0	0	.
8	1	NA	JUR	1	0	0	0	0	0	.
11	1	NA	KUR	1	0	0	0	0	0	.
10	1	NA	JUR	1	0	0	0	0	0	.
7	1	NA	JUR	1	0	0	0	0	0	.
9	1	NA	JUR	1	0	0	0	0	0	.
3	1	NA	JUR	1	0	0	0	0	0	.
8	1	NA	JUR	1	0	0	0	0	0	.
6	1	NA	JUR	1	0	0	0	0	0	.
8	1	NA	JUR	1	0	0	0	0	0	.
7	1	NA	JUR	1	0	0	0	0	0	.
5	1	NA	JUR	1	0	0	0	0	0	.
4	1	NA	JUR	1	0	0	0	0	0	.
4	1	NA	JUR	1	0	0	0	0	0	.
8	1	NA	JUR	1	0	0	0	0	0	.
6	1	NA	JUR	1	0	0	1	0	0	.
5	1	NA	JUR	1	0	0	0	0	0	.
8	1	NA	JUR	1	0	0	0	0	0	.
8	1	NA	JUR	1	0	0	1	0	0	.
9	1	NA	JUR	1	0	0	0	0	0	.
13	1	NA	JUR	1	0	0	0	0	0	.
9	1	NA	JUR	1	0	0	0	0	0	.
8	1	NA	JUR	1	0	0	1	0	0	.
7	1	NA	JUR	1	0	0	0	0	0	.
7	1	NA	JUR	1	0	0	0	0	0	.
10	1	NA	JUR	1	0	0	0	0	0	.
4	1	NA	JUR	1	0	0	0	0	0	.
8	1	NA	JUR	1	0	0	0	0	0	.
10	1	NA	YOAN MAMUR	1	0	0	0	0	0	.
12	1	NA	JUR	1	0	0	0	0	0	.
8	1	NA	JUR	0	0	0	0	1	0	.
3	1	NA	JUR	1	0	0	0	0	0	.
8	1	NA	JUR	1	0	0	0	0	0	.
7	1	NA	JUR	1	0	0	0	0	0	BUSINESS
8	1	NA	JUR	1	0	0	0	0	0	.
5	1	NA	JUR	1	0	0	0	0	0	.
9	1	NA	JUR	1	0	0	0	0	0	.
6	1	NA	JUR	1	0	0	0	0	0	.
6	1	NA	JUR	1	0	0	0	0	0	.
3	1	NA	JUR	1	0	0	0	0	0	.
4	1	NA	JUR	1	0	0	0	0	0	.
7	1	NA	JUR	1	0	0	0	0	0	.
4	1	NA	JUR	1	0	0	0	0	0	.
8	1	NA	JUR	1	0	0	0	0	0	TEACHER
5	1	NA	JUR	1	0	0	0	0	0	.
14	1	NA	JUR	1	0	0	0	0	0	MIDWIFE
9	1	NA	JUR	1	0	0	0	0	0	.
13	1	NA	JUR	1	0	0	0	0	0	.
11	0	9	JUR	1	0	0	0	0	0	.
4	1	NA	JUR	1	0	0	0	0	0	.
8	1	NA	JUR	1	0	0	0	1	0	.
8	0	9	JUR	1	0	0	0	0	0	PRIEST
4	1	NA	JUR	1	0	0	0	0	0	.
6	0	4	JUR	1	0	0	0	0	0	.
7	1	NA	JUR	1	0	0	0	0	0	.
10	0	14	JUR	1	0	0	0	0	0	.
10	1	NA	JUR	1	0	0	0	0	0	.
3	0	20	JUR	1	0	0	0	0	0	.
8	1	NA	JUR	1	0	0	0	0	0	.
11	1	NA	MBERU	1	0	0	0	0	0	YOUTH IN CHURCH
5	0	13	JUR	1	0	0	0	0	0	.
8	0	2	JUR	1	0	0	0	0	0	BUSINESS
5	1	NA	JUR	1	0	0	0	1	0	.
5	0	13	JUR	1	0	0	0	0	0	.
9	0	16	JUR	1	0	0	0	0	0	BLACKSMITH
4	0	10	JUR	1	0	0	0	0	0	PRIEST
5	1	NA	BEJERE	1	0	0	0	0	0	BUSINES
11	1	NA	EBEBUI	1	0	0	0	0	0	.
5	1	NA	JUR	1	0	0	0	0	0	.
6	1	NA	JUR	1	0	0	0	0	0	.
6	1	NA	JUR	1	0	0	0	0	0	.
6	1	NA	JUR	1	0	0	0	0	0	.
4	1	NA	JUR	1	0	0	0	0	0	.
6	1	NA	JUR	1	0	0	0	0	0	.
4	1	NA	JUR	1	0	0	0	0	0	.
7	1	NA	JUR	1	0	0	0	0	0	.
6	1	NA	JUR	1	0	0	0	0	0	.
5	1	NA	JUR	1	0	0	0	0	0	.
5	0	13	JUR	1	0	0	0	0	0	.
5	1	NA	JUR	1	0	0	1	0	0	.
14	0	9	JUR	1	0	1	0	0	0	.
7	0	12	SOPI	1	0	0	0	1	0	.
7	0	11	JUR	1	0	0	0	0	0	BUSINESS
5	1	NA	JUR	1	0	0	1	0	0	.
6	0	13	JUR	1	0	0	0	0	0	.
3	0	12	JUR	1	0	0	0	0	0	.
4	0	13	JUR	1	0	0	0	0	0	.
5	0	20	JUR	1	0	0	0	0	0	.
6	1	NA	JUR	1	0	0	0	0	0	.
6	0	15	JUR	1	0	0	0	0	0	.
4	0	10	JUR	1	0	0	0	0	0	.
4	1	NA	JUR	1	0	0	0	0	0	.
4	0	2	DINKA	1	0	0	0	0	0	.
4	0	15	JUR	1	0	0	0	0	0	.
6	1	NA	JUR	1	0	0	0	0	0	.
4	1	NA	JUR	1	0	0	0	0	0	.
6	0	15	JUR	1	0	0	0	1	0	BUSINESS
9	0	11	JUR	1	0	0	0	0	0	.
10	0	6	JUR	1	0	0	0	0	0	.
18	0	3	JUR	1	0	0	0	1	0	.
6	1	NA	JUR	1	0	0	0	0	0	.
3	1	NA	JUR	1	0	0	0	0	0	.
6	0	10	JUR	1	0	0	0	0	0	.
4	0	10	JUR	1	0	0	0	0	0	.
5	1	NA	JUR	1	0	0	0	0	0	.
6	1	NA	JUR	1	0	0	1	0	0	.
4	1	NA	JUR	1	0	0	0	0	0	.
7	0	8	JUR	1	0	0	0	0	0	COLLECTOR
13	0	11	JUR	1	0	0	0	0	0	.
6	0	9	JUR	1	0	0	0	0	0	.
15	0	10	JUR	1	0	0	0	1	0	.
5	0	5	JUR	1	0	0	0	0	0	SELLING WATER
8	0	12	JUR	1	0	0	0	0	0	.
4	0	10	JUR	1	0	0	0	0	0	.
5	0	11	JUR	1	0	0	0	0	0	.
8	1	NA	JUR	1	0	0	0	0	0	.
4	1	NA	JUT	1	0	0	0	0	0	.
5	1	NA	JUR	1	0	0	0	0	0	.
7	1	NA	JUR	1	0	0	0	0	0	.
5	1	NA	JUR	1	0	0	0	0	0	.
4	1	NA	JUR	1	0	0	0	0	0	.
5	1	NA	JUR	1	0	0	0	0	0	SOLDIER
3	1	NA	JUR	1	0	0	0	0	0	.
4	1	NA	JUR	1	0	0	0	0	0	.
6	1	NA	JUR	1	0	0	0	0	0	.
7	1	NA	JUR	1	0	0	0	0	0	.
4	1	NA	JUR	1	0	0	0	0	0	.
5	1	NA	JUR	1	0	0	0	0	0	.
2	1	NA	JUR	1	0	0	0	0	0	.
4	1	NA	GORO	1	0	0	0	0	0	.
6	1	NA	JUR	1	0	0	0	0	0	.
2	1	NA	JUR	1	0	0	0	0	0	.
10	1	NA	JUR	1	0	0	0	0	0	.
4	1	NA	JUR	1	0	0	0	0	0	.
5	1	NA	JUR	1	0	0	0	0	0	.
2	1	NA	JUR	1	0	0	0	0	0	.
6	1	NA	JUR	1	0	0	0	0	0	.
6	1	NA	JUR	1	0	0	0	0	0	.
6	1	NA	JUR	1	0	0	0	0	0	.
5	1	NA	JUR	1	0	0	0	0	0	.
5	1	NA	JUR	1	0	0	0	0	0	.
3	1	NA	JUR	1	0	0	0	0	0	.
4	1	NA	JUR	1	0	0	0	0	0	.
14	1	NA	JUR	1	0	0	0	0	0	.
13	1	NA	JUR	1	0	0	0	0	0	.
8	1	NA	JUR	1	0	0	0	0	0	.
5	1	NA	JUR	1	0	0	0	0	0	.
4	1	NA	JUR	1	0	0	0	0	0	.
8	1	NA	JUR	1	0	0	0	0	0	.
6	1	NA	JUR	0	0	0	0	0	0	BUSINESS
3	0	3	DINKA	0	0	0	0	1	0	.
4	1	NA	JUR	1	0	0	0	0	0	.
7	1	NA	JUR	1	0	0	0	0	0	.
3	1	NA	JUR	1	0	0	0	0	0	.
4	1	NA	JUR	1	0	0	0	0	0	BUSINESS
4	1	NA	JUR	1	0	0	0	0	0	NGO
7	1	NA	JUR	1	0	0	0	0	0	.
4	1	NA	JUR	1	0	0	0	0	0	.
6	1	NA	JUR	1	0	0	0	0	0	.
5	1	NA	JUR	1	0	0	0	0	0	.
3	1	NA	JUR	1	0	0	0	0	0	.
6	1	NA	JUR	1	0	0	0	0	0	.
7	1	NA	JUR	1	0	0	0	0	0	PRIEST
5	1	NA	JUR	1	0	0	0	0	0	.
6	1	NA	JUR	1	0	0	0	0	0	.
8	1	NA	JUR	1	0	0	0	0	0	.
2	1	NA	JUR	1	0	0	0	0	0	.
4	1	NA	JUR	1	0	0	0	0	0	.
10	1	NA	JUR	1	0	0	0	0	0	.
6	1	NA	JUR	1	0	0	0	0	0	.
8	1	NA	JUR	1	0	0	0	0	0	.
6	1	NA	JUR	1	0	0	0	0	0	.
12	1	NA	JUR	1	0	0	0	0	0	.
5	1	NA	JUR	1	0	0	0	0	0	.
6	1	NA	JUR	1	0	0	0	0	0	.
9	0	3	JUR	1	0	0	0	0	0	.
8	1	NA	JUR	1	0	0	0	0	0	.
10	1	NA	JUR	1	0	0	0	0	0	.
13	1	NA	JUR	1	0	0	0	1	0	.
7	1	NA	JUR	1	0	0	0	0	0	.
7	1	NA	JUR	1	0	0	0	0	0	.
18	1	NA	JUR	1	0	0	0	0	0	.
20	1	NA	JUR	1	0	0	0	0	0	.
15	1	NA	JUR	1	0	0	0	0	0	.
6	1	NA	JUR	1	0	0	0	0	0	.
11	1	NA	JUR	1	0	0	0	0	0	.
4	1	NA	JUR	1	0	0	0	0	0	.
9	1	NA	JUR	1	0	0	0	0	0	.
9	1	NA	JUR	0	1	0	0	0	0	.
6	1	NA	JUR	1	0	0	0	0	0	.
9	1	NA	JUR	1	0	0	0	0	0	.
7	1	NA	JUR	1	0	0	0	0	0	.
6	1	NA	JUR	1	0	0	0	0	0	.
12	1	NA	JUR	1	0	0	0	0	0	.
9	1	NA	JUR	1	0	0	0	0	0	.
12	1	NA	JUR	1	0	0	0	0	0	.
13	1	NA	JUR	1	0	0	0	0	0	.
13	1	NA	JUR	1	0	0	0	0	0	.
12	1	NA	JUR	1	0	0	0	0	0	.
14	1	NA	JUR	1	0	0	0	0	0	.
5	1	NA	JUR	1	0	0	0	0	0	.
9	1	NA	JUR	1	0	0	0	0	0	.
11	1	NA	JUR	1	0	0	0	0	0	.
11	1	NA	JUR	1	0	0	0	0	0	.
9	1	NA	JUR	1	0	0	0	0	0	.
5	0	2	JUR	0	0	0	1	0	0	.
6	0	6	JUR	1	0	0	0	0	0	.
11	1	NA	JUR	1	0	0	0	0	0	.
5	1	NA	JUR	1	0	0	0	0	0	.
12	1	NA	JUR	1	0	0	0	0	0	.
7	1	NA	JUR	1	0	0	0	0	0	.
8	1	NA	JUR	1	0	0	0	0	0	.
5	1	NA	JUR	1	0	0	0	0	0	.
8	1	NA	JUR	1	0	0	0	0	0	TEACHER
7	1	NA	JUR	1	0	0	0	0	0	.
7	1	NA	JUR	1	0	0	0	0	0	.
5	1	NA	JUR	1	0	0	0	0	0	.
5	1	NA	JUR	1	0	0	0	0	0	.
6	1	NA	JUR	1	0	0	0	0	0	.
8	1	NA	JUR	1	0	0	0	0	0	.
4	1	NA	JUR	1	0	0	0	0	0	POLICE
4	1	NA	JUR	1	0	0	0	0	0	POLICE
7	1	NA	JUR	1	0	0	0	0	0	.
8	1	NA	JUR	1	0	0	0	0	0	TEACHER
9	1	NA	JUR	1	0	0	0	0	0	.
6	1	NA	JUR	1	0	0	0	0	0	.
7	1	NA	JUR	1	0	0	0	0	0	.
8	1	NA	JUR	1	0	0	0	0	0	.
5	1	NA	JUR	1	0	0	0	0	0	.
9	1	NA	JUR	1	0	0	0	0	0	.
5	0	4	JUR	1	0	0	0	0	0	.
7	1	NA	JUR	1	0	0	0	0	0	.
8	1	NA	JUR	1	0	0	0	0	0	.
7	1	NA	JUR	1	0	0	0	0	0	.
5	0	1	JUR	1	0	0	0	0	0	.
7	1	NA	JUR	1	0	0	0	0	0	.
7	0	5	JUR	1	0	0	0	0	0	.
5	0	3	JUR	1	0	0	0	0	0	.
8	1	NA	JUR	1	0	0	0	0	0	.
8	1	NA	JUR	1	0	0	0	0	0	TEACHER
7	1	NA	JUR	1	0	0	0	0	0	.
9	1	NA	JUR	1	0	0	0	0	0	.
5	1	NA	JUR	1	0	0	0	0	0	.
5	1	NA	JUR	1	0	0	0	0	0	POLICE
6	1	NA	JUR	1	0	0	0	0	0	.
4	1	NA	JUR	0	0	0	0	1	0	.
2	1	NA	JUR	1	0	0	0	0	0	.
7	1	NA	JUR	1	0	0	0	0	0	.
13	1	NA	JUR	1	0	0	0	0	0	.
4	1	NA	JUR	1	0	0	0	0	0	.
11	1	NA	JUR	1	0	0	0	0	0	.
14	1	NA	JUR	1	0	0	0	0	0	.
6	1	NA	JUR	1	0	0	0	0	0	.
7	1	NA	JUR	1	0	0	0	0	0	.
5	1	NA	JUR	1	0	0	0	0	0	.
9	1	NA	JUR	1	0	0	0	0	0	BUSINESS
5	1	NA	JUR	0	0	0	0	1	0	.
4	1	NA	JUR	1	0	0	0	0	0	.
11	1	NA	JUR	0	0	0	0	1	0	.
9	1	NA	JUR	1	0	0	0	0	0	BUSINESS
8	1	NA	JUR	1	0	0	0	0	0	.
7	1	NA	JUR	1	0	0	0	0	0	.
9	1	NA	JUR	1	0	0	0	0	0	.
9	1	NA	JUR	1	0	0	0	0	0	.
8	1	NA	JUR	1	0	0	0	0	0	.
6	1	NA	JUR	1	0	0	0	0	0	.
10	1	NA	JUR	1	0	0	0	0	0	.
9	1	NA	JUR	1	0	0	0	0	0	.
10	1	NA	JUR	1	0	0	0	0	0	.
10	0	10	JUR	1	0	0	0	0	0	.
3	0	13	JUR	1	0	0	0	0	0	.
5	1	NA	JUR	1	0	0	0	0	0	.
9	1	NA	JUR	1	0	0	0	0	0	.
6	1	NA	JUR	1	0	0	0	0	0	.
7	1	NA	JUR	1	0	0	0	0	0	.
9	1	NA	JUR	1	0	0	0	0	0	.
8	1	NA	JUR	1	0	0	0	0	0	.
9	0	43	JUR	1	0	0	0	0	0	.
10	1	NA	JUR	1	0	0	0	0	0	.
4	1	NA	MURO	1	0	0	0	0	0	.
7	1	NA	NYIMASA	1	0	0	0	0	0	.
6	1	NA	WIRA	1	0	0	0	0	0	.
5	1	NA	WIRA	0	0	0	0	1	0	.
8	1	NA	NYIMUSA	1	0	0	0	0	0	.
6	1	NA	NYIMUSA	1	0	0	0	0	0	.
6	1	NA	JUR	1	0	0	0	0	0	.
6	1	NA	JUR	1	0	0	0	0	0	.
9	1	NA	JUR	1	0	0	0	0	0	.
6	1	NA	JUR	1	0	0	0	0	0	.
5	1	NA	JUR	1	0	0	0	0	0	.
10	1	NA	JUR	1	0	0	0	0	0	.
5	1	NA	JUR	1	0	0	0	0	0	.
6	1	NA	JUR	1	0	0	0	0	0	.
7	1	NA	JUR	1	0	0	0	0	0	.
7	1	NA	JUR	0	0	0	0	1	0	.
6	1	NA	JUR	1	0	0	0	0	0	.
6	1	NA	JUR	0	0	0	0	1	0	.
9	1	NA	JUR	1	0	0	0	0	0	.
6	1	NA	JUR	1	0	0	0	0	0	.
6	1	NA	JUR	1	0	0	0	0	0	.
6	1	NA	JUR	1	0	0	0	0	0	.
9	1	NA	JUR	1	0	0	0	0	0	.
12	1	NA	JUR	1	0	0	0	0	0	.
9	1	NA	JUR	1	0	0	0	0	0	.
6	1	NA	JUR	1	0	0	0	0	0	.
6	1	NA	JUR	0	0	0	0	1	0	.
20	1	NA	JUR	1	0	0	0	0	0	.
7	1	NA	JUR	1	0	0	0	0	0	.
7	1	NA	JUR	1	0	0	0	0	0	.
3	1	NA	JUR	1	0	0	0	0	0	.
4	1	NA	JUR	1	0	0	0	0	0	.
8	1	NA	JUR	1	0	0	0	0	0	.
9	1	NA	JUR	1	0	0	0	0	0	.
7	1	NA	JUR	1	0	0	0	0	0	.
6	1	NA	JUR	1	0	0	0	0	0	.
5	1	NA	JUR	1	0	0	0	0	0	.
11	1	NA	JUR	0	0	0	0	1	0	.
7	1	NA	JUR	0	0	0	0	1	0	.
7	0	10	JUR	1	0	0	0	0	0	.
4	1	NA	NYAMASA	0	0	0	0	1	0	.
8	1	NA	MYIMASA	1	0	0	0	0	0	.
6	1	NA	NYIMASA	1	0	0	0	0	0	.
6	1	NA	MURO	1	0	0	0	0	0	.
5	1	NA	MURO	1	0	0	0	0	0	.
5	1	NA	MURO	1	0	0	0	0	0	.
8	1	NA	WIRA	1	0	0	0	0	0	.
6	1	NA	WIRA	1	0	0	0	0	0	.
7	1	NA	NYIMASA	1	0	0	0	0	0	.
7	1	NA	NYIMASA	1	0	0	0	0	0	.
6	1	NA	NYIMASA	1	0	0	0	0	0	.
9	1	NA	NYIMASA	1	0	0	0	0	0	.
7	1	NA	JUR	1	0	0	0	0	0	.
7	1	NA	NYIMASA	1	0	0	0	0	0	.
7	1	NA	JUR	1	0	0	0	0	0	.
6	1	NA	NYIMASA	1	0	0	0	0	0	.
6	1	NA	JUR	1	0	0	0	0	0	.
5	1	NA	JUR	1	0	0	0	0	0	.
6	1	NA	NYIMASA	1	0	0	0	0	0	.
4	1	NA	NYIMASA	0	0	0	0	1	0	.
7	1	NA	NYIMASA	0	0	0	0	1	0	.
6	1	NA	NYIMASA	1	0	0	0	0	0	.
6	1	NA	NYIMASA	0	0	0	0	1	0	.
5	1	NA	NYIMASA	1	0	0	0	0	0	.
5	1	NA	NYIMASA	1	0	0	0	0	0	.
5	1	NA	NYIMASA	0	0	0	0	1	0	.
5	1	NA	NYIMASA	0	0	0	0	1	0	.
6	1	NA	NYIMASA	1	0	0	0	0	0	.
5	1	NA	NYIMASA	1	0	0	0	0	0	.
5	1	NA	NYIMASA	1	0	0	0	0	0	.
6	1	NA	NYIMASA	0	0	0	0	1	0	.
6	1	NA	NYIMASA	0	0	0	0	1	0	.
5	1	NA	NYIMASA	1	0	0	0	0	0	.
6	1	NA	JUR	1	0	0	0	0	0	.
4	1	NA	JUR	1	0	0	0	0	0	.
8	1	NA	JUR	0	0	0	0	1	0	.
4	1	NA	JUR	1	0	0	0	0	0	.
6	1	NA	JUR	1	0	0	0	0	0	.
5	1	NA	JUR	1	0	0	0	0	0	.
5	1	NA	JUR	1	0	0	0	0	0	.
5	1	NA	JUR	1	0	0	0	0	0	.
6	1	NA	JUR	1	0	0	0	0	0	.
6	1	NA	JUR	1	0	0	0	0	0	.
9	1	NA	JUR	1	0	0	0	0	0	.
9	1	NA	JUR	1	0	0	0	0	0	.
8	1	NA	JUR	1	0	0	0	0	0	.
6	1	NA	JUR	1	0	0	0	0	0	.
8	1	NA	JUR	1	0	1	0	0	0	.
6	1	NA	JUR	1	0	0	0	0	0	.
4	1	NA	JUR	1	0	0	0	0	0	.
12	1	NA	JUR	1	0	0	0	0	0	.
10	1	NA	JUR	0	0	0	0	1	0	.
4	1	NA	JUR	1	0	0	0	0	0	.
11	1	NA	JUR	1	0	0	0	0	0	.
5	1	NA	JUR	1	0	0	0	1	0	.
6	1	NA	JUR	1	0	0	0	0	0	.
5	1	NA	JUR	1	0	0	0	0	0	.
6	1	NA	JUR	0	0	0	0	1	0	.
5	1	NA	JUR	0	0	0	0	1	0	.
6	1	NA	JUR	1	0	0	0	0	0	.
6	1	NA	JUR	0	0	0	0	0	1	.
8	1	NA	JUR	1	0	0	0	0	0	.
5	1	NA	JUR	1	0	0	0	0	0	.
7	1	NA	JUR	1	0	0	0	0	0	.
4	0	15	JUR	0	0	0	0	1	0	.
10	0	20	MURO	0	0	0	0	1	0	.
7	0	14	JUR	1	0	0	0	0	0	.
6	1	NA	JUR	1	0	1	1	1	0	.
14	1	NA	JUR	1	0	0	1	0	0	.
12	1	NA	JUR	1	0	0	0	0	0	.
8	1	NA	JUR	1	0	1	0	0	0	.
6	1	NA	JUR	1	0	0	0	0	0	.
7	1	NA	JUR	1	0	1	1	0	0	.
9	1	NA	JUR	1	0	0	0	0	0	.
10	1	NA	JUR	1	0	1	1	0	0	.
8	1	NA	JUR	1	0	1	0	0	0	.
8	1	NA	JUR	1	0	0	0	1	0	.
13	0	35	JUR	1	0	0	0	0	0	.
5	1	NA	JUR	1	0	0	0	0	0	.
5	1	NA	JUR	1	0	0	0	0	0	.
7	1	NA	JUR	1	0	0	0	0	0	.
5	1	NA	JUR	1	0	0	1	0	0	.
3	1	NA	JUR	1	0	1	0	0	0	.
5	1	NA	JUR	1	0	1	0	0	0	.
10	1	NA	JUR	1	0	1	1	0	0	.
8	1	NA	JUR	1	0	1	1	0	0	.
8	1	NA	JUR	1	0	1	1	0	0	.
6	1	NA	JUR	1	0	1	1	0	0	.
4	1	NA	JUR	1	0	1	1	0	0	.
7	1	NA	JUR	1	0	0	0	0	0	.
5	1	NA	JUR	1	0	1	1	0	0	.
4	1	NA	JUR	1	0	0	0	0	0	.
10	1	NA	JUR	1	0	1	0	0	0	.
8	1	NA	JUR	1	0	1	0	0	0	.
13	1	NA	JUR	1	0	0	1	1	0	.
8	1	NA	JUR	1	0	1	0	0	0	.
7	1	NA	JUR	1	0	0	1	0	0	.
8	1	NA	JUR	1	0	0	1	0	0	.
2	1	NA	JUR	1	0	0	0	0	0	.
4	1	NA	JUR	1	0	0	1	0	0	.
7	1	NA	JUR	1	0	1	0	0	0	.
5	1	NA	JUR	1	0	0	0	0	0	.
5	1	NA	JUR	1	0	0	0	0	0	.
6	1	NA	JUR	1	0	0	0	0	0	.
5	1	NA	JUR	1	0	0	0	0	0	.
3	1	NA	JUR	1	0	0	1	0	0	.
3	1	NA	JUR	1	0	1	0	0	0	.
7	1	NA	JUR	1	0	1	0	0	0	.
8	1	NA	JUR	1	0	0	1	0	0	.
5	1	NA	JUR	1	0	1	1	0	0	.
8	1	NA	JUR	1	0	1	1	0	0	.
5	1	NA	JUR	1	0	1	1	0	0	.
9	1	NA	JUR	1	0	1	1	0	0	.
3	1	NA	JUR	1	0	1	0	0	0	.
3	1	NA	JUR	1	0	1	0	0	0	.
7	1	NA	JUR	1	0	1	1	0	0	.
6	1	NA	JUR	1	0	0	0	0	0	.
5	1	NA	PAUL	1	0	1	1	0	0	.
10	1	NA	JUR	1	0	1	1	0	0	.
6	1	NA	JUR	1	0	1	1	0	0	.
5	1	NA	JUR	1	0	0	0	0	0	.
7	1	NA	JUR	1	0	1	1	0	0	.
3	1	NA	JUR	1	0	1	1	0	0	.
9	1	NA	JUR	1	0	0	0	0	0	.
6	1	NA	JUR	1	0	1	0	0	0	.
5	1	NA	JUR	1	0	1	0	0	0	.
8	1	NA	JUR	1	0	1	1	0	0	.
7	1	NA	JUR	1	0	0	1	0	0	.
6	1	NA	JUR	1	0	0	0	0	0	.
6	1	NA	JUR	1	0	0	0	0	0	.
9	1	NA	JUR	1	0	1	0	1	0	.
14	1	NA	JUR	1	0	0	0	0	0	.
7	1	NA	JUR	1	0	1	0	0	0	.
4	1	NA	JUR	1	0	1	1	1	0	.
3	1	NA	JUR	1	0	1	1	0	0	.
5	1	NA	JUR	1	0	0	0	0	0	.
8	1	NA	JUR	1	0	1	1	0	0	.
4	1	NA	JUR	1	0	0	0	1	0	.
10	1	NA	JUR	1	0	0	1	0	0	.
6	1	NA	JUR	1	0	0	0	0	0	.
7	1	NA	JUR	1	0	0	0	0	0	.
6	1	NA	JUR	1	0	0	0	0	0	.
7	1	NA	JUR	1	0	1	0	0	0	.
6	1	NA	JUR	1	0	1	1	0	0	.
9	1	NA	JUR	1	0	1	1	0	0	.
4	1	NA	JUR	1	0	1	1	0	0	.
9	1	NA	JUR	1	0	1	1	0	0	.
4	1	NA	JUR	1	0	1	0	1	0	.
5	1	NA	JUR	1	0	0	0	0	0	.
4	1	NA	JUR	1	0	0	0	0	0	.
7	1	NA	JUR	1	0	0	0	0	0	.
6	1	NA	JUR	1	0	0	0	0	0	.
6	1	NA	JUR	1	0	0	0	0	0	.
7	1	NA	JUR	1	0	0	0	0	0	.
6	1	NA	JUR	1	0	0	0	0	0	.
8	1	NA	JUR	1	0	0	0	0	0	.
4	1	NA	JUR	1	0	0	0	0	0	.
8	1	NA	JUR	1	0	0	0	0	0	.
3	1	NA	JUR	1	0	0	0	0	0	.
4	1	NA	JUR	1	0	0	0	0	0	.
8	1	NA	JUR	1	0	0	0	0	0	.
9	1	NA	JUR	1	0	0	0	0	0	.
6	1	NA	JUR	1	0	0	0	0	0	.
4	1	NA	JUR	1	0	0	0	0	0	.
3	1	NA	JUR	1	0	0	0	0	0	.
6	1	NA	JUR	0	1	0	1	0	0	.
5	1	NA	JUR	1	0	0	0	0	0	.
6	1	NA	JUR	1	0	0	1	0	0	.
8	1	NA	JUR	1	0	0	1	0	0	.
7	1	NA	JUR	1	0	0	0	0	0	.
6	1	NA	JUR	1	0	0	0	0	0	.
6	1	NA	JUR	1	0	0	0	0	0	.
7	1	NA	JUR	1	0	0	0	0	0	.
6	1	NA	JUR	1	0	0	0	0	0	.
4	1	NA	JUR	1	0	0	0	0	0	.
8	1	NA	JUR	1	0	0	0	0	0	.
5	1	NA	JUR	1	0	0	0	0	0	.
5	1	NA	JUR	1	0	0	0	1	0	.
7	1	NA	JUR	1	0	0	0	1	0	.
5	1	NA	JUR	1	0	0	0	0	0	.
4	1	NA	JUR	1	0	0	0	0	0	.
4	1	NA	JUR	1	0	0	0	0	0	.
5	1	NA	JUR	1	0	0	0	1	0	.
5	1	NA	JUR	1	0	0	0	0	0	.
7	1	NA	JUR	1	0	0	0	0	0	.
7	1	NA	JUR	1	0	0	0	0	0	.
5	1	NA	JUR	1	0	0	0	0	0	.
7	1	NA	JUR	1	0	0	0	0	0	.
10	1	NA	JUR	1	0	0	0	0	0	.
6	1	NA	JUR	1	0	0	0	0	0	.
3	1	NA	JUR	1	0	0	0	0	0	.
8	0	10	JUR	1	0	0	0	0	0	.
7	1	NA	JUR	1	0	0	0	0	0	.
6	1	NA	JUR	1	0	0	0	0	0	.
6	1	NA	JUR	1	0	0	0	0	0	.
6	1	NA	JUR	1	0	0	0	0	0	.
7	1	NA	JUR	1	0	0	0	0	0	.
8	1	NA	JUR	1	0	0	0	0	0	.
8	1	NA	JUR	1	0	0	0	0	0	.
4	1	NA	JUR	1	0	0	0	0	0	.
5	1	NA	JUR	1	0	0	0	1	0	.
8	1	NA	JUR	1	0	0	0	1	0	.
4	1	NA	JUR	1	0	0	0	0	0	.
7	1	NA	JUR	1	0	0	0	0	0	.
5	1	NA	JUR	1	0	0	0	0	0	.
8	1	NA	JUR	1	0	0	0	0	0	.
5	1	NA	JUR	1	0	0	0	0	0	.
9	1	NA	JUR	1	0	0	0	1	0	.
7	1	NA	JUR	1	0	0	0	1	0	.
5	1	NA	JUR	1	0	0	0	1	0	.
7	1	NA	JUR	1	0	0	0	0	0	.
7	1	NA	JUR	1	0	0	0	0	0	.
3	1	NA	JUR	1	0	0	0	0	0	.
7	1	NA	JUR	1	0	0	0	0	0	.
5	1	NA	JUR	1	0	0	0	1	0	.
7	1	NA	JUR	1	0	0	0	1	0	.
8	1	NA	JUR	1	0	0	0	0	0	.
6	1	NA	JUR	1	0	0	0	0	0	.
6	1	NA	JUR	1	0	0	0	0	0	.
4	1	NA	JUR	1	0	0	0	0	0	.
4	1	NA	JUR	1	0	0	0	0	0	.
5	1	NA	JUR	1	0	0	0	0	0	.
7	1	NA	JUR	1	0	0	0	0	0	.
7	1	NA	JUR	1	0	0	0	0	0	.
8	1	NA	JUR	1	0	0	0	0	0	.
5	1	NA	JUR	1	0	0	0	0	0	.
7	1	NA	JUR	1	0	0	0	0	0	.
5	1	NA	JUR	1	0	0	0	0	0	.
6	1	NA	JUR	1	0	0	0	0	0	.
7	1	NA	JUR	1	0	0	0	0	0	.
7	1	NA	JUR	1	0	0	0	1	0	.
6	1	NA	JUR	1	0	0	0	0	0	.
18	1	NA	JUR	1	0	0	0	1	0	.
10	1	NA	JUR	1	0	0	0	1	0	.
7	1	NA	JUR	1	0	0	0	0	0	.
4	1	NA	JUR	1	0	0	0	0	0	.
6	1	NA	JUR	1	0	0	0	0	0	.
5	1	NA	JUR	1	0	0	0	0	0	.
5	1	NA	JUR	1	0	0	0	0	0	.
7	1	NA	JUR	1	0	0	0	1	0	.
5	1	NA	JUR	1	0	0	0	0	0	.
5	1	NA	JUR	1	0	0	0	0	0	.
5	1	NA	JUR	1	0	0	0	0	0	.
7	1	NA	JUR	1	0	0	0	0	0	.
7	1	NA	JUR	1	0	0	0	0	0	.
6	1	NA	JUR	1	0	0	0	1	0	.
5	1	NA	JUR	1	0	0	0	0	0	.
4	1	NA	JUR	1	0	0	0	0	0	.
7	1	NA	JUR	1	0	0	0	0	0	.
8	1	NA	JUR	1	0	0	0	0	0	.
5	1	NA	JUR	1	0	0	0	0	0	.
4	1	NA	JUR	1	0	0	0	1	0	.
5	1	NA	JUR	1	0	0	1	0	0	.
3	1	NA	JUR	1	0	0	0	0	0	.
10	1	NA	JUR	1	0	0	1	0	0	.
6	1	NA	JUR	1	0	0	0	0	0	.
7	1	NA	JUR	1	0	0	0	0	0	.
9	1	NA	JUR	1	0	0	0	0	0	.
10	1	NA	JUR	1	0	0	0	0	0	.
13	1	NA	JUR	1	0	0	0	1	0	.
7	1	NA	JUR	1	0	0	1	0	0	.
10	1	NA	JUR	1	0	0	0	1	0	.
9	1	NA	JUR	1	0	0	1	0	0	.
6	1	NA	JUR	1	0	0	0	1	0	.
4	1	NA	JUR	1	0	0	0	0	0	.
4	1	NA	JUR	1	0	0	1	0	0	.
4	1	NA	JUR	1	0	0	0	0	0	.
5	1	NA	JUR	1	0	0	0	1	0	.
5	1	NA	JUR	1	0	0	0	0	0	.
4	1	NA	JUR	1	0	0	0	0	0	.
4	1	NA	JUR	1	0	0	0	1	0	.
5	1	NA	JUR	1	0	0	0	1	0	.
7	1	NA	JUR	1	0	0	0	1	0	.
9	1	NA	JUR	1	0	0	0	0	0	.
6	1	NA	JUR	1	0	0	0	0	0	.
4	1	NA	JUR	1	0	0	1	0	0	.
7	1	NA	JUR	1	0	0	0	0	0	.
6	1	NA	JUR	1	0	0	0	1	0	.
7	1	NA	JUR	1	0	0	0	0	0	.
11	1	NA	JUR	1	0	0	0	1	0	.
8	1	NA	JUR	1	0	0	0	0	0	.
5	1	NA	JUR	1	0	0	0	0	0	.
7	1	NA	JUR	1	0	0	0	0	0	.
8	1	NA	JUR	1	0	0	1	0	1	.
3	1	NA	JUR	1	0	0	1	1	0	.
8	1	NA	JUR	1	0	0	1	0	0	.
17	1	NA	JUR	1	0	1	1	0	0	.
6	1	NA	JUR	1	0	1	1	0	0	.
20	1	NA	JUR	1	0	1	0	1	0	.
10	1	NA	JUR	1	0	0	0	1	0	.
8	1	NA	JUR	0	0	0	1	1	0	.
6	1	NA	JUR	1	0	0	0	1	0	.
8	1	NA	JUR	1	0	0	0	0	0	.
4	1	NA	JUR	1	0	0	0	0	0	.
6	1	NA	JUR	1	0	0	0	0	0	.
10	1	NA	JUR	1	0	0	1	0	0	.
11	1	NA	JUR	1	0	1	1	0	0	.
6	1	NA	JUR	1	0	1	0	1	0	.
3	1	NA	JUR	1	0	1	1	0	0	.
6	1	NA	JUR	1	0	0	0	0	1	.
9	1	NA	JUR	1	0	0	1	1	0	.
5	1	NA	JUR	1	0	0	0	0	0	.
5	1	NA	JUR	1	0	0	1	0	0	.
20	1	NA	JUR	1	0	0	0	0	0	PASTOR
12	1	NA	JUBA	1	0	0	0	0	0	.
4	1	NA	JUR	1	0	0	0	0	0	.
8	1	NA	JUR	1	0	0	0	0	0	CHURCH MEMBER
7	1	NA	JUR	1	0	0	1	0	0	.
5	1	NA	JUR	1	0	0	0	0	0	PASTOR
7	1	NA	JUR	1	0	0	0	1	0	.
2	1	NA	JUR	1	0	0	0	1	0	.
4	1	NA	JUR	1	0	0	0	1	0	.
7	1	NA	JUR	1	0	0	0	0	0	SOLDIER
14	1	NA	JUR	1	0	1	0	0	0	PASTOR
7	1	NA	JUR	1	0	1	0	0	0	PASTOR
12	1	NA	JUR	1	0	1	1	1	0	.
9	1	NA	JUR	1	0	1	0	1	0	.
13	1	NA	JUR	1	0	1	0	1	0	.
11	1	NA	JUR	1	0	0	0	0	0	SOLDIER
5	1	NA	JUR	1	0	0	0	0	0	.
7	1	NA	JUR	1	0	0	0	0	0	.
13	1	NA	JUR	1	0	0	0	1	0	.
5	1	NA	JUR	1	0	1	0	0	0	.
7	1	NA	JUR	1	0	1	0	0	0	.
12	1	NA	JUR	1	0	0	0	0	0	OLICE
5	1	NA	JUR	1	0	0	0	0	0	PASTOR
12	1	NA	JUR	1	0	0	0	0	0	POLICE
7	1	NA	JUR	1	0	0	0	0	0	SOLDIER
3	1	NA	JUR	1	0	0	0	0	0	.
6	1	NA	JUR	1	0	0	1	0	0	.
7	1	NA	JUR	0	0	0	0	0	1	.
2	1	NA	JUR	1	0	0	0	0	0	.
6	1	NA	JUR	1	0	0	0	1	0	PREACHER
7	1	NA	JUR	1	0	0	0	0	0	POLICE
5	1	NA	JUR	1	0	0	0	1	0	.
7	1	NA	JUR	1	0	0	0	0	0	PRISION WARDEN
6	1	NA	JUR	1	0	0	0	0	0	POLICE
7	1	NA	JUR	1	0	0	0	1	0	.
12	1	NA	JUR	1	0	1	1	0	0	.
4	1	NA	JUR	1	0	0	0	0	0	.
7	1	NA	JUR	1	0	0	0	0	0	.
7	1	NA	JUR	1	0	1	1	0	0	.
2	1	NA	JUR	1	0	0	0	0	0	.
6	1	NA	JUR	1	0	0	0	0	0	.
9	1	NA	JUR	1	0	0	0	1	0	.
5	1	NA	JUR	1	0	0	0	0	0	.
9	1	NA	KUR	1	0	1	1	0	0	.
6	1	NA	JUR	1	0	0	1	0	0	.
8	1	NA	JUR	1	0	1	0	0	0	PASTOR
9	1	NA	JUR	1	0	0	0	0	0	.
6	1	NA	JUR	1	0	0	0	0	0	.
17	1	NA	JUR	1	0	1	0	1	0	.
11	1	NA	JUR	1	0	1	0	0	0	.
2	1	NA	JUR	1	0	0	0	0	0	PASTOR
7	1	NA	JUR	1	0	1	0	0	0	.
6	1	NA	JUR	1	0	0	0	1	0	.
8	1	NA	JUR	1	0	1	0	0	0	.
2	1	NA	JUR	1	0	0	0	0	0	.
4	1	NA	JUR	1	0	0	0	0	0	.
7	1	NA	JUR	1	0	0	0	0	0	PASTOR
10	1	NA	JUR	1	0	0	0	1	0	.
12	1	NA	JUR	1	0	0	0	0	0	.
6	1	NA	JUR	1	0	0	0	1	0	.
14	1	NA	JUR	1	0	1	0	1	0	.
5	1	NA	JUR	1	0	1	0	1	0	.
4	1	NA	JUR	1	0	1	0	0	0	.
9	1	NA	JUR	1	0	1	1	0	0	.
10	1	NA	JUR	1	0	0	0	0	0	SOLDIER
9	1	NA	JUR	1	0	1	1	0	0	.
12	1	NA	JUR	1	0	1	0	1	0	.
10	1	NA	JUR	1	0	1	0	0	0	BUSINESS
13	1	NA	JUR	1	0	1	0	1	0	.
7	1	NA	JUR	0	0	0	0	0	0	SOLDIER
8	1	NA	JUR	1	0	0	0	0	0	.
9	1	NA	JUR	1	0	1	0	1	0	.
13	1	NA	JUR	1	0	0	0	0	0	.
7	1	NA	JUR	1	0	1	1	0	0	SOLDIER
9	1	NA	JUR	1	0	1	1	0	0	.
13	1	NA	JUR	1	0	0	0	0	1	.
7	1	NA	JUR	1	0	0	0	0	0	.
7	1	NA	JUR	1	0	0	0	0	0	.
3	1	NA	JUR	1	0	0	0	0	0	.
8	1	NA	JUR	0	0	0	0	0	0	.
6	1	NA	JUR	1	0	0	0	0	0	.
5	1	NA	JUR	1	0	0	0	0	0	.
5	1	NA	JUR	1	0	0	0	0	0	.
7	1	NA	JUR	1	0	0	0	0	0	.
7	1	NA	JUR	1	0	0	0	1	0	.
4	1	NA	JUR	1	0	0	0	0	0	.
5	1	NA	JUR	1	0	0	0	1	0	.
5	1	NA	JUR	1	0	0	0	1	0	.
6	1	NA	JUR	1	0	0	0	0	0	.
6	1	NA	JUR	1	0	0	0	0	0	.
6	1	NA	JUR	1	0	0	1	0	0	.
6	1	NA	JUR	1	0	0	1	0	0	.
3	1	NA	JUR	1	0	0	0	0	0	.
4	1	NA	JUR	1	0	0	0	0	0	.
18	1	NA	JUR	1	0	0	0	1	0	.
9	1	NA	JUR	1	0	0	1	0	0	.
6	1	NA	JUR	1	0	0	0	0	0	.
7	1	NA	JUR	1	0	0	0	1	0	.
5	1	NA	JUR	1	0	0	1	0	0	.
4	1	NA	JUR	1	0	0	1	0	0	.
9	1	NA	JUR	1	0	0	1	0	0	.
20	1	NA	JUR	1	0	0	0	1	0	.
6	1	NA	JUR	1	0	1	1	0	0	.
19	1	NA	JUR	1	0	0	0	0	0	.
9	0	7	JUR	1	0	0	1	0	0	.
7	1	NA	JUR	1	0	0	1	0	0	.
15	1	NA	JUR	1	0	0	0	0	0	.
9	1	NA	JUR	1	0	0	1	0	0	.
10	1	NA	JUR	1	0	0	1	0	0	.
10	1	NA	JUR	1	0	0	1	0	0	.
7	1	NA	JUR	1	0	0	1	0	0	.
5	1	NA	JUR	1	0	0	1	0	0	.
6	1	NA	JUR	1	0	0	1	0	0	.
9	1	NA	JUR	1	0	0	1	0	0	.
5	1	NA	JUR	1	0	0	1	0	0	.
5	1	NA	JUR	1	0	0	1	0	0	.
5	1	NA	JUR	1	0	0	1	0	0	.
8	1	NA	JUR	1	0	0	1	0	0	.
6	1	NA	JUR	1	0	0	1	0	0	.
5	1	NA	JUR	1	0	0	1	0	0	.
6	1	NA	JUR	1	0	0	1	0	0	.
13	1	NA	JUR	1	0	0	1	1	0	.
17	1	NA	JUR	1	0	0	0	1	0	.
9	1	NA	JUR	1	0	0	1	0	0	.
6	1	NA	JUR	1	0	0	1	1	0	.
5	1	NA	JUR	1	0	0	1	1	0	.
11	1	NA	JUR	1	0	0	1	1	0	.
6	1	NA	JUR	1	0	0	1	0	0	.
11	1	NA	JUR	1	0	0	1	1	0	.
8	1	NA	JUR	1	0	0	0	0	0	.
8	1	NA	JUR	1	1	0	1	0	0	.
7	1	NA	JUR	1	0	0	0	0	0	.
5	1	NA	JUR	1	0	0	0	0	0	.
4	1	NA	JUR	1	0	0	0	0	0	.
4	1	NA	JUR	1	0	0	0	0	0	.
5	1	NA	JUR	1	0	0	1	0	0	.
7	1	NA	JUR	1	0	0	0	1	0	.
13	1	NA	JUR	1	0	0	1	0	0	.
10	1	NA	JUR	1	0	0	1	0	0	.
8	1	NA	JUR	1	0	0	0	0	0	.
16	1	NA	JUR	1	0	0	1	0	0	.
6	1	NA	JUR	1	0	0	1	0	0	.
7	1	NA	JUR	1	0	0	0	0	0	.
6	1	NA	JUR	1	0	0	0	0	0	.
5	1	NA	JUR	1	0	0	1	0	0	.
6	1	NA	JUR	1	0	0	0	0	0	.
7	1	NA	JUR	1	0	0	1	0	0	.
10	1	NA	JUR	1	0	0	0	0	0	.
6	1	NA	JUR	1	0	0	0	0	0	.
7	1	NA	JUR	1	0	0	0	0	0	.
5	1	NA	JUR	1	0	0	0	0	0	.
4	1	NA	JUR	1	0	0	0	0	0	.
7	1	NA	JUR	1	0	0	0	0	0	.
9	1	NA	JUR	1	0	0	0	0	0	.
9	1	NA	JUR	1	0	0	0	0	0	.
7	1	NA	JUR	1	0	0	0	0	0	.
6	1	NA	JUR	1	0	0	1	0	0	.
6	1	NA	JUR	1	0	0	1	0	0	.
9	1	NA	JUR	1	0	0	0	1	0	.
7	1	NA	JUR	1	0	0	1	0	0	.
8	1	NA	JUR	1	0	0	0	0	0	.
6	1	NA	JUR	1	0	0	1	0	0	.
6	1	NA	JUR	1	0	0	1	0	0	.
3	0	12	JUR	1	0	0	0	0	0	.
5	1	NA	JUR	1	0	0	1	0	0	.
6	1	NA	JUR	1	0	0	0	1	0	.
3	1	NA	JUR	1	0	0	0	0	0	.
5	1	NA	JUR	1	0	0	0	0	0	.
4	1	NA	JUR	1	0	0	0	0	0	.
7	1	NA	JUR	1	0	0	0	0	0	.
4	1	NA	JUR	1	0	0	0	1	0	.
8	1	NA	JUR	1	0	0	0	0	0	.
3	1	NA	JUR	1	0	0	0	1	0	.
8	1	NA	JUR	1	0	0	0	0	0	CHURCH
9	1	NA	JUR	1	0	0	0	0	0	CHURCH LEADER
3	1	NA	JUR	1	0	0	0	0	0	.
4	1	NA	JUR	1	0	0	0	0	0	.
6	1	NA	JUR	1	0	0	0	0	0	CHRRCH LEADER
7	1	NA	JUR	1	0	0	0	1	0	.
6	1	NA	JUR	1	0	0	0	0	0	.
6	1	NA	JUR	1	0	0	0	0	0	.
8	1	NA	JUR	1	0	0	0	0	0	BUSINESS
5	1	NA	JUR	1	0	0	0	0	0	.
5	1	NA	JUR	1	0	0	0	0	0	.
8	1	NA	JUR	1	0	0	0	1	0	.
7	1	NA	JUR	1	0	0	0	0	0	.
9	1	NA	JUR	1	0	0	0	0	0	.
8	1	NA	JUR	1	0	0	0	0	0	.
7	1	NA	JUR	1	0	0	0	0	0	.
5	1	NA	JUR	1	0	0	0	0	0	.
7	1	NA	JUR	1	0	0	0	0	0	.
6	1	NA	JUR	1	0	0	0	0	0	.
5	1	NA	JUR	1	0	0	0	0	0	.
8	1	NA	JUR	1	0	0	0	0	0	.
7	1	NA	JUR	1	0	0	0	0	0	CHURCH MEMBERS
6	1	NA	JUR	1	0	0	0	0	0	.
6	1	NA	JUR	1	0	0	0	0	0	CHURCH LEADERS
5	1	NA	JUR	1	0	0	1	0	0	.
9	1	NA	JUR	1	0	0	0	0	0	.
6	1	NA	JUR	1	0	0	0	0	0	.
7	1	NA	KUR	1	0	0	0	0	0	.
7	1	NA	JUR	1	0	0	0	0	0	.
7	1	NA	JUR	1	0	0	0	0	0	.
6	1	NA	JUR	1	0	0	0	0	0	CHURCH MEMBER
4	1	NA	JUR	1	0	0	0	0	0	.
7	1	NA	JUR	1	0	0	0	0	0	CHURCH
3	1	NA	JUR	1	0	0	0	0	0	.
4	1	NA	JUR	1	0	0	0	0	0	.
7	1	NA	JUR	1	0	0	0	0	0	.
7	1	NA	NYAMUSA	1	0	0	0	0	0	.
4	1	NA	NYAMOSA	1	0	0	0	1	0	.
6	1	NA	NYAMOSA	1	0	0	0	0	0	.
8	1	NA	NYAMOSA	1	0	0	1	0	0	.
5	1	NA	NYAMOSA	1	0	0	1	0	0	.
5	1	NA	NYAMOSA	1	0	0	0	0	0	.
4	1	NA	JUR	1	0	0	0	0	0	.
8	1	NA	JUR	1	0	0	0	0	0	.
12	1	NA	JUR	1	0	0	0	0	1	.
6	1	NA	JUR	1	0	0	0	0	0	.
8	1	NA	JUR	1	0	0	0	0	0	.
8	1	NA	JUR	1	0	0	0	0	0	.
6	1	NA	LORI	1	0	0	0	0	0	BUSINESS
11	1	NA	JUR	1	0	0	0	1	0	.
11	1	NA	JUR	0	1	0	0	1	0	.
6	1	NA	JUR	1	0	0	0	0	0	.
9	1	NA	JUR	1	0	0	0	0	0	.
10	0	30	DINKA	1	0	0	0	0	0	BUSINESS
3	0	2	DINKA	1	0	0	0	0	0	.
8	1	NA	JUR	1	0	0	0	0	0	.
5	1	NA	JUR	1	0	0	0	0	0	.
8	1	NA	JUR	1	0	0	0	0	1	.
5	0	9	DINKA	1	0	0	0	0	0	BUSINESS
5	1	NA	JUR	1	0	0	0	0	0	.
8	1	NA	JUR	1	0	0	0	0	0	.
5	1	NA	JUR	1	0	0	0	0	0	.
6	1	NA	JUR	1	0	0	0	0	0	.
10	1	NA	JUR	1	0	0	0	0	1	.
16	1	NA	JUR	1	0	0	0	0	0	.
5	1	NA	JUR	1	0	0	0	0	0	.
9	1	NA	JUR	1	0	0	0	1	0	.
8	1	NA	JUR	1	0	0	0	0	0	.
7	1	NA	JUR	1	0	0	0	0	0	.
9	1	NA	JUR	1	0	0	0	0	1	.
5	1	NA	JUR	1	0	0	0	0	0	BUSINESS
4	1	NA	JUR	1	0	0	0	0	0	BUSINESS
10	1	NA	JUR	1	0	0	0	0	0	BUSINESS
8	1	NA	JUR	1	0	0	1	0	0	.
4	1	NA	JUR	0	1	0	0	1	0	.
5	1	NA	JUR	1	0	0	1	1	0	.
3	1	NA	JUR	1	0	0	1	0	0	.
11	1	NA	JUR	1	0	0	0	0	0	BUSINESS
9	1	NA	JUR	1	0	0	0	1	0	.
4	1	NA	JUR	1	0	0	0	0	0	.
7	1	NA	JUR	1	0	0	1	0	0	.
7	1	NA	JUR	1	0	0	0	1	0	.
4	1	NA	JUR	1	0	0	1	0	0	.
5	1	NA	JUR	1	0	0	0	0	0	.
8	0	10	JUR	1	0	0	0	0	0	BUSINESS
13	1	NA	JUR	1	0	0	0	1	0	.
14	1	NA	DINKA	1	0	1	0	0	1	.
7	0	3	JUR	1	0	0	1	0	0	.
8	1	NA	JUR	1	0	0	0	0	1	.
8	1	NA	JUR	1	0	0	0	0	0	.
6	1	NA	JUR	1	0	0	0	0	0	.
3	1	NA	JUR	1	0	0	0	0	0	.
4	1	NA	JUR	1	0	0	0	0	0	.
7	1	NA	JUR	1	0	0	0	0	0	.
8	0	4	JUR	1	0	0	0	0	0	.
7	1	NA	JUR	1	0	0	0	0	1	.
4	1	NA	JUR	1	0	0	0	0	0	.
2	1	NA	JUR	1	0	0	0	0	0	.
10	1	NA	JUR	1	0	0	0	1	0	.
6	1	NA	JUR	1	0	0	0	0	0	.
9	1	NA	JUR	1	0	0	0	0	0	.
11	1	NA	JUR	1	0	0	0	0	0	.
8	1	NA	JUR	1	0	0	0	0	0	.
3	1	NA	JUR	1	0	0	0	0	0	.
11	1	NA	JUR	1	0	0	0	0	0	BUSINESS
10	1	NA	JUR	1	0	0	0	0	0	.
10	0	30	DINKA	1	0	0	1	0	0	.
5	1	NA	JUR	1	0	0	0	0	0	CHURCH LEADER
4	1	NA	JUR	1	0	0	0	0	0	.
6	1	NA	JUR	1	0	0	1	0	0	.
4	1	NA	JUR	1	0	0	0	0	0	.
7	1	NA	JUR	1	0	0	0	0	0	.
7	1	NA	JUR	1	0	0	0	0	0	.
8	1	NA	JUR	1	0	0	0	0	0	.
7	1	NA	JUR	1	0	0	0	0	0	.
3	1	NA	JUR	1	0	0	0	1	0	.
12	1	NA	JUR	1	0	0	1	0	0	.
7	1	NA	JUR	1	0	0	0	0	0	.
9	1	NA	JUR	1	0	0	0	1	0	.
9	1	NA	JUR	1	0	0	0	0	0	.
11	1	NA	JUR	1	0	0	0	1	0	.
6	1	NA	JUR	1	0	0	0	0	0	CHURCH LEADER
8	1	NA	JUR	1	0	0	0	1	0	.
7	1	NA	JUR	1	0	0	0	1	0	.
6	1	NA	JUR	1	0	0	0	0	0	.
5	1	NA	JUR	1	0	0	0	1	0	.
10	1	NA	JUR	1	0	0	0	1	0	.
5	1	NA	MADI	1	0	0	0	0	0	.
6	1	NA	MADI	1	0	0	0	0	0	CHURCH LEADER
5	1	NA	NYAMOSA	1	0	0	1	0	0	.
8	1	NA	NYAMOSA	1	0	0	1	0	0	.
5	1	NA	MADI	1	0	0	0	1	0	.
8	1	NA	NYAMOSA	1	0	0	0	0	0	.
7	1	NA	NYAMOSA	1	0	0	1	0	0	.
5	1	NA	NYAMOSA	1	0	0	0	0	0	.
11	1	NA	NYAMOSA	1	0	0	1	0	0	.
7	1	NA	NYAMOSA	1	0	0	0	0	0	.
4	1	NA	NYAMOSA	1	0	0	0	0	0	.
5	1	NA	NYAMOSA	1	0	0	0	0	0	.
4	1	NA	NYAMOSA	1	0	0	0	0	1	.
4	1	NA	NYAMOSA	1	0	0	0	0	0	.
7	1	NA	NYAMOSA	1	0	0	0	1	0	.
11	1	NA	NYAMOSA	1	0	0	0	1	0	.
3	1	NA	JUR	1	0	0	0	1	0	.
5	0	30	JUR	1	0	0	0	0	1	.
6	1	NA	JUR	1	0	0	0	0	1	.
10	1	NA	NYAMOSA	1	0	0	0	0	0	BUSINESS
6	1	NA	NYAMOSA	1	0	0	0	0	1	.
6	1	NA	NYAMOSA	1	0	0	0	0	0	.
7	0	15	NYAMOSA	1	0	0	0	0	0	.
9	0	2	NYAMOSA	1	0	0	0	0	0	.
4	1	NA	MADI	1	0	0	0	0	0	BUSINESS
8	1	NA	JUR	1	0	0	1	0	1	.
7	1	NA	JUR	1	0	0	0	0	0	.
3	1	NA	JUR	1	0	0	0	0	0	.
5	1	NA	JUR	1	0	0	1	0	1	.
6	1	NA	NYAMOSA	1	0	0	0	1	0	.
4	1	NA	JUR	1	0	0	1	0	1	.
10	0	16	WERI	1	0	0	0	0	1	.
9	0	20	KPALIKIRI	1	0	0	1	0	0	.
8	1	NA	MURO	1	0	0	0	0	0	.
5	1	NA	MURO	1	0	0	1	0	0	.
6	1	NA	JUR	1	0	0	0	0	0	.
4	1	NA	JUR	1	0	0	1	0	1	.
6	1	NA	JUR	1	0	0	1	0	0	.
7	1	NA	JUR	1	0	0	1	1	0	.
5	1	NA	JUR	1	0	0	0	0	1	.
9	1	NA	JUR	1	0	0	1	0	0	.
2	1	NA	JUR	1	0	0	0	0	0	.
9	1	NA	JUR	1	0	1	1	0	0	.
7	1	NA	WERI	1	0	0	1	0	0	.
6	0	32	WERI	1	0	0	1	0	0	.
5	0	30	TARA	1	0	0	0	0	0	.
6	1	NA	MAYA	1	0	0	0	1	0	.
7	1	NA	MAYA	1	0	0	0	0	1	.
6	0	11	KPASI-TRARA	1	0	0	1	0	0	.
6	0	11	KPASI-TRARA	1	0	0	0	0	1	.
3	1	NA	BENGE	1	0	0	0	1	0	.
10	1	NA	MABAIN	1	0	0	0	1	0	.
6	0	28	MURO	1	0	0	0	1	0	.
3	1	NA	BOROWIN	1	0	0	1	0	0	.
4	0	26	BOROWO	1	0	0	0	0	0	.
8	1	NA	KPALIKIRI	1	0	0	0	0	0	.
8	1	NA	MURO	1	0	0	0	1	0	.
6	0	24	MURO	1	0	0	0	0	1	.
3	0	14	KPALIKIRI	1	0	0	0	1	0	.
3	1	NA	KPALIKIRI	1	0	0	0	0	1	.
5	0	28	MURO	1	0	0	0	0	0	.
4	1	NA	KPALIKIRI	1	0	0	0	0	0	.
6	0	10	RAME	1	0	0	1	0	0	.
8	1	NA	JUR	1	0	0	0	0	0	.
5	1	NA	JUR	1	0	0	0	0	0	.
6	1	NA	JUR	1	0	0	0	1	0	.
5	1	NA	JUR	1	0	0	0	0	0	.
8	1	NA	JUR	1	0	0	0	0	0	.
5	1	NA	JUR	1	0	0	1	0	0	.
6	1	NA	MURO	1	0	0	0	0	0	.
4	1	NA	WERA	1	0	0	0	0	0	.
3	1	NA	WERA	1	0	0	1	0	0	.
3	1	NA	MURO	1	0	0	0	0	0	.
6	1	NA	MURO	1	0	0	0	1	0	.
10	1	NA	JUR	1	0	0	0	0	0	.
9	1	NA	JUR	1	0	0	0	0	0	.
7	1	NA	JUR	1	0	0	0	0	0	.
3	1	NA	JUR	1	0	0	0	0	0	.
3	1	NA	JUR	1	0	0	0	0	0	.
6	1	NA	JUR	1	0	0	0	0	1	.
3	1	NA	JUR	1	0	0	0	0	1	.
5	1	NA	JUR	1	0	0	0	0	0	.
8	1	NA	JUR	1	0	0	0	0	0	.
5	1	NA	JUR	1	0	0	1	0	0	.
4	1	NA	JUR	1	0	0	1	0	0	.
8	1	NA	JUR	1	0	0	0	0	1	.
5	1	NA	JUR	1	0	0	1	0	0	.
6	1	NA	JUR	1	0	0	0	0	0	.
2	1	NA	JUR	1	0	0	1	0	0	.
3	1	NA	JUR	1	0	0	0	0	0	.
7	1	NA	JUR	1	0	0	0	0	0	.
4	1	NA	JUR	1	0	0	1	0	0	.
5	1	NA	JUR	1	0	0	0	0	0	.
9	1	NA	JUR	1	0	0	1	0	0	.
14	1	NA	JUR	1	0	0	0	0	1	.
8	1	NA	JUR	1	0	0	1	0	0	.
3	1	NA	JUR	1	0	0	1	0	0	.
8	1	NA	JUR	1	0	0	0	0	0	.
8	1	NA	JUR	1	0	0	1	0	0	.
6	1	NA	JUR	1	0	0	1	0	0	.
6	1	NA	JUR	1	0	0	1	1	0	.
6	1	NA	JUR	1	0	0	1	0	0	.
4	1	NA	JUR	1	0	1	0	0	0	.
2	1	NA	JUR	1	0	0	0	0	1	.
2	1	NA	JUR	1	0	0	0	1	0	.
4	1	NA	JUR	1	0	0	1	0	0	.
5	1	NA	JUR	1	0	0	1	0	0	.
3	1	NA	JUR	1	0	0	1	0	0	.
4	1	NA	JUR	1	0	0	0	0	1	.
3	1	NA	JUR	1	0	0	0	0	1	.
6	1	NA	DINKA	1	0	0	0	0	1	.
5	1	NA	JUR	1	0	0	0	0	0	.
11	1	NA	DIINKA	1	0	0	1	1	0	.
6	1	NA	DINKA	1	0	0	0	1	0	.
8	0	3	DINKA	1	0	0	0	1	0	.
5	0	14	JUR	1	0	0	0	0	0	.
9	1	NA	JUR	1	0	0	0	0	0	.
6	1	NA	JUR	1	0	0	0	0	0	.
16	1	NA	JUR	1	0	0	0	0	0	.
9	1	NA	JUR	1	0	0	0	1	0	.
9	1	NA	JUR	1	0	0	0	0	0	.
9	1	NA	JUR	1	0	0	1	0	0	.
2	1	NA	JUR	1	0	0	1	0	0	.
7	1	NA	JUR	1	0	0	0	0	1	.
4	1	NA	JUR	1	0	0	0	1	0	.
4	1	NA	JUR	1	0	0	1	0	0	.
9	1	NA	JUR	1	1	0	1	0	0	.
7	1	NA	JUR	1	0	0	1	0	0	.
8	1	NA	JUR	1	0	0	1	0	0	.
5	1	NA	JUR	1	0	0	1	0	0	.
7	1	NA	JUR	1	0	0	1	0	0	.
9	1	NA	JUR	1	0	0	0	0	0	.
20	1	NA	JUR	1	0	1	1	0	0	.
9	1	NA	JUR	1	0	0	0	0	0	.
5	1	NA	JUR	1	0	0	0	0	0	.
11	1	NA	JUR	1	0	1	1	0	0	.
17	0	14	JUR	1	0	1	1	0	0	.
16	1	NA	JUR	1	0	0	1	0	0	.
6	1	NA	JUR	1	0	1	1	0	1	.
9	1	NA	JUR	0	1	0	1	0	0	.
7	1	NA	JUR	0	1	0	1	0	0	.
3	0	34	JUR	1	0	0	0	1	0	.
6	1	NA	JUR	1	0	0	0	0	1	.
4	1	NA	JUR	1	0	0	0	0	1	.
5	1	NA	JUR	1	0	0	0	0	1	.
5	0	3	JUR	1	0	0	0	0	1	.
4	0	3	JUR	1	0	0	0	0	1	.
4	1	NA	JUR	1	0	0	0	0	1	.
3	1	NA	JUR	1	0	0	0	0	1	.
5	1	NA	JUR	1	0	0	0	0	1	.
3	1	NA	JUR	1	0	0	0	0	1	.
3	1	NA	JUR	1	0	0	0	0	1	.
5	1	NA	JUR	1	0	0	0	0	1	.
6	1	NA	JUR	1	0	0	0	0	1	.
4	1	NA	JUR	1	0	0	0	0	1	.
2	1	NA	JUR	1	0	0	0	0	1	.
5	1	NA	JUR	1	0	0	0	0	1	.
6	1	NA	JUR	1	0	0	1	0	1	.
3	1	NA	JUR	1	0	0	0	0	1	.
3	1	NA	JUR	1	0	0	0	0	1	.
4	1	NA	JUR	1	0	0	0	0	1	.
3	1	NA	JUR	1	0	0	0	0	1	.
4	1	NA	JUR	1	0	0	0	0	1	.
[truncated: 357 more rows]
