# Supplementary material for: Impact of annual community-directed treatment with ivermectin on the incidence of epilepsy in Mvolo, a two-year prospective study
Source: PLoS Negl Trop Dis. 2024 Mar 21;18(3):e0012059. doi: 10.1371/journal.pntd.0012059 (PMC10986994; doi:10.1371/journal.pntd.0012059)
Supplement: S4 Dataset — (CSV) [file pntd.0012059.s004.csv]

HouseholdSize	NativeToTheVillage	IfNotNativeHowManyYearsInVillage	farming	PigKeeping	CattleRearing	Fishing	FormalEmployment	Craftsmanship	OtherProfessions	ContactWithPoultry	ContactWithDogs	ContactWithCats	ContactWithGoats	ContactWithCattle	ContactWithSheep	UseOfBedNets
7	1	NA	1	0	0	0	0	0		1	0	0	0	0	0	0
9	1	NA	1	1	0	0	0	0		1	0	0	1	0	0	0
8	1	NA	1	1	0	1	0	0		1	0	0	1	0	1	0
9	1	NA	1	0	0	0	0	0		1	0	0	1	0	0	0
8	1	NA	1	0	0	0	1	0		1	1	0	1	0	1	0
7	1	NA	1	0	0	0	0	0		1	0	0	1	0	1	0
8	1	NA	1	0	0	0	0	0		1	0	0	1	0	0	0
7	1	NA	1	0	0	0	0	0		1	0	0	1	0	0	0
6	1	NA	1	1	0	1	1	0		1	0	0	0	0	0	0
8	1	NA	1	0	0	0	0	0		1	0	0	1	0	1	0
9	1	NA	1	0	0	0	0	0		1	0	0	0	0	0	0
5	0	36	1	0	0	0	1	0		1	0	0	0	0	0	0
7	1	NA	1	0	0	1	1	0		1	0	0	1	0	0	0
8	1	NA	1	0	0	0	0	0		1	0	0	0	0	0	0
5	1	NA	1	0	0	0	0	0		1	0	0	1	0	0	0
5	1	NA	1	0	0	0	1	0		1	0	0	1	0	1	0
5	1	NA	1	0	0	0	1	0		1	1	0	1	1	1	0
8	1	NA	1	0	0	0	1	0		1	0	0	1	0	0	0
7	1	NA	1	0	0	0	1	0		1	0	0	1	0	0	0
10	1	NA	1	0	0	0	0	0		1	0	0	0	0	0	0
8	1	NA	1	0	0	0	0	0		1	1	0	1	0	0	0
8	1	NA	1	1	0	0	0	0		1	0	0	1	0	0	0
8	1	NA	1	0	0	0	0	0		1	0	0	0	0	0	0
9	1	NA	1	0	0	0	0	0		1	0	0	0	0	0	0
6	1	NA	1	0	0	0	0	0		1	1	0	1	0	0	0
6	1	NA	1	0	0	0	0	0		1	0	0	0	0	0	0
12	1	NA	1	0	0	0	0	0		1	0	0	0	0	0	0
9	1	NA	1	0	0	0	0	0		1	0	0	1	0	0	0
10	1	NA	1	0	0	0	1	0		1	0	0	1	0	0	0
7	1	NA	1	0	0	0	0	0		1	1	0	1	0	1	0
6	1	NA	1	0	0	0	0	0		1	1	0	1	0	1	0
8	1	NA	1	0	0	0	0	0		1	0	0	1	0	0	1
8	1	NA	1	0	0	0	0	0		1	0	0	1	0	0	0
8	1	NA	1	0	0	0	0	0		1	0	0	0	0	0	0
8	1	NA	1	0	0	0	0	0		1	0	0	1	1	0	0
9	1	NA	1	0	0	0	0	0		1	0	0	0	1	0	0
7	1	NA	1	0	0	1	0	0		1	0	0	1	0	1	0
3	1	NA	1	1	1	1	0	1		1	1	1	0	1	0	0
7	1	NA	1	0	0	0	0	0		1	1	0	1	1	0	0
6	1	NA	1	0	0	0	0	0		1	1	0	0	0	0	0
9	1	NA	1	0	0	1	0	0		1	0	0	1	0	0	0
7	1	NA	1	0	0	0	1	0		1	0	0	1	0	0	0
4	1	NA	1	0	0	0	0	0		1	0	0	1	0	0	0
7	1	NA	1	0	0	0	0	0		1	0	0	1	0	0	0
6	1	NA	1	0	0	0	0	0		1	0	0	1	0	0	0
8	1	NA	1	0	0	0	0	0		1	0	0	0	0	0	0
8	1	NA	1	0	0	0	0	0		1	0	0	0	0	0	0
9	1	NA	1	0	0	0	0	0		1	1	0	1	0	0	1
10	1	NA	1	0	0	0	0	0		1	0	0	1	0	0	0
4	1	NA	1	0	0	0	0	0		1	0	0	0	0	0	0
5	1	NA	1	0	0	0	0	0		0	1	0	0	0	0	0
7	1	NA	1	0	0	0	0	0		1	1	0	1	0	0	0
7	1	NA	1	0	0	0	0	0		1	1	0	1	0	0	0
4	1	NA	1	0	0	0	1	0		1	1	0	0	0	0	0
3	1	NA	1	0	0	0	0	0		1	0	0	1	0	0	0
6	1	NA	1	0	0	0	0	0		1	1	0	1	0	0	0
8	1	NA	1	0	0	0	0	0		1	1	0	1	0	0	0
5	1	NA	1	0	0	0	0	0		1	1	0	1	0	0	0
6	1	NA	1	0	0	0	0	0		1	0	0	0	0	0	0
9	1	NA	1	0	0	0	0	0		1	1	0	1	0	0	0
10	1	NA	1	0	0	0	0	0		1	1	0	1	0	0	0
8	1	NA	1	0	0	0	0	0		1	0	0	1	0	0	0
5	1	NA	1	0	0	0	0	0		0	0	0	0	0	0	0
8	1	NA	1	0	0	0	0	0		1	1	0	1	0	0	0
4	1	NA	1	0	0	0	0	0		0	0	0	0	0	0	0
7	1	NA	1	0	0	0	1	0		1	1	0	1	1	0	0
8	1	NA	1	0	0	0	1	0		1	1	1	1	1	1	0
10	1	NA	1	0	0	0	0	0		1	1	0	1	0	0	0
5	1	NA	1	0	0	0	0	0		0	0	0	0	0	0	0
5	1	NA	1	0	0	0	0	0		1	1	0	1	0	0	0
9	1	NA	1	0	0	0	0	0		1	0	0	0	0	0	0
5	1	NA	1	0	0	0	0	0		1	0	0	1	0	0	0
8	1	NA	1	0	0	0	0	0		1	0	0	1	0	0	0
5	1	NA	1	0	0	0	1	0		0	0	0	0	0	0	0
5	1	NA	1	0	0	0	0	0		1	0	0	1	0	0	0
8	1	NA	1	0	0	0	0	0		1	0	0	1	0	0	0
6	1	NA	1	0	0	0	0	0		1	0	0	1	0	0	0
7	1	NA	1	0	0	0	1	0		1	0	0	0	0	0	0
4	1	NA	1	0	0	0	0	0		1	0	0	0	0	0	0
4	1	NA	1	0	0	0	0	0		1	0	0	0	0	0	0
8	1	NA	1	0	0	0	0	0		0	0	0	1	0	0	0
7	1	NA	1	0	0	0	0	0		1	0	0	0	0	0	0
7	1	NA	1	0	0	0	0	0		1	0	0	0	0	0	0
5	1	NA	1	0	0	0	0	0		1	0	0	1	0	0	0
6	1	NA	1	0	0	0	0	0		1	0	0	0	0	0	0
8	1	NA	1	0	0	0	1	0		1	0	0	1	0	0	0
7	1	NA	1	0	0	0	0	0		1	0	0	0	0	0	0
9	1	NA	1	0	0	0	0	0		1	0	0	0	0	0	0
7	1	NA	1	0	0	0	0	0		1	0	0	1	0	0	0
3	1	NA	1	0	0	0	1	0		1	0	0	0	0	0	0
5	1	NA	1	0	0	0	0	0		1	0	0	0	0	0	0
8	1	NA	1	0	0	0	0	0		1	0	0	0	0	0	0
7	1	NA	1	0	0	0	1	0		1	1	0	1	0	0	0
10	1	NA	1	0	0	0	0	0		1	0	0	1	0	0	0
9	1	NA	1	0	0	0	0	0		1	1	0	1	0	0	0
8	1	NA	1	1	0	1	0	0		1	1	0	1	0	0	0
5	1	NA	1	0	0	0	0	0		1	1	0	0	1	0	0
8	1	NA	1	0	0	1	1	0		1	1	0	1	0	1	0
6	1	NA	1	0	0	1	0	0		1	0	0	1	0	0	1
8	1	NA	1	0	0	0	0	0		1	1	0	1	0	0	0
5	1	NA	1	0	0	0	0	0		1	0	0	0	0	0	0
8	1	NA	1	0	0	0	0	0		1	0	0	1	0	0	0
8	1	NA	1	0	0	0	1	0		1	0	0	0	0	0	0
7	1	NA	1	0	0	0	0	0		1	0	0	0	0	0	0
9	1	NA	1	0	0	1	1	0		1	0	0	1	0	0	0
9	1	NA	1	0	0	0	0	0		1	0	0	1	0	0	0
5	0	16	1	0	0	0	0	0	VEGETABLES	0	0	0	0	0	0	0
11	1	NA	1	0	0	0	0	1	FIREWOOD	0	0	0	0	0	0	0
4	0	3	0	0	0	0	0	1	SELLING AND FIREWOOD	1	0	0	0	0	0	1
5	0	11	1	0	0	0	0	0	LOCAL ALCOHOL	0	0	0	0	0	0	0
9	0	2	0	0	0	1	0	0	CHARCOL	0	0	0	0	0	0	0
1	0	0	0	0	0	1	0	0		0	0	0	0	0	0	0
6	0	4	0	0	0	0	1	0	SOLDIER	1	0	0	0	0	0	0
5	0	5	0	0	0	1	0	0		0	0	0	0	0	0	0
8	0	2	0	0	0	1	0	0		0	0	0	0	0	0	0
2	0	2	0	0	0	0	1	0		0	0	0	0	0	0	0
7	1	NA	1	0	0	0	1	0		0	0	0	0	0	0	0
7	1	NA	1	0	0	0	0	0		0	0	0	0	0	0	1
10	0	15	1	0	0	1	0	0		1	0	0	1	0	0	1
9	0	4	0	0	0	1	0	0		1	0	0	1	0	0	0
4	0	2	0	0	0	1	0	0		0	0	0	0	0	0	0
9	0	11	1	0	0	0	0	0		1	0	0	1	0	0	0
8	0	16	1	0	0	0	0	0		1	0	0	0	0	0	1
2	0	11	1	0	0	0	0	0		1	0	0	0	0	0	0
8	0	11	1	0	0	0	0	0		1	0	0	1	1	0	1
6	0	11	1	0	0	0	0	0		1	0	0	1	0	0	1
6	0	16	1	0	0	0	0	0	FIREWOOD	1	0	0	1	0	0	0
9	1	NA	1	0	0	0	1	0		0	0	0	0	1	1	0
11	0	15	1	0	0	0	0	0		1	0	0	1	0	0	0
8	1	NA	1	0	0	0	0	0		1	0	0	1	0	0	0
6	1	NA	1	0	0	0	0	0		1	0	0	0	0	0	0
11	1	NA	1	0	0	0	0	0		1	0	0	1	0	0	0
8	1	NA	1	0	0	0	1	0		1	0	0	0	0	0	0
8	0	8	1	0	0	0	1	0		1	0	0	1	1	1	0
9	0	4	1	0	0	0	0	0	CHARCOL AND FIREWOOD	1	0	0	1	0	0	1
12	0	70	1	0	0	0	0	0	PASTOR	1	0	0	1	0	0	0
3	1	NA	1	0	0	0	0	0		1	0	0	1	0	0	0
4	0	10	1	0	0	0	0	0		1	0	0	1	0	0	0
8	0	9	1	0	0	0	0	0		1	0	0	0	0	0	0
11	0	9	1	0	0	0	0	0		1	0	0	0	0	0	0
9	0	7	1	0	0	0	0	0		1	0	0	0	0	0	0
10	0	16	1	0	0	0	0	0		1	0	0	1	1	0	0
8	0	16	1	0	0	0	0	0		1	0	0	1	1	0	.a
5	0	16	1	0	0	0	0	0		1	0	0	1	0	0	0
9	0	16	1	0	0	0	0	0		1	0	0	1	0	0	0
5	0	16	1	0	0	0	0	0		1	0	0	0	0	0	0
5	0	16	1	0	0	0	0	0		1	0	0	1	0	0	0
4	0	16	1	0	0	0	0	0		0	0	0	1	0	0	0
5	0	16	1	0	0	0	0	0		0	0	0	0	0	0	0
8	0	16	1	0	0	0	0	0		0	0	0	0	0	0	0
6	0	16	1	0	0	0	0	0		0	0	0	0	0	0	0
6	0	14	1	0	0	0	0	0		0	0	0	0	0	0	0
6	0	5	1	0	0	0	0	0		1	0	0	0	0	0	0
10	0	16	1	0	0	0	0	0		1	0	0	0	0	0	0
6	0	16	1	0	0	0	0	0		1	0	0	1	0	0	0
5	0	16	1	0	0	0	0	0		1	0	0	0	0	0	0
7	0	10	1	0	0	0	0	0		1	0	0	1	0	0	0
7	0	8	1	0	0	0	0	0		1	0	0	0	0	0	1
6	0	16	1	0	0	0	0	0		0	0	0	0	0	0	0
4	1	NA	1	0	0	0	0	0		1	0	0	0	0	0	0
8	1	NA	1	0	0	0	1	0		1	0	0	0	0	0	0
2	0	16	1	0	0	0	0	0		0	0	0	0	0	0	0
6	0	4	1	0	0	0	0	0		1	0	0	0	0	0	0
4	1	NA	1	0	0	0	0	0		1	0	0	0	0	0	0
4	0	3	1	0	0	0	0	0		0	0	0	0	0	0	0
3	1	NA	1	0	0	0	0	0		0	0	0	0	0	0	0
5	1	NA	1	0	0	0	0	0		1	1	0	1	0	0	0
11	1	NA	1	0	0	0	0	0		1	1	1	1	0	0	0
6	1	NA	1	0	0	0	0	0		1	0	0	1	0	0	0
6	1	NA	1	0	0	0	0	0		1	0	0	0	0	0	0
7	0	16	1	0	0	0	0	0		0	0	0	0	0	0	0
9	1	NA	1	0	0	0	0	0		1	0	0	1	0	0	0
6	1	NA	1	0	0	0	0	0		0	0	0	0	0	0	0
6	1	NA	1	0	0	0	0	0		0	1	0	0	0	0	0
7	0	4	1	0	0	0	0	0		1	1	0	0	0	0	0
8	1	NA	1	0	0	0	0	0		1	1	0	0	0	0	0
6	0	43	1	0	0	0	0	0		1	0	0	1	0	0	0
6	0	6	1	0	0	0	0	0		0	0	0	0	0	0	0
10	1	NA	1	0	0	0	0	0		1	0	0	0	0	0	0
5	1	NA	1	0	0	0	0	0		0	0	0	0	0	0	0
7	1	NA	1	0	0	0	0	0		1	1	0	1	0	0	0
4	1	NA	1	0	0	0	0	0		0	0	0	1	0	0	0
8	1	NA	1	0	0	0	0	0		1	1	0	1	0	0	0
7	0	6	1	0	0	0	0	0		1	0	0	0	0	0	0
6	0	6	1	0	0	0	0	0		1	0	0	1	0	0	0
5	0	6	1	0	0	0	0	0		1	0	0	1	0	0	0
12	0	25	1	0	0	0	1	0		0	0	0	1	0	0	0
6	0	12	1	0	0	0	0	0		1	0	0	1	0	0	0
8	1	NA	1	0	0	0	0	0		1	0	0	1	0	0	0
11	1	NA	1	0	0	0	0	0	BUSINESS	1	1	0	1	0	0	1
13	0	2	1	0	0	0	0	0		1	0	0	0	0	0	0
5	0	4	1	0	0	0	0	0		1	0	0	0	0	0	0
6	0	16	1	0	0	0	1	0		0	0	0	0	0	0	0
3	0	14	1	0	0	0	0	0		0	0	0	0	0	0	0
7	1	NA	0	0	0	0	0	0	BUSINESS	0	0	0	1	0	0	0
9	1	NA	1	0	0	0	0	0	MOTRCYCLE MECHANIC	0	0	0	1	0	0	0
5	1	NA	1	0	0	0	0	0		1	0	0	1	0	0	0
8	1	NA	1	0	0	0	1	0		1	0	0	1	0	0	0
4	1	NA	1	0	0	0	0	0		0	0	0	0	0	0	0
4	1	NA	1	0	0	0	0	0		0	0	0	0	0	0	0
8	1	NA	1	0	0	0	1	0		0	0	0	1	0	0	0
5	1	NA	1	0	0	0	0	0		0	0	0	0	0	0	0
12	0	16	1	0	0	0	0	0		0	0	0	0	0	0	0
11	0	14	1	0	0	0	0	0		1	1	0	1	0	0	0
7	0	16	1	0	0	0	1	0		1	0	0	1	0	0	1
4	0	5	1	0	0	0	0	0		0	0	0	0	0	0	0
5	0	6	1	0	0	0	1	0		1	0	0	1	0	0	0
7	1	NA	1	0	0	0	0	0		0	0	0	0	0	0	0
5	1	NA	1	0	0	0	0	0		1	1	0	0	0	0	0
9	1	NA	1	0	0	0	0	0		1	1	0	1	0	0	0
11	1	NA	1	0	0	0	0	0		1	1	0	1	0	0	0
12	0	22	1	0	0	0	0	0		1	1	1	1	0	0	0
5	0	12	1	0	0	0	0	0		0	0	0	1	0	0	0
8	0	13	1	0	0	0	1	0		0	0	0	0	0	0	0
7	0	13	1	0	0	0	0	0		0	0	0	0	0	0	0
4	0	13	1	0	0	0	0	0		0	0	0	0	0	0	0
9	0	17	1	0	0	0	0	0	BUSINESSMAN	0	1	1	1	0	0	0
10	0	21	1	0	0	0	0	0		1	0	0	1	0	0	0
7	1	NA	1	0	0	0	0	0		1	0	0	0	0	0	0
5	1	NA	1	0	0	0	0	0		1	0	0	1	0	0	0
4	1	NA	1	0	0	0	0	0		1	0	0	0	0	0	0
13	0	20	1	0	0	0	0	0		1	0	0	0	0	0	0
6	0	20	1	0	0	0	0	0		1	0	0	0	0	0	0
7	1	NA	1	0	0	0	0	0	BUSINESSWOMAN	1	0	0	0	0	0	0
6	0	6	1	0	0	0	0	0		1	1	0	0	0	0	0
8	0	4	1	0	0	0	0	0		0	0	0	0	0	0	0
5	1	NA	1	0	0	0	0	0		0	0	0	0	0	0	0
9	1	NA	1	0	0	0	0	0		1	0	0	1	0	0	0
8	0	3	1	0	0	0	0	0		1	1	0	1	0	0	0
7	1	NA	1	0	0	0	0	0		0	0	0	0	0	0	0
5	1	NA	1	0	0	0	0	0		0	0	0	0	0	0	0
7	1	NA	1	0	0	0	0	0		0	0	0	0	0	0	0
7	0	16	1	0	0	0	1	0		1	1	0	1	0	0	0
7	0	14	1	0	0	0	0	0		1	0	0	0	0	0	0
9	1	NA	1	0	0	0	0	0		1	0	0	0	0	0	0
7	1	NA	1	0	0	0	0	0		1	0	0	0	0	0	0
5	0	16	1	0	0	0	0	0		0	0	0	0	0	0	0
9	0	16	1	0	0	0	0	0		1	1	0	0	0	0	0
10	0	14	1	0	0	1	0	0		1	0	0	0	0	0	0
7	1	NA	1	0	0	1	0	0		0	0	0	1	0	0	0
10	1	NA	1	0	0	1	0	0		1	0	0	1	0	1	0
5	1	NA	1	0	0	1	0	0		1	0	0	1	0	0	0
7	1	NA	1	0	0	1	0	0		1	1	1	1	1	1	0
6	1	NA	1	0	0	0	0	0		1	1	0	1	1	1	0
9	0	11	1	0	0	0	0	0		1	1	1	1	0	1	0
10	0	5	1	0	1	1	0	0		1	1	1	1	1	1	.a
9	0	3	1	0	0	1	0	0		1	0	0	0	1	0	0
7	0	10	1	0	1	0	0	0		1	1	1	1	1	1	0
8	0	3	1	0	1	0	0	0		1	1	0	1	1	1	0
8	0	3	1	0	0	0	0	0		0	0	0	0	1	0	0
7	1	NA	1	0	0	1	0	0		1	1	1	1	1	1	0
7	0	3	1	0	1	0	0	0		1	1	1	1	1	1	0
10	0	3	1	0	1	0	0	0		1	1	0	1	1	1	0
7	0	8	1	0	0	1	0	0		1	0	1	1	0	0	0
7	1	NA	1	0	0	0	0	0		1	1	0	1	0	0	0
6	0	12	1	0	0	0	0	0		1	1	0	1	0	0	0
7	0	5	1	0	0	0	1	0		1	0	0	1	0	0	0
6	1	NA	0	0	0	0	1	0		1	0	0	0	0	0	0
11	0	4	1	0	0	1	0	0		1	1	0	1	1	0	0
6	1	NA	1	0	0	0	0	0		1	1	0	1	1	0	0
5	1	NA	1	0	0	0	0	0		1	0	0	1	1	1	0
5	1	NA	1	0	0	0	0	0		0	0	0	0	0	0	0
5	1	NA	1	0	0	0	0	0		0	0	0	0	0	0	1
8	0	3	1	0	0	1	0	0		1	0	0	0	0	0	0
14	0	4	1	0	0	0	0	0		1	1	0	1	0	0	0
6	0	5	1	0	0	0	0	0		1	1	1	1	1	1	0
10	0	6	1	0	0	0	0	0		1	0	0	0	0	0	0
9	1	NA	1	0	0	0	0	0		1	0	0	1	0	0	0
6	0	4	1	0	0	0	0	0		1	0	1	0	0	0	0
10	0	17	1	0	0	0	0	0		1	0	0	0	0	0	0
15	1	NA	1	0	0	0	0	0		1	0	0	1	0	0	0
6	0	0	0	0	0	0	0	0	BUSINESS	0	0	0	0	0	0	0
14	0	12	1	0	0	0	0	1		1	1	0	1	0	0	0
10	0	5	1	0	0	0	0	0		1	0	0	0	0	0	0
5	1	NA	1	0	0	0	0	0		0	0	0	0	0	0	0
7	1	NA	1	0	0	0	0	0		0	0	0	0	0	0	0
8	0	5	1	0	0	0	0	0		1	0	1	0	1	0	0
8	0	10	1	0	0	0	0	0		1	0	0	0	0	0	0
5	0	5	1	0	0	0	0	0		1	0	0	1	0	1	0
6	1	NA	1	0	0	0	0	0		1	1	0	0	0	0	0
10	1	NA	1	0	0	0	0	0		1	0	0	1	0	0	0
5	1	NA	1	0	0	0	0	0		0	0	0	0	0	0	0
10	0	9	1	0	0	0	0	0		1	0	0	0	0	0	0
8	0	12	1	0	0	0	0	0		1	0	0	1	0	0	0
6	0	12	1	0	0	0	0	0		1	0	0	0	0	0	0
7	1	NA	1	0	0	0	1	0		1	0	0	1	0	1	0
8	0	11	1	0	0	0	0	0		1	1	0	1	0	0	0
6	0	3	1	0	0	0	0	0		1	0	0	1	1	1	0
8	0	3	1	0	0	0	0	0		1	0	0	1	1	0	0
8	0	3	1	0	0	0	0	0		1	1	1	1	0	0	0
9	0	3	1	0	0	0	0	0		1	1	0	0	0	0	0
8	0	3	1	0	0	0	0	0		1	1	1	1	0	0	0
7	0	4	1	0	0	0	0	0		0	1	0	1	0	0	0
8	0	3	1	0	0	0	0	0		0	0	0	0	0	0	0
5	0	5	1	0	0	0	0	0		1	0	0	1	0	0	0
5	0	3	1	0	0	0	0	0		1	0	0	1	0	0	0
6	0	6	1	0	0	0	0	0		1	0	0	1	0	0	0
7	0	5	1	0	0	0	0	0		1	1	0	1	1	0	0
8	0	5	1	0	0	0	0	0		1	1	1	1	1	0	0
7	0	5	1	0	0	0	0	0		1	0	0	1	1	1	0
7	0	5	1	0	0	0	0	0		1	0	0	1	0	0	0
5	0	5	1	0	0	0	0	0		1	0	0	1	1	1	0
9	0	9	1	0	0	0	0	0		1	1	0	1	0	0	0
6	0	9	1	0	0	1	0	0		1	0	0	1	0	0	0
9	1	NA	1	0	0	0	0	0		1	0	0	1	0	0	0
5	0	4	1	0	0	0	0	0		1	1	0	1	1	0	0
5	1	NA	1	0	0	0	0	0		1	0	1	1	0	0	0
7	1	NA	1	0	0	0	0	0		1	1	0	1	0	0	0
5	1	NA	1	0	0	0	0	0		1	1	0	1	0	0	0
7	1	NA	1	1	0	0	0	0		1	1	0	1	0	0	0
7	1	NA	1	0	0	0	0	0		1	0	0	1	0	0	0
4	1	NA	1	0	0	0	0	0		1	0	0	1	1	0	0
8	1	NA	1	0	0	0	0	0		1	1	0	1	1	1	0
7	1	NA	1	0	0	0	0	0		1	0	0	1	1	0	0
5	0	5	1	0	0	0	0	0		1	1	1	1	1	1	0
7	0	7	1	0	0	0	0	0		1	0	0	0	0	0	0
7	1	NA	1	0	0	0	0	0		1	0	1	0	0	0	0
4	1	NA	1	0	0	0	0	0		1	0	1	0	0	0	0
6	1	NA	1	0	0	0	0	0		1	0	1	1	0	0	0
6	0	1	1	0	0	0	0	0		1	0	0	0	0	0	0
4	1	NA	1	0	0	0	1	0		1	0	0	0	0	0	0
5	0	1	1	0	0	0	0	0		1	0	0	0	0	0	0
6	0	2	1	0	0	0	0	0	BUSINESS	1	0	0	1	0	0	0
7	1	NA	1	0	0	0	0	0		1	0	0	0	0	0	0
7	1	NA	1	0	0	0	0	0		1	0	0	0	0	0	0
6	1	NA	1	0	0	0	0	0		1	0	1	0	0	0	0
6	1	NA	1	0	0	0	0	0		0	0	0	0	0	0	0
7	1	NA	1	0	0	0	0	0		1	0	1	0	0	0	0
7	1	NA	1	0	0	0	0	0		1	0	0	0	0	0	0
5	1	NA	1	0	0	0	0	0		0	0	0	0	0	0	0
5	1	NA	1	0	0	0	0	0		1	1	1	1	0	0	0
3	1	NA	1	0	0	0	0	0		1	0	0	0	0	0	0
5	1	NA	1	0	0	0	0	0		1	0	0	1	0	0	0
6	1	NA	1	0	0	0	0	0		1	0	1	0	0	0	0
4	1	NA	1	0	0	0	0	0		1	0	0	1	0	1	0
4	0	17	1	0	0	0	0	0		1	0	0	0	0	0	0
6	1	NA	1	0	0	0	0	0		1	0	0	1	0	0	0
9	1	NA	1	0	0	0	0	0		1	0	0	0	0	0	0
7	1	NA	1	0	0	0	0	0		1	0	0	0	0	0	0
3	1	NA	1	0	0	0	0	0		1	0	0	0	0	0	0
3	1	NA	1	0	0	0	0	0		1	0	0	0	0	0	0
4	1	NA	1	0	0	0	0	0		1	0	0	0	0	0	0
5	1	NA	1	0	0	0	0	0		0	0	0	0	0	0	0
7	1	NA	1	0	0	0	0	0		1	0	0	1	0	0	0
7	1	NA	1	0	0	0	0	0		1	0	0	1	0	0	0
7	1	NA	1	0	0	0	0	0		1	1	0	0	0	0	0
7	1	NA	1	0	0	0	0	0		1	0	0	0	0	0	0
12	1	NA	1	0	0	0	0	0		1	0	1	1	0	0	0
6	0	7	1	0	0	0	0	0		1	0	0	0	0	0	0
7	1	NA	1	0	0	0	0	0		1	0	1	1	0	0	0
7	1	NA	1	0	0	0	0	0		1	0	0	1	0	0	0
4	0	18	1	0	0	1	0	0		1	0	0	1	0	0	0
7	1	NA	1	0	0	0	0	0		1	0	0	1	0	0	0
4	1	NA	1	0	0	0	0	0		1	0	0	1	0	0	0
8	0	18	1	0	0	0	0	0		1	0	0	1	0	0	0
4	1	NA	1	0	0	0	0	0		1	0	0	1	0	0	0
6	1	NA	1	0	0	0	0	0		1	0	0	1	0	0	0
7	1	NA	1	0	0	0	0	0		1	0	0	1	0	0	0
7	1	NA	1	0	0	0	0	0		1	0	0	0	0	0	0
6	0	18	1	0	0	0	0	0		1	0	0	0	0	0	0
9	1	NA	1	0	0	0	0	0		0	0	0	0	0	0	0
6	1	NA	1	0	0	1	0	0		0	0	0	0	0	0	0
8	1	NA	1	0	0	0	0	1		0	0	0	1	0	0	0
8	1	NA	1	0	0	0	0	1		0	0	0	1	0	1	0
5	1	NA	1	0	0	1	0	0		1	0	1	1	0	0	0
5	1	NA	1	0	0	1	0	1		1	0	0	1	0	1	0
4	1	NA	0	0	0	0	0	0		1	0	1	1	0	0	0
5	1	NA	1	0	0	1	0	1		0	0	0	0	0	0	0
5	1	NA	1	0	0	1	0	0		0	0	1	1	0	0	0
5	1	NA	1	0	0	1	0	1		1	1	0	1	0	1	1
7	1	NA	1	0	0	1	0	1		0	1	0	1	0	0	0
5	1	NA	1	0	0	0	1	0		1	0	0	1	0	0	0
5	1	NA	1	0	0	0	1	0		0	1	1	1	0	1	0
4	1	NA	1	0	0	0	0	1	SELLING GRASS	1	0	0	1	0	0	0
4	1	NA	1	0	0	0	0	0	CHARCOL	1	0	0	0	1	0	1
5	1	NA	1	0	0	0	1	0		1	0	0	0	0	0	0
4	1	NA	1	0	0	1	0	1		1	1	1	1	0	0	0
6	1	NA	1	0	1	1	0	1	STOOL MAKER	1	1	0	1	0	0	0
7	1	NA	1	0	0	1	1	1		1	1	1	1	0	0	0
5	1	NA	1	0	1	1	1	0		1	1	0	1	1	0	1
3	1	NA	1	0	1	0	0	1		1	1	0	1	0	0	0
2	1	NA	1	0	0	0	0	1		0	0	0	0	0	1	0
5	1	NA	1	0	1	0	0	1		1	1	1	1	1	1	0
5	1	NA	1	0	0	0	0	1		1	0	0	0	0	0	0
3	1	NA	0	0	0	0	1	0		1	0	0	1	0	1	1
4	1	NA	1	0	0	0	1	0		1	0	0	1	0	1	1
6	1	NA	1	0	0	0	1	0		1	0	0	1	0	0	0
8	1	NA	1	0	0	0	0	1		1	0	0	0	0	1	0
5	1	NA	1	0	0	0	1	1		1	0	0	1	0	0	0
6	1	NA	1	0	0	1	1	0		1	0	1	1	0	0	0
8	1	NA	1	0	0	1	0	1		0	0	0	1	0	1	0
4	1	NA	1	0	0	1	0	1		1	0	0	1	0	0	0
7	1	NA	1	0	0	0	1	1		1	0	0	1	0	0	0
4	1	NA	1	0	0	0	1	0		1	0	0	0	0	0	0
3	1	NA	1	0	0	0	1	0		0	0	0	1	0	0	0
6	1	NA	1	0	0	0	1	0		1	0	0	1	0	0	0
6	1	NA	1	0	0	0	0	1		1	0	0	0	0	0	0
5	1	NA	1	0	0	1	1	1		1	0	0	0	0	0	0
4	1	NA	1	0	0	0	1	1		1	0	1	1	0	1	1
6	1	NA	1	0	0	0	1	1		1	0	0	1	0	1	0
2	1	NA	1	0	0	0	0	1		1	0	0	1	0	0	0
3	1	NA	1	0	1	0	0	0		1	0	0	1	1	0	0
7	1	NA	1	0	0	0	1	0		1	0	0	1	0	0	1
6	1	NA	1	0	1	1	0	1		1	0	0	1	1	1	0
6	1	NA	1	0	1	0	0	1		1	1	0	1	0	1	0
7	1	NA	1	0	1	1	0	1		1	0	1	1	1	1	0
8	1	NA	1	0	0	0	1	0		1	1	0	0	0	0	1
9	1	NA	1	0	1	0	1	1		1	0	1	1	1	1	0
6	1	NA	1	0	1	0	1	0		1	0	0	1	1	1	0
4	1	NA	1	0	1	0	1	0		1	0	0	1	1	1	0
5	1	NA	1	0	0	1	0	1		1	1	0	1	0	0	0
4	1	NA	1	0	0	0	0	1		1	0	0	0	0	0	0
4	1	NA	1	0	0	0	1	1		1	1	1	1	0	0	0
2	1	NA	1	0	0	0	0	1		1	1	0	1	0	0	0
4	1	NA	1	0	0	0	0	1		1	0	0	1	0	1	0
5	1	NA	1	0	0	0	0	1		1	1	0	1	0	0	0
6	1	NA	1	0	1	0	0	1		1	1	1	1	1	0	0
6	1	NA	1	0	1	0	0	1		1	0	0	1	1	0	0
5	1	NA	1	0	0	0	0	1		1	0	1	1	0	0	0
5	0	5	1	0	1	1	0	1		1	1	0	1	1	1	0
5	0	6	1	0	0	1	0	1		1	1	0	1	0	0	0
6	0	6	1	0	0	1	1	1		1	0	0	1	0	1	0
5	0	5	1	0	0	1	1	1		1	0	1	1	0	1	0
5	1	NA	1	0	1	0	0	1		1	0	1	0	0	1	0
7	0	3	1	0	0	0	0	1		1	1	0	0	0	0	0
6	1	NA	1	0	0	0	1	1		1	1	0	1	0	0	0
4	1	NA	1	0	0	1	0	1		1	0	1	0	0	1	0
2	1	NA	1	0	0	0	0	1		0	1	0	1	0	0	0
8	0	1	1	0	0	0	0	1		0	1	0	0	0	0	0
4	1	NA	1	0	0	0	1	1		1	0	0	0	0	0	0
5	1	NA	1	0	0	1	1	1		1	0	0	1	0	1	1
5	1	NA	1	0	0	1	1	1		1	0	0	1	0	1	0
2	1	NA	1	0	0	0	0	1		1	1	1	1	0	0	0
10	1	NA	0	0	0	1	0	1		1	1	0	1	0	1	0
3	1	NA	1	0	1	0	1	1		1	0	0	1	0	1	0
6	1	NA	1	0	1	0	0	1		1	0	0	1	0	1	1
8	1	NA	1	0	1	1	0	1		1	1	0	1	1	0	0
8	1	NA	1	0	0	1	0	1		0	0	0	0	0	0	0
5	1	NA	1	0	0	0	0	0		1	0	0	0	0	0	1
5	1	NA	1	0	0	0	0	0		1	0	0	0	0	0	0
4	1	NA	1	0	0	0	0	1		1	1	1	1	0	0	1
5	1	NA	1	0	0	1	0	1		1	1	0	0	0	0	1
5	1	NA	1	0	0	0	0	1		1	1	1	1	0	0	0
2	0	5	1	0	0	0	1	0		1	0	0	1	0	0	1
6	0	7	1	0	0	1	1	1		1	0	1	0	0	0	0
1	0	2	1	0	0	1	0	1		1	0	0	0	0	0	0
2	0	7	1	0	0	0	1	0		1	0	0	0	0	0	1
4	0	2	1	0	0	1	1	0		1	0	0	0	0	0	0
4	0	2	1	0	0	0	1	1		1	0	0	0	0	0	0
3	0	7	1	0	0	1	1	0		1	0	0	0	0	0	0
9	0	2	1	0	0	0	1	0		1	0	0	0	0	0	1
3	0	2	1	0	0	0	1	0		1	0	0	0	0	0	0
8	1	NA	1	0	0	1	0	0		1	0	1	1	0	0	0
3	1	NA	1	0	0	1	1	1		1	0	0	0	0	0	0
6	1	NA	1	0	0	1	1	1		1	0	0	0	0	0	0
3	1	NA	1	0	0	0	0	0		1	0	1	0	0	0	0
4	1	NA	1	0	0	0	0	1		1	0	0	1	0	0	0
6	1	NA	1	0	0	1	1	1		1	0	0	0	0	0	0
6	1	NA	1	0	0	0	0	1		1	0	0	0	0	0	0
4	1	NA	1	0	0	0	0	1		0	0	0	1	0	0	0
5	1	NA	1	0	0	0	1	1		1	0	1	1	0	0	0
9	1	NA	1	0	0	0	0	1		1	0	0	1	0	0	0
6	1	NA	1	0	0	0	0	1		1	0	0	1	0	0	0
5	1	NA	1	0	0	0	0	1		1	0	0	1	0	0	0
11	1	NA	1	0	0	1	0	0		1	0	0	1	0	0	0
8	1	NA	1	0	0	0	0	1		1	0	0	0	0	0	0
5	1	NA	1	0	0	0	0	0		1	1	1	0	0	0	0
5	1	NA	1	0	0	0	0	1		1	0	0	1	0	0	0
5	1	NA	1	0	0	0	0	1		1	0	0	0	0	0	.a
4	1	NA	1	0	0	0	0	1		1	0	0	0	0	0	0
6	1	NA	1	0	0	0	1	1		1	0	0	0	0	0	1
9	1	NA	1	0	1	0	0	0		1	1	1	1	1	0	0
6	1	NA	1	0	0	1	1	1		1	1	1	1	0	0	0
6	1	NA	1	0	0	1	0	1		1	1	1	1	0	0	1
7	1	NA	1	0	0	1	0	1		1	1	1	1	0	0	0
6	1	NA	1	0	0	0	1	1		1	0	1	1	0	0	0
7	1	NA	1	0	0	0	0	0		1	0	0	0	0	0	0
10	1	NA	1	0	1	0	1	0		1	0	0	1	0	0	1
11	1	NA	1	0	0	0	0	0		1	0	0	1	0	0	1
8	1	NA	0	0	0	0	1	0		1	0	0	1	0	0	0
4	1	NA	1	0	0	0	0	0		1	0	0	0	0	0	0
8	1	NA	1	0	1	0	1	0		1	0	0	0	1	0	0
6	1	NA	1	0	0	1	0	0		1	1	0	1	0	0	0
7	1	NA	1	0	0	1	0	0	SOLDIER	1	1	0	0	0	0	0
9	1	NA	1	0	0	0	1	0		1	0	1	1	1	1	0
14	1	NA	1	0	0	0	1	0		1	0	0	1	0	1	0
8	1	NA	1	0	0	0	0	0		0	0	0	1	0	0	0
7	1	NA	1	0	0	0	0	0		1	0	0	0	0	0	0
6	1	NA	1	0	0	0	0	0		1	0	1	1	0	0	0
6	1	NA	1	0	0	0	0	0		1	0	1	1	1	1	0
11	1	NA	1	0	0	0	1	0		1	0	1	1	0	0	0
5	1	NA	1	0	0	0	1	0		1	0	0	0	0	0	0
5	1	NA	1	0	0	1	0	0		0	0	0	1	0	0	0
8	1	NA	1	0	0	0	1	0		1	0	0	1	0	0	0
7	1	NA	1	0	0	0	1	0		1	0	0	1	0	0	0
9	1	NA	1	0	0	0	0	0	CARPENTER	0	0	0	0	0	0	0
9	1	NA	1	0	0	0	0	0		0	0	0	0	0	0	0
7	1	NA	1	0	0	0	0	0		1	0	0	0	0	0	0
6	1	NA	1	0	0	0	1	0		1	0	0	1	0	0	0
5	1	NA	0	0	0	0	1	0		1	0	0	1	1	0	0
6	1	NA	1	0	0	0	1	0		0	0	0	1	1	0	0
9	1	NA	1	0	0	0	0	0		1	0	0	0	0	0	0
7	1	NA	1	0	0	0	1	0		0	0	1	1	1	0	0
7	1	NA	1	0	0	0	0	0		0	0	0	1	0	0	0
6	1	NA	1	0	0	0	0	1		1	0	1	1	1	1	1
3	1	NA	1	0	0	0	0	1		1	0	1	1	1	0	0
4	1	NA	1	0	0	0	1	0		1	0	0	1	0	0	0
10	1	NA	1	0	0	0	1	0		1	0	0	1	0	0	0
9	1	NA	1	0	0	0	0	0		1	1	0	1	0	0	0
6	1	NA	1	0	0	0	0	0		1	0	1	1	0	0	0
7	1	NA	1	0	0	1	0	0		1	0	1	1	0	0	0
4	1	NA	1	0	0	0	0	0		0	0	0	0	0	0	0
5	1	NA	1	0	0	0	0	0		1	1	1	1	0	0	0
10	1	NA	1	0	1	0	0	1		1	0	1	1	1	0	0
4	1	NA	1	0	0	0	0	0	BUSINESS	1	0	1	1	1	0	0
11	1	NA	1	0	0	0	1	1		1	1	0	1	1	1	0
8	1	NA	1	0	0	1	0	1		1	1	0	1	1	1	0
8	1	NA	1	0	0	1	0	1		1	0	0	1	0	1	0
5	1	NA	1	0	0	0	0	0		1	1	0	1	0	0	0
6	1	NA	1	0	0	0	0	0		0	0	0	0	0	0	0
7	1	NA	1	0	0	0	0	0		1	1	0	0	0	0	0
7	1	NA	1	0	0	0	0	0		1	1	0	1	1	0	0
5	0	8	1	0	0	0	0	1		1	1	0	1	1	0	0
8	1	NA	1	0	0	0	0	0		1	1	0	1	0	0	0
7	1	NA	1	0	0	0	0	0		1	0	0	1	1	0	0
5	1	NA	1	0	0	0	0	0		1	0	0	0	0	0	0
7	1	NA	1	0	0	0	0	0		1	0	0	0	0	0	0
9	1	NA	1	0	0	0	1	0		1	0	0	0	0	0	0
4	1	NA	1	0	0	0	1	0		1	0	0	1	0	0	0
8	1	NA	1	0	0	0	0	0		1	1	1	1	0	0	0
9	1	NA	1	0	0	0	0	0		1	1	1	0	0	1	0
8	1	NA	1	0	0	0	0	0		0	0	0	1	0	0	0
7	1	NA	1	0	0	0	0	0		1	1	1	1	0	0	0
9	1	NA	1	0	0	0	0	1		1	1	1	1	0	0	0
4	0	8	1	0	0	0	0	1		1	0	0	1	1	0	0
7	1	NA	1	0	0	0	0	1		1	1	0	1	0	0	0
7	1	NA	0	0	0	1	0	1		1	1	0	1	0	0	0
6	1	NA	1	0	0	1	0	0		1	1	0	1	0	0	0
8	1	NA	1	0	0	0	0	0		1	1	0	1	0	0	0
8	1	NA	1	0	0	0	1	0		1	1	0	1	0	1	0
8	1	NA	1	0	0	1	1	1		1	0	0	1	0	1	0
6	1	NA	1	0	0	1	0	1		1	0	0	1	0	1	0
7	1	NA	1	0	0	1	0	1		1	0	0	1	0	1	0
11	1	NA	1	0	0	1	0	1		1	0	0	1	0	0	0
6	1	NA	1	0	0	1	0	0		0	0	0	1	0	0	0
5	1	NA	1	0	0	0	0	1		1	0	0	1	1	0	0
9	1	NA	1	0	0	1	1	0		1	0	0	1	0	1	0
4	1	NA	1	0	0	1	0	0		1	0	0	1	0	1	0
13	1	NA	1	0	0	0	0	1		1	0	0	1	1	0	0
5	1	NA	1	0	0	0	0	1		1	0	0	1	1	0	0
8	1	NA	1	0	0	0	0	0		0	0	0	1	0	0	0
7	1	NA	1	0	0	0	0	0		1	0	1	0	0	0	0
5	1	NA	1	0	0	0	0	0		0	0	0	0	0	0	0
8	1	NA	1	0	0	0	1	0		1	0	0	1	0	0	0
6	1	NA	1	0	0	1	1	1		1	1	1	1	0	1	0
9	1	NA	1	0	0	0	1	0		1	0	0	1	1	0	0
7	1	NA	1	0	0	0	0	0		1	0	0	0	0	0	0
6	1	NA	1	0	0	0	0	0		1	0	0	0	0	0	0
6	1	NA	1	0	0	0	0	0		1	0	0	0	0	0	0
5	1	NA	1	0	0	0	0	0		1	0	0	0	0	0	0
7	1	NA	1	0	0	0	0	0		1	1	0	1	0	0	0
7	1	NA	1	0	0	0	1	0		1	1	0	0	0	0	0
6	1	NA	1	0	0	1	0	1		1	1	1	0	0	0	0
5	1	NA	1	0	0	1	0	1		1	0	0	0	0	0	0
12	1	NA	1	0	0	0	0	1		1	0	1	0	0	0	0
8	1	NA	1	0	0	0	0	1		1	1	0	0	0	0	0
12	1	NA	1	0	0	0	0	1		1	0	1	0	0	0	0
11	1	NA	1	0	0	0	0	0		1	0	0	1	0	0	0
6	1	NA	1	0	0	0	0	0		1	0	1	1	0	0	0
8	1	NA	1	0	0	0	0	0		1	1	0	1	0	0	0
10	1	NA	1	0	0	0	0	0		1	1	0	1	0	0	0
6	1	NA	1	0	0	0	0	0		1	1	0	1	0	0	0
4	1	NA	1	0	0	0	0	0		1	1	0	1	0	0	0
6	1	NA	1	0	0	0	0	0		1	1	0	1	0	0	0
9	1	NA	1	0	0	0	0	0		1	0	0	0	0	0	0
6	1	NA	1	0	0	0	0	0		1	0	0	0	0	0	0
7	1	NA	1	0	0	1	0	0		1	1	0	1	0	0	0
7	1	NA	1	0	0	1	0	0		1	1	0	0	0	0	0
6	1	NA	1	0	0	1	0	0		1	0	0	1	0	0	0
4	1	NA	1	0	0	1	0	0		1	0	0	1	0	0	0
6	1	NA	1	0	0	0	1	0		1	0	0	1	0	0	0
6	1	NA	1	0	0	1	0	0		1	0	0	1	0	0	0
9	1	NA	1	0	0	1	0	0		1	0	0	1	0	0	0
8	1	NA	1	0	0	0	1	0		1	0	0	1	0	0	0
6	1	NA	1	0	0	0	1	0		1	0	0	1	0	0	0
6	1	NA	1	0	0	1	1	0		1	0	1	1	0	0	0
5	1	NA	1	0	0	0	0	0		1	0	0	0	0	0	0
8	1	NA	1	0	0	1	0	0		1	0	0	1	0	0	0
5	1	NA	1	0	0	1	0	0		1	0	0	0	0	1	0
12	1	NA	1	0	0	1	0	0		1	0	0	1	0	0	0
7	1	NA	0	0	0	1	0	0		0	1	0	1	0	0	0
6	1	NA	1	0	0	1	0	0		0	0	0	1	0	0	0
11	1	NA	1	0	0	1	0	0		0	0	0	1	0	0	0
4	1	NA	1	0	0	1	0	0		0	1	0	0	0	0	0
4	1	NA	1	0	0	1	0	0		0	1	0	0	0	1	0
6	1	NA	1	0	0	0	0	0		0	0	0	1	0	0	0
8	1	NA	1	0	0	1	0	0		1	0	0	1	0	0	0
7	1	NA	1	0	0	1	0	0		1	0	0	1	0	0	0
9	1	NA	1	0	0	0	1	0		1	0	0	0	0	0	0
6	1	NA	1	0	0	1	0	0		1	0	0	0	0	0	0
12	1	NA	1	0	0	1	0	0		0	0	0	1	1	0	0
6	1	NA	1	0	0	0	1	0		1	0	0	1	0	0	0
5	1	NA	1	0	0	1	0	0		1	1	0	1	0	1	0
7	1	NA	1	0	0	0	1	0		1	0	0	0	0	0	0
3	1	NA	1	0	0	0	1	0		1	0	0	1	0	1	0
7	1	NA	1	0	0	0	0	0		1	0	0	1	0	0	0
11	1	NA	1	0	0	0	1	0		1	0	1	0	0	0	0
5	1	NA	0	0	0	0	1	0		1	0	1	0	0	0	0
6	1	NA	1	0	0	0	1	0		1	0	0	0	0	0	0
7	1	NA	1	0	0	0	0	0		1	0	0	1	0	0	0
8	1	NA	1	0	0	0	0	0		1	1	0	1	1	0	0
8	1	NA	1	0	0	0	0	0		1	0	0	0	0	0	0
10	1	NA	1	0	0	0	0	0		1	0	0	1	0	0	0
7	1	NA	1	0	0	0	0	0		1	0	0	1	0	0	0
9	1	NA	1	0	0	0	0	0		1	0	0	1	1	0	0
4	1	NA	1	0	0	0	0	0		1	0	0	1	1	0	0
4	1	NA	1	0	0	0	0	0		0	0	0	1	0	0	0
9	0	12	1	0	0	0	0	0		1	0	1	1	0	0	0
5	1	NA	1	0	0	0	0	0		1	0	1	1	0	0	1
6	1	NA	1	0	0	0	0	0		1	0	1	1	0	0	0
4	1	NA	1	0	0	0	0	0		1	0	0	1	0	0	0
4	1	NA	1	0	0	0	0	0		1	1	1	1	0	0	0
5	1	NA	1	0	0	0	0	0		1	1	0	1	0	0	0
7	1	NA	1	0	0	0	0	0		1	1	0	1	1	0	0
4	0	4	1	0	0	0	0	0		1	1	0	1	1	0	0
7	1	NA	1	0	0	0	0	0		1	1	0	1	1	1	0
7	1	NA	1	0	0	0	0	0		1	0	0	0	0	0	0
6	1	NA	1	0	0	0	0	0		1	1	0	1	1	0	0
5	1	NA	1	0	0	0	0	0		1	1	0	1	1	0	0
5	1	NA	1	0	0	0	0	0		1	1	0	1	0	0	0
5	1	NA	1	0	0	0	0	0		1	0	0	0	0	0	0
4	1	NA	1	0	0	0	0	0		1	0	0	1	0	0	0
8	1	NA	1	0	0	0	0	0		1	0	0	1	0	0	0
6	1	NA	1	0	0	0	0	0		1	1	0	1	0	0	0
3	1	NA	1	0	0	0	0	0		1	1	0	1	0	0	0
8	0	2	1	0	0	0	0	0		1	1	0	1	0	0	0
8	0	4	1	0	0	0	0	0		1	1	0	1	0	0	0
9	0	4	1	0	0	0	0	0		1	1	0	1	0	0	0
6	0	4	1	0	0	0	0	0		1	1	0	1	0	0	0
6	0	4	1	0	0	0	0	0		1	1	0	1	0	0	0
7	0	4	1	0	0	0	0	0		1	1	0	1	0	0	0
7	1	NA	1	0	0	0	0	0		1	1	1	1	1	0	0
8	1	NA	1	0	0	0	0	0		1	1	0	1	0	1	0
3	1	NA	1	0	0	0	0	0		1	1	0	1	0	0	0
5	1	NA	1	0	0	0	0	0		1	1	0	1	0	0	0
3	1	NA	1	0	0	0	0	0		1	1	0	1	1	0	0
6	1	NA	1	0	0	0	0	0		1	1	1	1	0	0	0
5	1	NA	1	0	0	0	0	0		1	1	0	1	0	0	0
5	1	NA	1	0	0	0	0	0		1	0	0	1	0	0	0
7	1	NA	1	0	0	0	0	0		0	0	0	1	0	0	0
7	1	NA	1	0	0	0	0	0		1	0	0	0	0	0	0
7	1	NA	1	0	0	0	0	0		1	0	0	1	0	0	0
7	1	NA	0	0	0	0	1	0		1	1	0	1	0	0	0
8	1	NA	1	0	0	0	1	0		0	0	0	0	0	0	0
5	1	NA	1	0	0	0	0	0		0	0	0	0	0	0	0
8	1	NA	1	0	0	0	0	0		1	0	0	1	0	0	0
4	1	NA	1	0	0	0	0	0		1	0	0	1	0	0	0
7	1	NA	1	0	0	0	0	0		1	0	0	1	0	0	0
3	1	NA	1	0	0	0	0	0		0	0	0	0	0	0	0
6	1	NA	1	0	0	0	0	0		1	1	0	1	0	0	0
4	1	NA	1	0	0	0	0	0		1	1	0	1	0	0	0
10	1	NA	1	0	0	0	0	0		1	1	0	1	0	0	0
5	1	NA	1	0	0	0	0	0		1	1	0	1	0	0	0
6	1	NA	1	0	0	0	0	0		1	1	0	1	0	0	0
3	1	NA	1	0	0	0	0	0		1	1	0	1	0	0	0
10	1	NA	1	0	0	0	0	0		1	1	0	1	0	0	0
2	1	NA	1	0	0	0	0	0		1	0	0	0	0	0	0
3	1	NA	1	0	0	0	0	0		1	1	0	1	0	0	0
6	1	NA	1	0	0	0	0	0		1	1	0	1	0	0	0
4	1	NA	1	0	0	0	0	0		1	0	0	0	0	0	0
4	1	NA	1	0	0	0	0	0		1	1	0	1	1	0	0
5	1	NA	1	0	0	0	0	0		1	1	0	0	0	0	0
3	1	NA	1	0	0	1	0	0		1	1	0	1	0	0	0
8	1	NA	0	0	0	0	0	0	SPLA	1	1	0	1	1	0	0
4	1	NA	0	0	0	0	1	0		1	1	0	1	1	0	0
4	1	NA	0	0	0	0	1	0		1	1	0	1	1	0	0
8	1	NA	1	0	0	0	0	0		1	1	0	1	0	0	0
7	1	NA	0	0	0	0	0	0	SPLA	0	0	0	0	0	0	0
4	1	NA	1	0	0	0	0	0		1	0	0	1	0	0	0
4	1	NA	1	0	0	0	0	0		0	0	0	0	0	0	0
8	1	NA	1	0	0	0	0	0	SPLA	1	0	0	0	0	0	0
3	1	NA	1	0	0	0	0	0		1	0	0	1	0	0	0
7	1	NA	1	0	0	0	0	0		1	0	0	0	1	0	0
7	0	4	0	0	0	0	0	0		0	0	0	0	0	0	0
7	1	NA	1	0	0	0	0	0		1	0	1	1	1	1	0
4	1	NA	1	0	0	0	0	0		1	0	0	1	0	0	0
7	1	NA	0	0	0	0	1	0		1	0	0	0	0	0	0
4	1	NA	1	0	0	0	0	0		1	0	0	1	0	0	1
6	1	NA	0	0	0	0	1	0		1	1	1	1	0	1	0
4	1	NA	1	0	0	0	0	0		1	1	1	1	0	0	0
10	1	NA	1	0	0	0	0	0		1	1	0	1	0	0	0
9	1	NA	1	0	0	0	0	0		1	1	0	1	0	0	0
7	1	NA	1	0	0	1	0	0		1	1	0	1	0	0	0
3	1	NA	1	0	0	0	0	0		1	1	0	1	1	0	0
7	1	NA	1	0	0	0	0	0		1	0	0	1	0	0	0
3	1	NA	1	0	0	0	0	0		1	0	0	0	0	0	0
3	1	NA	0	0	0	0	1	0		1	0	0	0	0	0	0
4	1	NA	1	0	0	0	0	0		1	0	0	0	0	0	0
6	1	NA	1	0	0	0	0	0		1	1	0	1	0	0	0
7	1	NA	1	0	0	0	0	0		1	0	0	1	0	0	0
6	1	NA	0	0	0	0	0	0	SPLA	1	0	0	1	0	0	0
4	0	0	1	0	0	0	0	0		1	0	0	1	0	0	0
4	0	0	1	0	0	0	0	0		1	1	1	1	0	0	0
9	1	NA	1	0	0	0	0	0		1	1	1	0	0	0	0
8	1	NA	1	0	0	0	0	0		1	1	1	1	1	0	0
4	1	NA	1	0	0	0	0	0		1	1	1	1	0	0	0
3	1	NA	1	0	0	0	0	0		1	1	1	1	0	0	0
9	1	NA	1	0	0	0	0	0		1	0	0	0	0	0	0
5	1	NA	1	0	0	0	0	0		0	0	0	0	0	0	0
5	1	NA	1	0	0	0	0	0		1	0	0	1	0	0	0
11	1	NA	1	0	0	0	0	0		1	1	0	1	0	0	0
12	1	NA	1	0	0	0	0	0		1	0	0	1	0	0	0
7	1	NA	1	0	0	0	0	1		1	0	0	0	0	0	0
3	1	NA	1	0	0	0	1	0		1	1	0	1	1	1	0
9	1	NA	0	0	1	0	0	0		1	0	0	1	0	0	0
7	1	NA	1	0	0	0	0	0		1	0	0	1	1	0	0
6	1	NA	1	0	0	0	0	0		1	0	0	1	1	0	0
6	1	NA	1	0	0	0	1	0		1	0	0	0	0	1	0
9	1	NA	1	0	0	0	0	0		0	0	0	1	0	1	0
7	1	NA	1	0	0	1	0	0		0	0	0	1	0	0	0
6	1	NA	1	0	0	0	0	0		1	1	0	0	0	0	0
8	0	2	1	0	0	0	0	0		1	0	0	0	0	0	0
3	1	NA	1	0	0	0	0	0		1	1	1	1	0	1	0
4	1	NA	1	0	0	0	0	0		1	1	0	1	0	1	0
20	1	NA	1	0	0	0	1	0		0	1	1	0	0	0	0
4	1	NA	1	0	0	0	0	0		1	0	0	0	0	0	0
5	1	NA	1	0	0	0	0	0		1	0	0	1	0	0	0
4	1	NA	1	0	0	0	0	0		0	1	0	1	0	0	0
6	1	NA	1	0	0	0	0	0		1	0	0	0	0	0	0
6	1	NA	1	0	0	0	0	0		1	0	1	1	1	0	0
5	1	NA	1	0	0	0	0	0		1	1	0	1	0	0	0
9	1	NA	1	0	0	0	0	0		1	0	0	0	0	0	0
8	1	NA	1	0	0	0	1	0		1	0	0	1	0	1	0
7	1	NA	1	0	0	1	0	0		1	1	0	1	0	0	0
10	0	6	1	0	0	0	0	0		1	1	1	1	1	0	0
6	0	6	1	0	0	0	0	0		0	0	0	1	0	1	0
7	1	NA	1	0	0	0	0	0		1	1	1	1	0	0	0
3	1	NA	1	0	0	0	0	0		1	1	1	1	0	0	0
8	0	6	1	0	0	0	0	0		1	1	0	1	0	0	0
5	1	NA	1	0	0	0	0	0		0	1	0	0	0	0	0
7	0	4	1	0	0	1	0	0		1	1	0	1	1	0	0
7	1	NA	1	0	0	1	1	0		1	0	0	0	0	0	0
10	1	NA	1	0	0	1	0	0		1	0	0	0	0	0	0
10	1	NA	1	0	0	0	1	0		1	1	1	1	1	0	0
5	1	NA	1	0	0	1	1	0		1	1	1	1	0	0	0
7	1	NA	1	0	0	1	0	0	FIREWOOD SELLING	1	1	0	1	0	0	0
6	1	NA	1	0	0	0	0	0		1	0	0	0	0	0	0
5	1	NA	1	0	0	0	0	0		1	0	1	0	0	0	0
3	1	NA	1	0	0	0	0	0		1	0	0	0	0	0	0
5	1	NA	1	0	0	0	0	0		1	0	0	1	0	1	0
7	1	NA	1	0	0	1	0	0		1	1	0	1	0	0	0
8	1	NA	1	0	0	1	0	0		1	0	0	1	0	0	0
6	0	1	1	0	0	1	0	0		1	0	0	1	0	0	0
8	1	NA	1	0	0	1	0	0		1	1	0	1	0	0	0
7	1	NA	1	0	0	0	0	0		1	0	0	1	0	0	0
4	1	NA	1	0	0	1	0	0		1	1	0	1	1	1	0
9	1	NA	1	0	0	0	0	0		1	0	0	1	0	1	0
8	1	NA	1	0	0	0	0	0		1	0	1	1	1	0	0
4	1	NA	1	0	0	0	0	0		1	0	0	1	0	1	0
3	1	NA	1	0	0	0	0	0		1	0	0	1	0	0	0
5	0	4	1	0	0	1	0	0		1	1	1	1	1	1	0
7	0	4	1	0	0	1	0	0		1	1	1	1	1	1	0
5	0	4	1	0	0	0	0	0		1	1	1	1	0	1	0
8	1	NA	1	0	0	1	0	0		1	0	0	1	0	0	1
8	1	NA	1	0	0	0	0	0		0	0	0	1	0	0	0
4	1	NA	1	0	0	1	0	0		0	0	0	1	0	0	0
7	1	NA	1	0	0	0	1	0		1	0	0	1	0	0	0
7	1	NA	1	0	0	0	0	0		0	0	0	0	0	0	0
8	1	NA	1	0	0	0	1	0		1	0	0	1	0	0	0
7	1	NA	1	0	0	0	0	0		0	1	1	1	0	0	0
8	1	NA	1	0	0	1	0	0		1	0	0	1	0	0	0
7	1	NA	1	0	0	1	1	0		0	0	0	0	0	0	0
8	1	NA	1	0	0	1	1	0		1	1	0	1	0	1	0
5	1	NA	1	0	0	1	0	1		1	0	1	1	0	0	0
10	1	NA	1	0	0	1	1	0		1	1	0	0	0	1	0
6	1	NA	1	0	0	1	0	0		0	0	0	1	0	0	0
7	1	NA	1	0	0	0	0	1		1	1	0	1	0	1	0
9	1	NA	1	0	0	0	0	0		1	0	0	0	0	0	0
10	1	NA	1	0	0	1	0	0		1	1	0	1	1	1	0
9	1	NA	1	0	0	0	1	0		1	1	0	1	1	1	0
8	1	NA	1	0	0	0	0	0		1	1	0	1	1	1	0
9	1	NA	1	0	0	1	0	0		1	1	0	1	0	0	0
9	1	NA	1	0	0	0	0	0		1	1	0	1	0	0	0
6	1	NA	1	0	0	1	0	0		1	1	0	1	0	0	0
6	1	NA	1	0	0	0	0	0		1	0	1	0	0	0	0
9	0	7	1	0	0	0	1	0		1	1	0	1	0	0	1
10	0	4	1	0	0	0	1	0		1	0	0	1	0	0	0
10	0	3	1	0	0	1	1	0		1	1	1	1	1	1	0
10	1	NA	1	0	0	0	1	0		1	1	1	1	1	1	0
7	0	1	1	0	0	1	1	0		1	1	1	1	1	1	0
13	1	NA	1	0	0	0	0	0		1	1	1	1	1	1	0
8	1	NA	1	0	0	1	0	0	BUSINESS	1	1	1	1	1	0	0
9	1	NA	1	0	0	0	1	0		1	0	0	1	0	0	0
7	1	NA	1	0	0	0	0	0	BUSINESS	1	0	1	0	0	0	0
8	1	NA	1	0	0	1	0	0		1	0	1	1	0	0	0
7	1	NA	1	0	0	1	1	0		1	1	1	1	0	1	0
3	1	NA	1	0	0	0	0	0		1	0	0	0	0	0	0
4	1	NA	1	0	0	0	1	0		1	0	0	1	0	0	0
5	1	NA	1	0	0	0	0	0	BUSINESS	0	0	0	1	0	0	0
7	1	NA	1	0	0	0	0	0	BUSINESS	0	0	0	0	0	0	0
3	1	NA	1	0	0	0	1	0		1	0	0	0	0	0	1
6	1	NA	1	0	0	0	0	0	SOLDIER	0	0	0	0	0	0	0
2	1	NA	1	0	0	0	0	0		1	0	0	0	0	0	0
6	1	NA	1	0	0	0	0	0		1	1	0	1	0	0	0
5	1	NA	1	0	0	0	0	0		1	0	0	0	0	0	0
9	1	NA	1	0	0	1	1	0		1	1	0	1	1	0	1
8	1	NA	1	0	0	1	1	0		1	0	1	1	0	0	0
5	1	NA	1	0	0	0	0	0		0	0	0	0	0	0	0
7	1	NA	1	0	0	0	1	0		1	0	0	0	0	0	0
6	1	NA	1	0	0	0	0	0		1	1	1	1	0	1	0
6	1	NA	1	0	0	0	0	0		1	1	1	1	0	0	0
11	1	NA	0	0	0	0	0	0		1	0	0	0	0	0	0
9	1	NA	1	0	0	0	0	0		0	1	1	0	1	0	0
5	1	NA	1	0	0	0	0	1		0	0	0	0	0	0	0
3	1	NA	1	0	0	0	0	0		1	0	0	1	0	0	0
7	1	NA	1	0	0	1	0	0		1	1	1	1	0	0	0
5	1	NA	1	0	0	0	1	0		1	0	0	1	0	0	1
7	0	2	1	0	1	0	0	1	BUSINESS	1	1	1	1	1	1	0
4	0	2	1	0	1	1	1	1	BUSINESS	1	0	1	1	1	0	0
13	1	NA	1	0	0	1	1	1		1	0	0	1	0	1	1
5	1	NA	1	0	0	0	1	0		1	0	0	1	0	0	0
6	1	NA	1	0	0	0	0	0	BUSINESS	0	0	0	1	0	0	0
9	1	NA	1	0	1	1	1	0		1	1	0	1	1	1	0
10	1	NA	1	0	0	0	1	0		1	0	1	1	0	1	0
8	0	12	1	0	0	0	0	0	SOLDIER	0	0	1	0	0	0	0
8	0	5	1	0	0	1	0	0	BUSINESS	1	1	1	0	1	0	0
3	0	1	0	0	0	0	1	0		0	0	0	0	0	0	0
7	1	NA	1	0	0	1	0	0		1	1	1	1	0	1	0
8	1	NA	1	0	1	0	0	1		1	0	0	1	1	1	0
6	1	NA	1	0	1	1	1	0		1	0	0	1	1	0	0
8	1	NA	1	0	0	1	0	0		1	0	0	1	0	0	0
6	1	NA	1	0	1	1	0	0		1	1	0	1	1	1	0
4	1	NA	1	0	0	0	0	0		0	0	0	0	0	0	0
8	1	NA	1	0	0	0	0	1		0	1	0	1	0	0	0
3	1	NA	1	0	0	0	0	0		1	1	0	1	0	0	0
4	0	5	1	0	0	1	0	0		0	0	0	1	0	0	0
8	1	NA	1	0	0	0	0	0	TAILOR	0	0	0	1	0	0	0
15	1	NA	1	0	0	0	1	0		1	0	0	0	0	0	0
10	1	NA	1	0	0	0	1	0		1	1	1	1	0	0	0
10	1	NA	1	0	1	1	1	1		1	1	1	1	1	1	0
2	1	NA	1	0	0	0	0	0		0	0	1	0	0	0	0
8	1	NA	1	0	0	0	0	0		0	1	0	0	0	0	1
8	1	NA	1	0	0	0	1	0		0	0	0	0	0	0	1
10	1	NA	1	0	0	0	0	0		1	1	0	1	0	0	0
7	1	NA	1	0	1	0	1	0		1	0	1	1	1	0	0
9	1	NA	1	0	1	1	1	0		1	1	1	1	1	1	0
10	1	NA	1	0	0	0	1	0		1	1	1	1	0	1	0
5	1	NA	1	0	0	0	0	1		1	0	0	0	0	0	0
7	1	NA	1	0	0	0	0	0		1	0	0	0	0	0	0
4	1	NA	1	0	0	1	1	1		1	0	0	1	0	0	0
9	1	NA	1	0	0	1	1	0		1	1	0	1	0	0	0
6	1	NA	1	0	0	0	0	0		1	1	1	1	0	0	0
4	1	NA	1	0	0	0	0	1		0	0	0	0	0	0	0
5	1	NA	1	0	0	0	0	0		1	1	0	1	0	0	0
9	1	NA	1	0	1	0	0	0		1	1	1	1	1	0	0
3	1	NA	1	0	0	0	0	0		1	0	1	1	0	0	0
3	1	NA	1	0	0	0	0	0		1	1	0	1	0	0	0
4	1	NA	1	0	1	0	0	0		0	0	0	0	0	0	0
9	1	NA	1	0	0	0	0	1		0	0	0	0	0	0	0
8	0	2	1	0	0	0	0	1		1	0	0	1	0	0	0
4	1	NA	1	0	0	0	0	0		0	0	0	0	0	0	0
9	0	2	1	0	0	0	0	1		0	1	0	1	0	0	0
10	1	NA	1	0	0	0	0	1		1	1	0	0	0	0	0
4	1	NA	1	0	0	1	0	0		1	1	0	0	0	1	0
7	1	NA	1	0	0	1	1	0		1	1	0	1	0	1	0
5	1	NA	1	0	0	1	0	1		1	0	0	1	0	0	0
7	1	NA	1	0	0	1	1	0		1	0	0	1	0	1	1
2	1	NA	1	0	0	0	0	1		1	0	0	1	0	0	0
4	1	NA	1	0	0	1	0	1		1	0	0	1	0	0	0
6	1	NA	1	0	0	0	0	1		1	1	0	0	0	0	0
9	1	NA	1	0	0	0	1	0		0	0	0	1	0	0	0
8	1	NA	1	0	0	0	1	1		1	0	1	0	0	0	0
4	1	NA	1	0	0	1	1	0		0	0	0	0	0	0	0
4	1	NA	1	0	0	1	0	1		1	0	0	0	0	0	0
4	1	NA	1	0	1	0	0	0		1	0	0	1	1	0	0
8	1	NA	1	0	0	0	0	1		1	0	0	0	0	0	0
6	1	NA	1	0	0	0	1	0		1	1	0	0	0	0	0
5	1	NA	1	0	0	1	1	1		1	1	0	0	0	0	0
5	1	NA	1	0	0	0	0	0		1	0	0	1	0	0	0
8	1	NA	1	0	0	0	0	1		1	1	0	1	0	0	0
7	1	NA	1	0	0	0	1	0		1	0	0	1	0	0	0
11	1	NA	1	0	0	1	0	1		1	0	0	1	1	0	0
9	1	NA	1	0	0	1	0	1		1	0	0	0	0	0	0
9	1	NA	1	0	0	1	0	1		1	1	0	1	0	0	0
6	1	NA	1	0	0	0	0	1		1	0	0	0	0	0	0
8	1	NA	1	0	0	1	0	1		0	0	0	1	0	0	0
3	1	NA	1	0	1	0	0	1		0	0	0	1	1	0	0
10	1	NA	1	0	1	1	0	1		1	1	1	1	1	1	0
7	1	NA	1	0	1	1	0	0		1	1	1	1	1	1	0
4	1	NA	1	0	0	0	0	0		0	0	0	0	0	0	0
3	1	NA	1	0	0	0	0	0		1	0	0	0	0	0	0
4	1	NA	1	0	0	1	0	1		1	1	0	1	0	0	0
7	1	NA	1	0	0	1	0	1		1	1	0	1	0	0	0
8	1	NA	1	0	0	1	0	1		1	1	0	1	0	0	0
1	1	NA	1	0	0	0	0	1		1	1	0	1	0	1	0
9	0	3	1	0	0	0	1	0		1	0	0	0	0	0	0
10	1	NA	1	0	0	0	0	0		0	0	0	0	0	0	0
6	0	6	1	0	0	1	0	1		1	1	1	1	0	1	0
10	1	NA	1	0	0	1	0	1		1	1	1	1	1	1	0
5	1	NA	1	0	1	0	1	1		1	1	1	1	1	0	0
8	1	NA	1	0	1	0	1	1		1	1	0	1	1	0	0
6	1	NA	1	0	1	1	1	1		1	0	0	1	1	0	0
6	1	NA	1	0	1	1	1	1		1	0	0	1	1	0	0
10	1	NA	1	0	0	1	0	0		1	0	1	1	0	1	0
4	1	NA	1	0	0	1	0	1		1	0	1	1	0	0	0
7	1	NA	1	0	1	1	0	1		1	1	0	1	1	1	0
5	1	NA	1	0	0	1	0	1		1	0	0	1	0	0	0
12	1	NA	1	0	1	1	1	1		1	1	0	1	1	1	0
8	1	NA	1	0	0	1	1	1		1	0	1	0	0	0	0
7	1	NA	1	0	0	0	0	1		0	0	0	0	0	0	0
5	1	NA	1	0	0	0	0	0	POLICE	0	0	0	1	0	0	0
2	1	NA	1	0	0	0	0	1		0	0	0	0	0	0	0
7	1	NA	1	0	0	1	0	1		1	1	1	1	0	0	0
6	1	NA	1	0	0	1	1	1		1	1	0	1	0	0	0
6	0	4	1	0	0	0	1	1		1	1	0	1	0	0	0
9	1	NA	1	0	1	1	1	1		1	1	1	1	1	1	0
6	1	NA	1	0	1	1	1	1		1	1	1	1	1	0	0
6	1	NA	1	0	0	1	0	1		1	1	0	1	0	0	0
3	1	NA	1	0	0	1	1	1		1	0	1	1	0	0	0
6	1	NA	1	0	0	1	0	0		1	0	0	0	0	0	0
6	1	NA	1	0	0	1	0	1		1	0	0	1	0	0	0
4	1	NA	0	0	0	1	0	1		0	0	0	0	0	0	0
4	1	NA	1	0	0	0	0	1		0	0	0	0	0	0	0
6	1	NA	1	0	0	0	0	1		1	0	1	0	0	0	0
4	1	NA	1	0	0	1	0	1		1	1	1	1	0	0	0
5	1	NA	1	0	0	1	0	1	SOLDIER	1	0	1	0	0	0	0
4	1	NA	1	0	0	1	0	0	SUB CHIEF	0	0	0	1	0	0	0
3	1	NA	1	0	0	0	0	1		1	0	0	0	0	0	0
9	0	6	1	0	1	0	0	0		0	0	0	0	0	0	0
4	1	NA	1	0	0	0	0	0		0	0	1	1	0	1	0
7	0	4	0	0	0	0	0	0	BUSINESS	0	0	0	0	0	1	0
10	1	NA	1	0	0	0	0	0		0	1	1	1	0	1	0
7	0	6	1	0	1	0	0	1		1	0	0	1	0	0	0
12	0	2	0	0	0	0	1	0		1	0	0	0	0	0	0
1	0	1	0	0	0	0	1	0		0	0	1	1	0	0	0
9	0	4	1	0	0	0	0	0		1	0	0	0	0	0	0
3	0	1	0	0	0	0	0	0	DRIVER	0	0	0	0	0	0	0
8	1	NA	1	0	0	0	0	0		1	0	0	1	0	0	0
7	1	NA	1	0	0	1	0	0		1	0	0	1	1	0	0
6	1	NA	1	0	0	0	1	0		1	1	1	1	0	1	0
7	1	NA	1	0	0	0	0	0		1	0	0	1	1	0	0
5	1	NA	1	0	0	0	0	0	PASTOR	1	0	1	1	0	1	0
6	0	7	1	0	1	0	0	0		0	1	0	1	0	1	0
2	1	NA	1	0	0	0	0	0		1	0	0	1	0	0	0
5	1	NA	1	0	0	0	0	0		0	0	1	0	0	1	0
3	1	NA	1	0	0	0	0	0		0	0	1	0	0	0	0
3	1	NA	1	0	0	0	0	0		1	0	0	0	0	0	0
5	1	NA	1	0	0	0	0	0		0	1	0	1	0	0	0
5	1	NA	1	0	0	0	0	0		0	0	1	1	0	1	0
5	1	NA	1	0	0	0	0	0		0	0	1	1	0	1	0
7	1	NA	1	0	0	0	0	0		0	0	1	1	0	0	0
3	1	NA	1	0	0	0	0	0		0	0	0	1	0	1	0
9	1	NA	1	0	0	0	1	0		0	0	0	1	0	0	0
3	1	NA	1	0	0	0	0	0		1	0	0	1	0	0	0
2	0	3	1	0	0	0	0	0		0	0	1	0	0	1	0
7	0	4	1	0	0	0	0	0		0	0	1	0	0	1	0
4	1	NA	1	0	0	0	0	0		0	0	1	1	0	1	0
5	1	NA	1	0	0	0	0	0		0	0	0	1	0	0	0
3	0	2	1	0	0	0	0	0		0	0	1	1	0	1	0
5	0	1	1	0	0	0	0	0		0	0	0	1	0	1	0
4	0	3	1	0	0	0	0	0		0	0	1	1	0	1	0
3	1	NA	1	0	0	0	0	0		0	0	1	1	0	1	0
6	0	4	1	0	0	0	0	0		0	0	1	1	0	1	0
7	0	5	1	0	0	0	0	0		0	0	0	1	0	1	0
8	1	NA	1	0	0	0	0	0		0	0	1	1	0	1	0
2	1	NA	1	0	0	0	0	0		0	0	1	1	0	1	0
10	1	NA	1	0	0	0	0	0		0	0	1	1	0	1	1
10	1	NA	1	0	0	0	0	0		0	0	1	0	0	1	0
4	1	NA	1	0	0	0	0	0	SOLDIER	1	1	1	1	0	0	0
4	1	NA	1	0	0	0	0	0		0	0	0	1	0	1	0
3	1	NA	1	0	0	0	0	0		0	0	1	1	0	1	0
4	1	NA	1	0	0	0	0	0		0	0	1	1	0	1	0
6	1	NA	1	0	0	0	0	0		0	0	1	1	0	1	0
5	1	NA	1	0	0	0	0	0		0	0	1	1	1	1	0
5	1	NA	1	0	0	0	0	0		0	0	1	1	0	1	0
8	1	NA	1	0	1	0	1	0		1	0	1	1	1	1	0
7	1	NA	1	0	0	0	0	0		0	0	1	0	0	1	0
5	1	NA	1	0	0	0	0	0		0	0	1	1	0	1	0
7	1	NA	1	0	0	0	0	0		0	0	1	1	0	1	0
7	1	NA	1	0	0	0	0	0		0	1	1	1	0	1	0
6	1	NA	1	0	0	0	0	0		0	0	1	1	0	0	0
5	1	NA	1	0	0	0	0	0		0	0	1	1	0	1	0
6	1	NA	1	0	0	0	0	0		0	0	1	0	1	0	0
4	1	NA	1	0	0	0	0	0		1	0	1	0	0	1	0
9	1	NA	1	0	0	0	0	0		0	1	0	1	0	0	0
3	1	NA	0	0	0	0	0	0		1	0	1	1	0	1	0
7	1	NA	1	0	0	0	0	0		1	0	1	1	0	0	0
2	1	NA	1	0	0	0	0	0		1	1	1	1	0	1	0
3	1	NA	1	0	0	0	0	0		1	1	0	0	0	0	0
5	1	NA	1	0	0	0	0	0		1	1	0	0	0	0	0
6	1	NA	1	0	0	0	0	0		1	0	0	1	1	0	0
6	1	NA	1	0	0	0	0	0		1	0	0	1	0	0	0
2	1	NA	1	0	0	0	0	0		1	1	1	1	0	1	0
3	1	NA	1	0	0	0	0	0		1	1	1	0	0	0	0
4	1	NA	1	0	0	0	0	0		0	0	1	1	1	0	0
5	1	NA	1	0	0	0	0	0		0	1	1	1	0	0	0
4	1	NA	1	0	0	0	0	0		1	0	0	1	0	1	0
5	1	NA	1	0	0	0	0	0		0	1	0	1	0	1	0
7	1	NA	1	0	0	0	0	0		0	0	1	1	0	1	0
3	1	NA	1	0	0	0	0	0		0	0	1	1	0	0	0
6	1	NA	1	0	0	0	0	0		1	0	0	1	0	1	0
13	1	NA	0	0	0	0	0	0		1	0	0	1	0	0	0
7	1	NA	1	0	0	0	0	0		1	0	0	1	0	0	0
6	1	NA	1	0	0	0	0	0		0	0	0	1	0	0	0
4	1	NA	1	0	0	0	0	0		1	0	0	1	0	0	0
6	1	NA	1	0	0	0	0	0		1	0	1	1	0	0	0
6	1	NA	1	0	0	0	0	0		1	0	1	1	0	1	0
7	1	NA	1	0	0	0	0	0		1	0	1	1	0	0	0
3	1	NA	1	0	0	0	0	0		1	1	0	1	0	0	0
5	1	NA	1	0	0	0	0	0		1	0	1	0	0	0	0
5	1	NA	1	0	0	0	0	0		1	1	0	1	0	0	0
4	1	NA	1	0	0	0	0	0		1	1	0	1	0	1	0
12	1	NA	1	0	0	0	0	0		1	1	0	1	0	1	0
3	1	NA	1	0	0	0	0	0		1	0	0	1	0	0	0
5	1	NA	1	0	0	0	0	0		1	0	1	0	0	0	0
4	1	NA	1	0	0	0	0	0		1	1	1	1	0	1	0
10	1	NA	1	0	0	0	0	0		1	0	1	1	0	1	0
2	1	NA	1	0	0	0	0	0		1	0	1	1	0	1	0
3	1	NA	1	0	0	0	0	0		1	1	0	1	0	1	0
3	1	NA	1	0	0	0	0	0		1	0	1	1	0	1	0
4	1	NA	1	0	0	0	0	0		1	0	1	1	0	1	0
11	1	NA	1	1	1	0	1	0		1	1	0	1	1	1	0
10	0	6	1	0	1	0	1	0		1	0	0	0	1	0	1
8	0	6	1	0	1	0	0	1		1	0	0	1	1	1	0
10	0	7	1	0	1	0	0	0		1	0	0	1	1	0	0
14	1	NA	1	0	0	1	0	0		1	0	0	1	0	1	0
15	0	3	1	0	1	1	0	1		1	0	0	1	0	0	0
10	0	8	1	0	0	1	0	1		0	0	1	1	0	0	0
7	0	11	1	0	1	1	0	1		1	1	0	1	0	1	0
1	1	NA	1	0	0	1	0	0		0	0	0	0	0	0	0
9	0	11	1	0	1	1	0	1		1	0	0	1	1	1	0
7	1	NA	1	0	1	1	0	0		1	1	0	0	1	1	0
13	0	13	1	0	1	1	1	0		1	1	1	1	1	1	0
10	0	10	1	0	0	1	1	0		1	1	0	1	0	1	0
5	1	NA	1	0	0	0	0	0		0	0	0	0	0	0	0
3	0	5	1	0	0	1	0	1		1	1	0	1	0	1	0
7	0	11	1	0	0	0	0	0		1	0	0	1	0	0	0
8	1	NA	1	0	0	0	1	0		1	0	1	1	0	0	0
8	1	NA	1	0	1	1	0	0		1	0	0	1	1	0	0
16	1	NA	1	0	0	0	1	1		1	0	0	1	0	0	0
5	1	NA	1	0	0	0	0	1		1	1	0	1	0	0	0
8	0	6	1	0	1	0	0	0		1	1	1	1	1	0	0
7	1	NA	1	0	0	1	0	0		1	0	0	0	0	0	0
6	1	NA	0	0	0	0	1	0		0	0	1	1	0	1	0
7	1	NA	1	0	1	1	0	1		1	1	0	1	1	1	0
8	1	NA	1	0	1	1	0	1		1	0	0	1	0	0	0
3	1	NA	1	0	1	1	0	1		1	0	1	0	1	1	0
5	0	20	1	0	1	1	0	1		1	1	0	1	0	1	0
7	1	NA	1	0	1	1	1	1		1	1	0	1	1	0	0
6	1	NA	1	0	1	0	1	1		1	1	0	0	1	1	0
9	1	NA	1	0	1	1	0	1		1	1	0	1	1	1	0
4	1	NA	1	0	1	0	0	1		1	1	0	1	1	1	0
5	1	NA	1	0	0	1	0	1		1	0	1	1	0	1	0
9	1	NA	1	0	1	1	0	1		1	1	0	1	1	1	0
4	1	NA	1	0	0	1	1	1		1	1	1	0	0	0	0
5	1	NA	1	0	0	0	0	1		1	1	1	1	0	0	0
4	1	NA	1	0	1	1	0	1		1	1	1	1	1	0	0
4	1	NA	1	0	1	1	0	0		1	1	1	1	1	1	0
12	0	4	1	0	1	1	0	1		1	1	0	1	0	0	0
9	0	3	1	0	0	0	0	1		1	1	0	1	0	0	0
7	0	11	1	0	1	1	0	0		1	1	1	1	1	1	0
9	0	6	1	0	1	1	0	1		1	1	1	1	1	1	0
8	0	11	1	0	1	0	0	0		1	1	0	1	0	0	0
7	1	NA	1	0	0	1	0	1		1	1	0	0	0	0	0
8	0	11	1	0	1	1	0	0		1	1	1	1	1	1	0
7	1	NA	1	0	0	0	1	1		1	0	0	1	0	0	0
5	1	NA	1	0	0	1	0	0		1	0	0	1	0	0	0
7	1	NA	1	0	0	0	1	1		1	1	0	0	0	0	0
7	1	NA	1	0	0	0	1	1		1	0	0	1	0	0	0
6	1	NA	1	0	0	0	1	0		1	0	0	1	0	0	0
4	1	NA	1	0	0	1	0	1		1	0	0	1	0	0	0
7	1	NA	1	0	0	1	1	0		1	0	0	0	0	0	0
6	1	NA	1	0	0	0	0	1		1	0	0	1	0	0	0
7	1	NA	1	0	0	0	0	0		0	0	0	0	0	0	0
5	1	NA	1	0	0	1	0	1		0	1	1	1	0	0	0
7	1	NA	0	0	0	1	0	0		1	1	1	1	0	0	0
13	1	NA	1	0	0	1	0	1		1	1	1	1	0	0	0
8	1	NA	1	0	0	1	0	1		1	1	1	1	0	1	1
4	1	NA	1	0	0	1	1	0		1	1	0	0	0	1	0
3	1	NA	1	0	0	0	0	1		0	0	0	0	0	0	0
11	1	NA	1	0	0	0	0	1		1	0	0	0	0	0	0
5	1	NA	1	0	1	1	1	1		1	1	0	0	1	0	0
13	1	NA	1	0	0	1	0	0		1	1	0	1	0	0	0
10	1	NA	1	0	1	1	1	1		1	0	0	1	1	0	0
6	1	NA	1	0	0	1	0	0		1	1	0	1	0	0	0
7	1	NA	1	0	0	1	0	0		1	1	0	1	0	0	0
3	1	NA	1	0	0	0	0	0		1	1	0	1	0	0	0
7	1	NA	1	0	0	0	0	0		1	1	0	1	0	0	0
8	1	NA	1	0	0	1	0	1		1	1	0	1	0	0	0
7	1	NA	1	0	0	0	0	1		1	1	0	1	0	0	0
7	1	NA	1	0	0	1	1	1		1	1	0	1	0	0	0
9	1	NA	1	0	1	1	0	1		1	1	0	1	1	1	0
8	1	NA	1	0	0	1	1	0		1	1	0	1	0	0	0
5	1	NA	1	0	0	1	1	0		1	1	1	1	0	1	0
10	1	NA	1	0	1	0	1	0		1	1	1	1	1	1	0
6	1	NA	1	0	0	1	0	0		1	1	0	0	1	0	0
6	1	NA	1	0	0	1	0	0		1	1	1	1	0	0	0
7	1	NA	1	0	0	0	0	0		1	1	1	1	0	0	0
8	1	NA	1	0	0	1	0	1		0	1	0	1	0	0	0
3	1	NA	1	0	1	1	0	1		1	1	0	1	1	0	0
4	1	NA	1	0	0	0	0	0		0	1	0	1	0	0	0
4	1	NA	1	0	0	0	0	1		1	1	1	1	0	1	0
7	1	NA	1	0	1	1	1	0		1	1	0	1	1	1	0
7	1	NA	1	0	1	1	1	0		1	1	1	1	1	1	0
4	1	NA	1	0	1	1	0	1		1	1	0	1	1	1	0
7	0	4	1	0	1	1	1	0		1	1	1	1	1	1	0
6	0	4	1	0	1	1	0	1		1	1	1	1	1	1	0
11	1	NA	1	0	1	0	1	1		1	1	0	1	1	0	0
6	1	NA	1	0	1	0	1	0		1	0	0	1	1	1	0
2	1	NA	1	0	1	0	0	1		1	0	0	1	1	1	0
5	1	NA	1	0	1	0	1	1		1	0	1	1	1	1	0
6	1	NA	1	0	0	0	0	0		0	0	0	0	0	0	0
12	1	NA	1	0	1	0	0	0		1	0	0	1	1	1	0
6	1	NA	1	0	0	1	0	1		1	1	0	1	1	1	0
3	1	NA	1	0	0	1	1	0		1	0	0	0	0	0	0
4	1	NA	1	0	1	1	0	1		1	1	0	1	1	1	0
5	1	NA	1	0	0	1	0	1		1	1	1	1	0	0	0
6	1	NA	0	0	0	0	0	1		1	0	1	0	0	0	0
9	1	NA	1	0	1	1	0	0		1	1	1	1	1	0	0
5	0	8	1	0	0	1	0	1		1	0	1	0	0	0	0
4	1	NA	1	0	0	1	0	1		1	1	0	1	0	0	0
3	0	8	1	0	0	1	0	1		1	0	0	0	0	0	0
4	0	1	1	0	0	1	1	0		1	0	0	0	0	0	0
9	1	NA	1	0	0	1	1	0		1	1	1	1	0	0	0
6	1	NA	1	0	0	1	0	0		1	0	1	0	1	0	0
6	1	NA	1	0	0	1	0	1		1	1	0	1	0	0	0
2	1	NA	0	0	1	1	0	1		1	1	1	1	1	0	0
4	1	NA	1	0	1	1	1	1		1	1	1	1	1	0	0
10	1	NA	1	0	1	1	1	1		1	1	0	1	1	0	0
4	1	NA	1	0	1	1	1	1		1	1	1	1	1	0	0
11	1	NA	1	0	1	1	1	0		1	1	0	1	0	0	0
9	1	NA	1	0	1	1	1	1		1	1	1	1	1	0	0
9	1	NA	1	0	1	1	0	1		1	1	1	1	1	0	0
10	1	NA	1	0	1	1	1	0		1	1	1	1	1	1	0
10	1	NA	1	0	1	1	1	1		1	1	1	1	1	1	0
5	1	NA	1	0	0	1	1	1		1	0	1	0	0	0	0
7	1	NA	1	0	1	1	0	1		1	1	1	1	1	0	0
5	1	NA	1	0	1	1	0	1		0	1	1	0	0	0	0
6	1	NA	0	0	0	1	1	0		1	0	1	1	0	0	0
3	1	NA	1	0	1	1	0	1		1	0	1	1	1	1	0
3	0	11	1	0	0	0	0	1		1	1	0	1	0	0	0
4	1	NA	1	0	0	1	0	1		1	0	0	1	0	1	0
5	1	NA	1	0	0	0	1	0	CUTTING POLES	1	1	1	1	0	0	0
6	1	NA	1	0	0	0	0	1		1	1	0	1	0	1	0
3	1	NA	1	0	1	1	0	0		1	0	1	0	1	0	0
6	1	NA	1	0	1	0	0	0		1	0	1	1	1	0	0
6	1	NA	1	0	1	0	0	0		1	0	0	1	1	0	0
4	1	NA	1	0	1	0	0	0		1	0	0	1	1	0	0
6	1	NA	1	1	0	0	0	0		1	0	0	1	1	0	0
3	1	NA	1	1	0	0	0	0		1	1	0	0	0	0	0
7	1	NA	1	0	1	0	0	0		1	0	0	1	0	0	0
7	1	NA	1	0	0	0	0	0		1	0	0	1	1	0	0
10	1	NA	1	0	1	0	0	0		1	0	0	1	1	0	0
6	1	NA	1	0	1	0	0	0		1	0	0	1	1	1	0
4	1	NA	0	0	0	0	0	0		0	0	0	0	0	0	0
5	1	NA	1	0	0	0	0	0		1	0	0	1	0	0	0
6	1	NA	1	1	0	0	1	0		1	0	0	1	1	0	0
5	1	NA	1	0	0	0	0	0		1	0	1	1	1	0	0
6	1	NA	1	0	0	0	0	0		1	0	0	0	1	0	0
5	1	NA	1	1	0	0	0	0		1	1	1	1	0	0	0
6	1	NA	1	1	0	0	0	0		1	0	0	0	1	0	0
5	1	NA	1	0	1	0	0	0		1	0	0	1	1	0	0
5	1	NA	1	0	1	0	0	0		1	0	0	1	1	0	0
8	1	NA	1	0	1	0	0	0		1	0	0	1	1	0	0
7	1	NA	1	0	1	0	0	0	PRIST	0	0	1	0	0	0	0
5	1	NA	1	0	1	0	0	0		1	0	0	1	1	0	0
4	1	NA	1	0	1	0	1	0		1	0	0	1	1	0	0
5	1	NA	1	1	0	1	0	0		1	0	0	1	1	0	0
5	1	NA	1	1	1	0	0	1		1	0	0	1	0	0	0
5	1	NA	1	0	0	0	0	0		1	0	0	1	0	1	0
4	1	NA	1	0	1	0	0	0		1	0	0	1	1	1	0
3	1	NA	1	0	1	0	0	0		1	0	0	1	1	0	0
7	1	NA	1	0	1	0	0	0		1	0	1	1	0	0	0
5	1	NA	1	0	1	0	0	0		1	0	0	1	0	0	0
9	1	NA	1	0	1	1	0	0		1	0	0	1	1	0	0
4	1	NA	1	0	1	0	0	0		1	0	0	0	0	0	0
7	1	NA	1	0	1	0	0	0	PRIST	1	0	0	1	1	1	0
6	1	NA	1	0	1	1	0	0		1	0	0	1	1	1	0
7	1	NA	1	0	0	0	0	0		1	0	0	0	1	0	0
5	1	NA	1	0	1	0	0	0		1	0	0	1	0	0	0
4	1	NA	1	0	1	0	0	0		1	0	0	1	1	0	0
7	1	NA	1	0	1	0	0	0		1	1	0	0	1	1	0
4	1	NA	1	0	1	0	0	0		1	0	0	1	1	0	0
2	1	NA	1	0	1	1	0	0		1	0	0	1	1	0	0
4	1	NA	1	0	1	0	0	0		1	0	0	1	1	0	0
6	1	NA	1	0	1	0	0	0		1	0	0	0	0	0	0
3	1	NA	1	0	1	0	1	0		1	0	0	1	1	0	0
4	1	NA	1	0	1	0	0	0	BUSINESS	1	0	0	1	1	0	0
5	1	NA	1	0	1	0	0	0		1	0	0	1	1	0	0
7	1	NA	1	0	1	0	0	0		1	0	0	1	1	0	0
4	1	NA	1	0	1	0	0	0		1	0	0	1	1	0	0
5	1	NA	1	0	1	0	0	0	PRIST	1	0	0	1	1	0	0
3	1	NA	1	0	1	0	0	0		1	0	0	1	1	0	0
6	1	NA	1	0	1	0	0	0		1	0	0	1	0	0	0
6	1	NA	1	0	1	0	0	0		1	0	0	1	0	0	0
5	1	NA	1	0	1	0	0	0		1	0	1	0	0	0	0
4	1	NA	1	0	1	0	0	0		1	0	1	0	0	0	0
6	1	NA	1	0	1	0	0	0		1	0	1	0	0	0	0
5	1	NA	1	0	1	0	0	0		1	0	0	1	0	1	0
5	1	NA	1	0	0	0	0	0		1	0	0	1	0	1	0
7	1	NA	1	0	1	0	0	0		1	0	0	1	1	0	0
4	1	NA	1	0	1	0	0	0		1	0	0	1	0	0	0
6	1	NA	1	0	1	0	0	0		1	0	0	1	1	0	0
5	1	NA	1	0	1	0	0	0		1	0	0	1	0	0	0
2	1	NA	1	0	1	0	0	0		1	0	1	0	1	0	0
5	1	NA	1	0	1	0	0	0		1	0	0	1	1	0	0
6	1	NA	1	0	1	0	0	0		1	0	0	1	1	0	0
6	1	NA	1	0	1	0	0	0		1	0	0	1	1	0	0
3	1	NA	1	0	1	0	0	0		1	0	0	1	0	0	0
6	1	NA	1	0	1	0	0	0		1	0	0	1	0	0	0
6	1	NA	1	0	1	0	0	0		1	0	0	1	0	0	0
4	1	NA	1	0	1	0	0	0		1	0	0	1	0	0	0
7	1	NA	1	0	1	0	0	0		1	1	0	0	1	0	0
4	1	NA	1	0	1	0	0	0		1	0	0	1	1	0	0
3	1	NA	1	0	1	0	0	0		1	1	0	1	0	0	0
6	1	NA	1	0	1	1	0	0		1	0	0	1	1	0	0
6	1	NA	1	0	1	0	0	0		1	0	0	1	1	0	0
4	1	NA	1	0	1	0	0	0		1	0	0	0	1	0	0
2	1	NA	1	0	1	0	0	0		1	0	0	1	0	1	0
5	1	NA	1	0	1	1	0	0		1	0	0	0	1	0	0
6	1	NA	1	0	1	0	0	0		1	0	0	1	1	0	0
7	1	NA	1	0	1	0	1	0		1	0	0	1	1	0	0
7	1	NA	1	0	1	0	0	0		1	0	0	1	1	0	0
4	1	NA	1	0	1	0	0	0		1	0	0	1	1	0	0
8	1	NA	1	0	1	0	0	0		1	0	0	0	1	0	0
5	1	NA	1	0	1	0	0	0		1	0	0	1	1	0	0
4	1	NA	1	0	1	0	0	0		1	0	0	1	1	1	0
7	1	NA	1	0	1	0	0	0		1	0	0	1	0	0	0
7	1	NA	1	0	1	0	0	0		1	0	0	1	0	1	0
7	1	NA	1	0	1	0	0	0		1	0	0	0	1	0	0
7	1	NA	1	0	1	0	0	0		1	0	0	1	1	0	0
6	1	NA	1	0	1	0	0	0		1	0	0	1	1	0	0
5	1	NA	1	0	1	0	0	0		1	0	0	1	1	0	0
4	1	NA	1	0	1	0	0	0		1	0	0	1	1	0	0
2	1	NA	1	0	1	0	0	0		1	0	0	1	1	0	0
5	1	NA	1	0	1	0	0	0		1	0	0	1	1	0	0
4	1	NA	1	0	1	0	0	0		1	0	0	0	1	0	0
6	1	NA	1	0	1	0	0	0		1	0	0	1	1	0	0
5	1	NA	1	0	1	0	0	0		1	0	0	1	1	0	0
5	1	NA	1	0	1	0	0	0		1	0	0	1	0	0	0
8	1	NA	1	0	1	0	0	0		1	0	0	1	1	0	0
8	1	NA	1	0	0	0	0	0		1	0	1	1	0	0	0
5	1	NA	1	0	1	0	0	0		1	0	0	1	0	1	0
6	1	NA	1	0	1	0	0	0		1	0	1	1	1	0	0
4	1	NA	1	0	1	0	0	0		1	0	0	1	0	0	0
5	1	NA	1	0	1	0	0	0		1	0	0	1	0	1	0
7	1	NA	1	0	1	0	0	0		1	0	0	1	1	0	0
4	1	NA	1	0	1	0	0	0		1	0	0	1	0	1	0
4	1	NA	1	0	1	0	0	0	BUSINESS	1	0	0	1	0	0	0
6	1	NA	1	0	1	0	0	0		1	0	0	1	1	0	0
3	1	NA	1	0	1	0	0	0		1	0	0	0	1	0	0
6	1	NA	1	0	1	0	0	0		1	0	0	1	0	1	0
4	1	NA	1	0	1	0	0	0		1	0	0	1	0	0	0
5	1	NA	1	0	0	0	0	0		1	0	0	1	0	0	0
5	1	NA	1	0	1	0	0	0		1	0	1	0	0	0	0
3	1	NA	1	0	1	0	0	0		1	0	0	1	0	0	0
4	1	NA	1	0	1	0	0	0	BUSINESS	1	0	0	0	1	0	0
5	1	NA	1	0	1	0	0	0		1	0	0	1	1	0	0
3	1	NA	1	0	1	0	0	1		1	0	0	1	1	0	0
3	1	NA	1	0	1	0	0	0		1	0	0	1	1	0	0
7	1	NA	0	0	1	0	0	0		1	0	0	1	0	1	0
4	1	NA	1	0	1	0	0	0		1	0	0	1	0	1	0
3	1	NA	1	0	1	0	0	1		1	0	0	0	1	0	0
5	1	NA	1	0	1	0	1	0		1	0	0	1	1	0	0
6	1	NA	1	0	1	0	0	0		1	0	0	0	1	0	0
6	1	NA	1	0	1	0	0	0		1	0	0	1	1	0	0
6	1	NA	1	0	1	0	0	0		1	0	0	1	1	0	0
4	1	NA	1	0	1	0	0	0		1	0	0	1	0	1	0
4	1	NA	1	0	1	0	1	0		1	0	0	1	1	0	0
7	1	NA	1	0	1	0	1	0		1	0	0	1	1	0	0
5	1	NA	1	0	1	0	0	0		1	0	0	1	0	1	0
6	1	NA	1	0	1	0	0	1		1	0	0	1	1	1	0
3	1	NA	1	0	1	0	0	0		1	0	0	1	1	0	0
6	1	NA	1	0	1	0	1	1	0	1	0	0	1	1	0	0
5	1	NA	1	0	1	0	0	0		1	0	1	1	1	0	0
5	1	NA	1	0	1	0	1	0		1	0	0	1	0	1	0
6	1	NA	1	0	0	0	0	1	PRIST	1	0	0	1	0	1	0
3	1	NA	1	0	0	0	1	0		1	0	0	1	1	0	0
5	1	NA	1	0	1	0	0	1		1	1	0	0	1	1	0
3	1	NA	1	0	1	1	0	0		1	0	0	1	1	0	0
10	1	NA	1	0	0	1	0	0		1	0	0	1	1	0	0
4	1	NA	1	0	0	0	1	0		1	0	0	1	0	0	0
3	1	NA	1	0	0	0	1	0		1	0	0	0	1	0	0
4	1	NA	1	0	1	0	0	1		1	0	0	1	1	0	0
4	1	NA	1	0	1	0	1	0		1	0	0	1	1	1	0
6	1	NA	1	0	1	0	0	0		1	0	0	0	1	0	0
6	1	NA	1	0	1	0	0	0		1	0	0	0	1	1	0
4	1	NA	1	0	1	0	0	1		1	0	0	1	1	1	0
4	1	NA	1	0	1	0	0	1		1	1	0	0	1	1	0
4	1	NA	1	0	1	0	0	0		1	0	0	1	1	1	0
6	1	NA	1	0	1	0	0	1		1	0	0	1	0	1	0
5	1	NA	1	0	0	0	0	0		1	0	0	1	1	0	0
3	1	NA	1	0	1	0	0	1		1	0	0	1	1	0	0
4	1	NA	1	0	1	0	0	0		1	0	0	1	1	1	0
6	1	NA	1	0	0	0	1	0		0	0	0	0	0	0	0
5	1	NA	1	0	0	0	1	0		1	0	0	0	1	0	0
4	1	NA	1	0	1	0	0	0		1	0	0	1	0	1	0
2	1	NA	1	0	1	1	0	0		1	0	0	1	1	0	0
6	1	NA	1	0	1	0	0	0		1	0	0	1	1	0	0
3	1	NA	1	0	1	1	0	0		1	0	0	0	1	0	0
6	1	NA	1	0	1	1	0	0		1	0	0	1	1	0	0
5	1	NA	1	0	1	1	0	0		1	0	0	1	1	0	0
3	1	NA	1	0	1	1	0	1		1	1	0	1	1	0	0
5	1	NA	1	0	1	1	0	0		1	0	0	1	1	0	0
7	1	NA	1	0	0	1	1	1		1	1	1	1	1	0	0
8	1	NA	1	0	1	1	0	1		1	0	0	1	0	1	0
8	1	NA	1	0	0	1	0	1		1	0	0	1	1	1	0
6	1	NA	1	0	0	1	1	1		1	1	0	1	0	1	0
6	1	NA	1	0	0	1	1	1		1	1	0	1	1	0	0
9	1	NA	1	0	0	1	1	1		1	1	0	1	0	1	0
6	1	NA	1	0	0	1	0	1		1	1	0	1	0	1	0
5	1	NA	1	0	0	1	1	1		1	1	0	1	0	0	0
5	1	NA	1	0	0	1	1	0		1	1	0	1	0	0	0
6	1	NA	1	0	0	0	1	1		1	0	0	1	0	0	0
6	1	NA	1	0	0	1	1	0		1	1	0	1	0	0	0
5	1	NA	1	0	0	1	1	1		1	0	0	1	0	1	0
5	1	NA	1	0	0	1	1	0		1	0	1	1	0	0	0
7	1	NA	1	0	0	1	0	1		1	1	0	1	0	1	0
4	1	NA	1	0	0	1	1	1		1	1	0	1	0	1	0
7	1	NA	1	0	0	1	0	1		1	0	0	1	0	1	0
8	1	NA	1	0	0	1	0	1		1	1	0	1	0	0	0
5	1	NA	1	0	0	1	0	1		1	1	0	1	0	1	0
6	1	NA	1	0	0	1	1	1		1	1	0	1	0	1	0
2	1	NA	1	0	0	0	1	1		1	1	0	1	1	0	0
7	1	NA	1	0	0	1	0	1		1	1	0	1	0	1	0
10	1	NA	1	0	0	1	0	1		1	1	0	1	0	1	0
5	1	NA	1	0	0	1	0	1		1	1	0	1	1	0	0
9	1	NA	1	0	0	1	0	1		1	1	0	1	1	0	0
6	1	NA	1	0	0	1	0	1		1	1	0	1	1	0	0
6	1	NA	1	0	0	1	0	1		1	1	0	1	0	1	0
3	1	NA	1	0	0	1	0	1		1	1	0	1	0	1	0
7	1	NA	1	0	1	0	0	1		1	1	0	1	1	1	0
5	1	NA	1	0	0	1	0	1		1	1	0	1	0	1	0
8	1	NA	1	0	0	0	1	1		1	1	1	1	1	1	0
5	1	NA	1	0	0	1	0	1		1	1	1	1	0	1	0
5	1	NA	1	0	0	1	0	1		1	1	0	1	1	1	0
3	1	NA	1	0	0	1	0	1		1	1	0	1	1	0	0
7	1	NA	1	0	0	1	0	1		1	1	1	1	1	0	0
7	1	NA	1	0	1	0	1	1		1	1	1	1	1	0	0
4	1	NA	1	0	0	0	1	1		1	1	0	1	1	0	0
4	1	NA	1	0	0	1	0	1		1	1	1	1	0	0	0
7	1	NA	1	0	0	1	1	1		1	1	0	1	0	0	0
4	1	NA	1	0	0	1	0	1		1	1	0	1	0	1	0
7	1	NA	1	0	0	0	0	1		1	0	0	1	0	1	0
10	1	NA	1	0	0	0	1	1		1	1	0	1	0	0	0
5	1	NA	1	0	0	0	0	0		1	1	0	1	0	0	0
5	1	NA	1	0	0	0	0	0		1	1	0	1	0	0	0
5	1	NA	1	0	0	0	0	1		1	1	1	1	0	0	0
3	1	NA	1	0	0	1	0	1		1	1	0	1	0	1	0
10	1	NA	1	0	0	1	0	1		1	1	0	1	0	1	0
6	1	NA	1	0	0	1	0	0		1	0	0	1	0	1	0
8	1	NA	1	0	1	0	0	1		1	1	0	1	0	0	0
5	1	NA	1	0	0	1	0	1		1	1	0	1	0	0	0
3	1	NA	1	0	0	1	0	1		1	0	0	1	1	0	0
7	1	NA	1	0	1	0	0	1		1	0	0	1	0	1	0
3	1	NA	1	0	0	0	0	1		1	1	0	1	0	0	0
2	1	NA	1	0	0	1	0	1		1	0	0	1	0	1	0
4	1	NA	1	0	0	1	0	1		1	0	0	1	0	1	0
6	1	NA	1	0	0	1	0	1		1	1	0	1	0	0	0
6	1	NA	1	0	0	1	0	1		1	0	0	1	0	1	0
5	1	NA	1	0	1	1	1	0		1	1	0	1	1	0	0
6	1	NA	1	0	0	0	0	1		1	1	0	1	1	0	0
6	1	NA	1	0	1	1	0	1		1	1	0	1	0	0	0
5	1	NA	1	0	0	0	1	1		1	1	0	1	0	0	0
7	1	NA	1	0	0	1	0	1		1	0	0	1	0	1	0
8	1	NA	1	0	0	1	0	0		1	1	0	1	0	1	0
3	1	NA	1	0	1	1	0	0		1	1	0	1	0	0	0
10	1	NA	1	0	1	0	1	1		1	0	1	1	0	0	0
5	1	NA	1	0	0	1	0	1		1	1	0	1	0	1	0
7	1	NA	1	0	0	0	1	1		1	1	1	0	1	0	0
6	1	NA	1	0	0	1	0	1		1	1	1	1	0	1	0
12	1	NA	1	0	0	1	0	1		1	1	0	1	0	1	0
5	1	NA	1	0	0	1	0	1		0	0	0	0	0	0	0
7	1	NA	1	0	0	1	0	1		1	0	0	1	0	1	0
7	1	NA	1	0	0	0	0	1		1	0	0	1	0	1	0
5	1	NA	1	0	0	1	0	1		1	0	0	1	1	0	0
8	1	NA	1	0	0	1	0	1		1	0	0	1	1	0	0
7	1	NA	1	0	0	1	0	1		1	0	0	1	0	1	0
6	1	NA	0	0	1	0	1	0		1	1	0	1	0	1	0
7	1	NA	1	0	0	1	1	0		1	0	0	1	0	1	0
7	1	NA	1	0	1	1	1	0		1	1	0	1	1	1	0
4	1	NA	1	0	0	1	1	0		1	0	0	1	0	1	0
6	1	NA	1	0	0	1	0	1		1	0	0	1	1	1	0
6	1	NA	1	0	0	1	0	1		1	0	0	1	0	0	0
9	1	NA	1	0	0	0	0	1		1	0	0	1	0	1	0
3	1	NA	1	0	0	0	1	1		1	0	0	1	1	0	0
6	1	NA	1	0	0	0	0	1		1	0	0	1	0	0	1
4	1	NA	1	0	0	0	1	1		1	1	0	1	0	0	0
2	1	NA	1	0	0	0	0	0		1	0	0	1	0	0	0
8	1	NA	1	0	0	1	1	0		1	0	0	1	0	1	0
9	1	NA	1	0	0	0	0	1		1	1	0	1	1	1	0
7	1	NA	1	0	0	0	0	0		1	1	0	1	1	1	0
6	1	NA	1	0	0	0	0	1		1	0	0	1	0	1	0
9	1	NA	1	0	1	0	1	0		1	1	0	1	1	1	0
4	1	NA	1	0	0	0	0	1		1	1	0	1	0	0	0
7	1	NA	0	0	0	0	1	0		1	1	0	1	0	1	0
6	1	NA	1	0	0	1	0	0		1	0	0	1	0	1	0
8	1	NA	1	0	1	0	1	0		1	0	0	1	1	0	0
4	1	NA	1	0	0	0	1	1		1	0	0	1	0	1	0
7	1	NA	1	0	0	0	0	1		1	0	0	1	0	1	0
5	1	NA	1	0	0	0	0	1		1	0	1	1	0	0	0
7	1	NA	0	0	0	0	0	0	POLICE	0	0	1	1	0	0	0
8	1	NA	0	0	0	0	1	0		1	1	1	1	0	1	0
10	1	NA	1	0	0	1	1	0		1	1	0	1	1	1	0
9	1	NA	1	0	0	1	0	1		1	1	0	1	0	0	0
6	1	NA	1	0	0	1	0	0		1	1	0	1	0	0	0
8	1	NA	1	1	0	0	1	0		1	0	0	1	0	1	0
8	1	NA	1	0	0	0	1	0		1	0	0	1	0	1	0
6	1	NA	1	0	1	1	1	0		1	0	1	1	1	0	0
4	1	NA	0	0	0	0	1	0		1	0	1	1	0	0	0
6	1	NA	1	0	1	0	0	0		1	0	0	1	0	0	0
8	1	NA	1	0	0	0	0	1		1	1	1	1	0	0	0
3	1	NA	1	0	0	1	0	1		1	0	0	1	0	1	0
3	1	NA	1	0	0	1	0	0		1	0	0	1	0	1	0
6	1	NA	1	0	0	0	0	1		1	0	0	1	0	0	0
7	1	NA	1	0	1	1	0	0		1	0	0	1	0	0	0
7	1	NA	1	0	1	1	0	0		1	1	1	1	1	1	0
7	1	NA	1	0	0	0	1	0		1	0	0	0	1	1	0
7	1	NA	1	0	0	0	0	1		1	0	0	1	1	0	0
7	1	NA	1	0	1	1	0	1		1	0	0	1	0	0	0
7	1	NA	1	0	0	1	0	0		1	0	1	1	0	1	0
4	1	NA	1	0	0	1	0	1		1	0	1	0	0	0	0
6	1	NA	1	0	0	1	0	1		1	0	0	1	0	1	0
7	1	NA	1	0	0	0	0	1		1	0	0	1	1	1	0
8	1	NA	1	0	1	0	1	0		1	0	0	0	1	0	0
8	1	NA	1	0	1	1	0	0		1	0	0	0	0	0	0
8	1	NA	1	0	0	0	0	1		1	1	0	1	0	0	0
4	1	NA	1	0	0	1	0	1		1	0	0	1	1	0	0
10	1	NA	1	0	1	0	1	0		1	1	0	1	1	1	0
7	1	NA	1	0	1	1	0	0		1	1	1	1	1	1	0
5	1	NA	1	0	0	0	0	0		1	0	0	1	0	0	0
10	1	NA	1	0	0	0	0	0		1	0	0	1	0	0	0
8	1	NA	1	0	0	0	0	0		1	0	0	1	1	1	0
10	1	NA	1	0	0	0	1	0		1	0	0	1	1	0	0
7	1	NA	1	0	0	0	0	0		1	1	1	1	1	0	0
7	0	7	1	0	0	0	0	0		1	1	0	1	1	0	0
4	1	NA	1	0	0	0	0	0		1	1	0	1	1	0	0
7	1	NA	1	0	0	0	0	0		1	1	0	1	0	0	0
6	1	NA	1	0	0	0	0	0		1	0	0	1	0	0	0
7	1	NA	1	0	0	0	0	0		1	0	0	1	0	0	0
3	1	NA	1	0	0	0	0	0		1	0	0	1	0	0	0
7	1	NA	1	0	0	0	0	0		1	0	0	1	0	1	0
7	1	NA	1	0	0	0	0	0		1	1	0	1	0	0	0
6	0	6	1	0	0	0	0	0		1	0	0	1	0	0	0
5	0	3	1	0	0	0	0	0		1	0	0	1	0	0	0
7	0	8	1	0	0	0	0	0		1	0	0	1	1	0	0
8	0	11	1	0	0	0	0	0		1	0	0	1	0	0	0
8	0	15	1	0	0	0	0	0		1	1	0	1	1	0	0
6	0	5	1	0	0	0	1	0		1	1	0	1	1	0	0
5	1	NA	1	0	0	1	0	0		1	0	0	1	1	1	0
8	1	NA	1	0	0	0	0	0		1	1	0	1	1	1	0
7	0	4	1	0	0	1	0	0		1	0	0	1	0	0	0
7	0	4	1	0	0	0	1	0		1	0	0	1	1	1	0
4	0	4	1	0	0	0	0	0		1	0	0	1	1	0	0
4	0	4	1	0	0	0	1	0		1	0	0	1	0	0	0
9	0	4	1	0	0	0	0	0		1	0	0	1	0	0	0
4	0	4	1	0	0	0	0	0		1	0	0	1	0	0	0
13	1	NA	1	0	0	0	1	0		1	0	0	0	1	0	0
6	0	15	1	0	0	0	0	0		1	0	0	1	0	0	0
6	1	NA	1	0	0	0	0	1		1	0	0	0	0	0	0
7	0	1	1	0	0	0	0	0		1	0	0	1	0	0	0
9	0	7	1	0	0	1	0	0		1	0	0	1	0	0	0
5	0	7	1	0	0	1	0	0		1	1	0	1	0	1	0
8	0	7	1	0	0	0	0	0		1	0	0	1	1	0	0
8	0	17	1	0	0	0	0	0		1	0	0	1	0	1	0
5	0	6	1	0	0	0	0	0		1	0	0	1	0	0	0
8	0	6	1	0	1	0	0	0		1	0	0	1	0	1	0
8	0	3	1	0	0	0	0	0		1	0	0	1	1	0	0
5	0	3	1	0	0	0	0	0		1	0	0	1	1	0	0
6	0	16	1	0	0	0	0	0		1	1	0	1	1	0	0
8	0	17	1	0	0	0	0	0		1	0	0	1	0	0	0
6	0	12	1	0	0	0	0	0		1	0	0	1	0	0	0
5	0	11	1	0	0	0	0	0		1	0	0	1	1	0	0
4	0	6	1	0	0	1	0	0		1	0	0	1	0	1	0
10	0	2	1	0	0	0	0	0		1	0	0	1	1	0	0
10	0	10	1	0	0	0	0	0		1	0	0	1	1	1	0
5	0	15	1	0	0	1	0	0		1	1	1	1	1	1	0
7	1	NA	1	0	0	1	0	0		1	0	0	1	1	1	0
7	0	10	1	0	0	0	0	0		1	1	1	1	1	0	0
11	0	10	1	0	0	0	0	0		1	1	1	1	1	0	0
8	0	2	1	0	0	0	0	0		1	0	0	1	1	1	0
9	0	17	1	0	0	0	0	0		1	0	0	0	1	0	0
5	0	17	1	0	0	1	0	0		1	0	0	1	0	0	0
8	0	6	1	0	0	1	0	0		1	0	0	1	0	1	0
5	0	12	1	0	0	0	0	0		1	0	0	1	1	1	0
9	0	7	1	0	0	0	0	0		1	0	0	1	1	1	0
7	0	7	1	0	0	0	0	0		1	0	0	1	1	1	0
5	1	NA	1	0	0	0	0	0		1	0	0	1	1	0	0
10	1	NA	1	0	0	0	0	0		1	0	0	1	1	1	0
5	0	17	1	0	0	0	0	0		1	0	0	1	1	0	0
9	0	17	1	0	0	0	0	0		1	0	0	1	1	0	0
6	0	16	1	0	0	0	0	0		1	0	0	1	1	1	0
5	0	17	1	0	0	0	0	0		1	0	0	1	1	0	0
6	1	NA	1	0	0	0	0	0		1	0	0	0	0	0	1
10	1	NA	1	0	0	0	0	0		1	0	0	1	1	0	0
5	1	NA	1	0	0	0	0	0		1	0	0	1	0	0	0
5	1	NA	1	0	0	0	0	0		1	0	0	1	0	0	0
6	1	NA	1	0	0	0	0	0		1	0	0	0	0	0	0
5	1	NA	1	0	0	0	0	0		1	0	0	1	1	1	0
8	1	NA	1	0	0	0	1	0		1	0	0	1	1	0	0
8	1	NA	1	0	0	0	0	0		1	0	0	1	1	1	0
5	1	NA	1	0	0	0	0	0		1	0	0	1	1	0	0
11	1	NA	1	0	0	0	0	0		1	0	0	1	1	0	0
5	1	NA	1	0	0	0	0	0		1	0	0	1	0	0	0
4	1	NA	1	0	0	0	0	0		1	0	0	1	0	0	0
5	1	NA	1	0	0	0	0	0		1	0	0	1	0	0	0
5	0	5	1	0	0	0	1	0		1	0	0	1	0	1	0
9	1	NA	1	0	0	0	0	0		1	0	0	1	1	1	0
6	0	2	1	0	0	0	0	0		1	0	0	1	0	1	0
5	1	NA	1	0	0	0	1	0		1	0	0	1	0	0	0
10	1	NA	1	0	0	0	0	0		1	0	0	1	0	0	0
5	1	NA	1	0	0	0	0	0		1	0	0	1	1	0	0
4	1	NA	1	0	0	0	0	0		1	0	0	1	1	1	0
7	1	NA	1	0	0	0	0	0		1	0	0	1	1	1	0
8	0	13	1	0	0	0	0	0		1	0	0	0	1	1	0
5	1	NA	1	0	0	0	0	0		1	0	0	1	1	1	0
5	0	15	1	0	0	0	0	0		1	0	0	1	1	1	0
11	0	12	1	0	0	0	0	0		1	0	0	1	1	0	0
5	1	NA	1	0	0	0	0	0		1	0	0	1	0	0	0
6	1	NA	1	0	0	0	0	0		1	0	0	1	1	1	0
7	0	6	1	0	0	0	0	0		0	1	0	1	0	0	0
7	1	NA	1	0	0	0	0	0		1	0	0	0	0	0	0
5	1	NA	1	0	0	0	0	0		1	0	0	1	0	0	0
6	1	NA	1	0	0	0	0	0		1	0	0	1	0	0	0
10	0	1	1	0	0	0	0	0		1	0	0	0	0	0	0
5	0	6	1	0	0	0	0	0		1	0	0	1	0	0	0
5	0	7	1	0	0	0	0	0		1	0	0	1	0	0	0
5	1	NA	1	0	0	0	0	0		1	0	0	1	1	0	0
6	0	6	1	0	0	0	0	0		1	0	0	1	0	0	0
8	1	NA	1	0	0	0	0	0		1	0	0	0	1	0	0
6	1	NA	1	0	0	0	0	0		1	0	0	0	1	0	0
11	0	3	1	0	0	0	0	0		1	0	0	1	0	0	0
10	1	NA	1	0	0	0	0	0		1	0	1	1	1	1	0
8	1	NA	1	0	0	0	0	0		1	0	0	1	1	1	0
9	1	NA	1	0	0	0	0	0		1	0	0	1	0	1	0
6	1	NA	0	0	0	0	0	0		1	0	0	1	1	0	0
8	1	NA	1	0	0	0	0	0		.a	.a	.a	.a	.a	.a	0
9	0	15	1	0	0	0	0	0		1	0	0	1	1	0	0
6	0	13	1	0	0	0	0	0		1	0	0	0	1	0	0
8	1	NA	0	0	0	0	1	0		1	0	0	1	1	0	0
5	0	2	1	0	0	0	0	0		1	0	0	0	1	0	0
6	1	NA	1	0	0	0	0	0		1	0	0	1	1	0	0
7	0	4	1	0	0	0	0	0		1	0	0	1	0	0	0
8	1	NA	0	0	0	0	1	0		1	0	0	1	0	0	0
5	0	10	1	0	0	0	0	0		1	0	0	1	0	0	0
5	1	NA	1	0	0	0	0	0		1	0	0	1	0	0	0
7	0	11	1	0	0	0	0	0		1	0	0	1	0	0	0
5	1	NA	1	0	0	0	0	0		1	0	0	1	0	0	0
10	0	12	1	0	0	0	0	0		1	0	0	0	0	0	0
5	1	NA	1	0	0	0	0	0		1	0	0	0	0	0	0
7	0	2	1	0	0	0	0	0		1	0	0	1	0	0	0
5	1	NA	1	0	0	0	0	0		0	0	0	1	0	0	0
5	1	NA	1	0	0	0	0	0		1	0	0	0	0	0	0
7	1	NA	0	0	0	0	1	0		1	0	0	0	1	0	0
5	0	2	0	0	0	0	0	1		0	0	0	1	0	0	0
11	0	14	0	0	0	0	0	1		1	0	0	0	0	0	0
8	0	2	1	0	0	0	0	0		1	1	0	1	1	1	0
8	0	2	1	0	0	0	0	0		1	0	1	1	0	1	0
6	1	NA	1	0	0	0	0	1		1	0	0	0	0	0	0
5	0	5	1	0	0	0	0	0		1	0	0	1	0	0	0
7	1	NA	1	0	0	0	0	0		1	0	0	1	0	0	0
6	0	4	1	0	0	0	0	0		1	0	0	0	0	0	0
5	.a	2	1	0	0	0	0	0		1	0	0	1	1	0	0
10	1	NA	1	0	0	0	0	0		1	0	0	0	0	0	0
5	1	NA	1	0	0	0	0	0		1	0	0	0	0	0	0
5	1	NA	1	0	0	0	0	0		1	0	0	0	0	0	0
8	0	8	1	0	0	0	0	0		1	0	0	0	1	0	0
7	0	1	1	0	0	0	0	0		0	0	0	1	0	0	0
7	1	NA	1	0	0	0	0	0		1	0	0	0	0	0	0
3	1	NA	1	0	0	0	0	1		1	0	0	1	1	1	0
2	1	NA	1	0	0	0	0	0		1	0	0	1	0	0	0
5	1	NA	1	0	1	1	0	1		1	0	0	1	1	1	0
6	1	NA	1	0	1	1	0	1		1	0	0	1	0	0	0
3	1	NA	1	0	0	1	0	1		1	0	0	1	1	1	0
5	1	NA	1	0	0	1	0	1		1	0	0	1	1	1	0
7	1	NA	1	0	1	1	0	1		1	0	0	1	1	1	0
5	1	NA	1	0	0	1	0	1		1	0	0	1	1	1	0
5	1	NA	1	0	0	1	0	1		1	0	0	1	1	1	0
6	1	NA	1	0	1	1	0	1		1	0	0	1	1	1	0
4	1	NA	0	0	0	1	0	1		1	0	0	1	1	1	0
5	1	NA	1	0	0	1	0	1		1	0	0	1	1	1	0
7	1	NA	1	0	0	1	0	1		1	0	0	1	1	1	0
5	1	NA	1	0	0	1	0	1		1	0	0	1	1	0	0
7	1	NA	1	0	1	1	0	1		1	0	0	1	1	1	0
7	1	NA	1	0	0	1	0	1		1	0	0	1	1	1	0
5	1	NA	1	0	1	1	0	1		1	0	0	1	1	1	0
5	1	NA	1	0	1	1	0	1		1	0	0	1	1	1	0
4	1	NA	1	0	1	1	0	1		1	0	0	1	1	1	0
6	1	NA	1	0	1	1	0	1		1	0	0	1	1	1	0
7	1	NA	1	0	1	1	0	1		1	0	0	1	1	1	0
7	1	NA	1	0	1	1	0	1		1	0	0	1	1	1	0
6	1	NA	1	0	1	1	0	1		1	0	0	1	1	1	0
5	1	NA	1	0	0	1	0	1		1	0	0	1	1	1	0
4	1	NA	1	0	1	1	0	1		1	0	0	1	1	1	0
4	1	NA	1	0	0	0	0	0		1	0	0	1	1	1	0
6	1	NA	1	0	0	0	0	0		1	0	0	1	0	1	0
3	1	NA	1	0	0	1	0	1		1	0	0	1	1	1	0
6	1	NA	1	0	1	1	0	1		1	0	0	1	1	1	0
5	1	NA	1	0	1	1	0	1		1	0	0	1	1	1	0
6	1	NA	1	0	1	1	0	0		1	0	0	1	1	1	0
7	1	NA	1	0	0	0	0	0		1	0	0	1	1	0	0
9	1	NA	1	0	0	0	0	0		1	0	0	1	1	1	0
7	1	NA	0	1	1	0	1	0		1	0	0	1	1	1	0
5	1	NA	1	0	1	1	0	1		1	0	0	1	1	1	0
6	1	NA	1	0	1	0	0	1		1	0	0	1	1	1	0
5	1	NA	1	0	1	1	0	1		1	0	0	1	1	1	0
6	1	NA	1	0	1	1	0	1		1	0	0	1	1	1	0
8	1	NA	1	0	1	1	1	1		1	0	0	1	1	1	0
7	1	NA	1	0	1	1	0	1		1	0	0	1	0	1	0
5	1	NA	1	0	0	1	0	1		1	0	0	1	1	1	0
8	1	NA	1	0	0	1	0	1		1	0	0	1	0	0	0
4	1	NA	1	0	0	0	0	0		1	0	0	1	1	1	0
6	1	NA	1	0	1	1	0	1		1	0	0	1	1	1	0
5	1	NA	1	0	0	1	1	1		1	0	0	1	1	1	0
6	1	NA	1	0	1	1	0	1		1	0	0	1	0	0	0
11	1	NA	1	0	0	1	0	1		1	0	0	1	1	1	0
5	1	NA	1	0	0	1	0	1		1	0	0	1	1	1	0
5	1	NA	1	0	1	1	0	1		0	0	0	0	0	0	0
6	1	NA	1	0	0	1	0	1		1	0	0	1	1	1	0
7	1	NA	1	0	0	0	0	1		1	0	0	1	1	1	0
6	1	NA	1	0	1	1	0	1		1	0	0	1	1	1	0
7	1	NA	1	0	0	1	0	0		1	0	0	1	0	1	0
6	1	NA	1	0	1	1	0	1		1	0	0	1	1	1	0
4	1	NA	1	0	1	1	0	1		1	0	0	1	1	1	0
6	1	NA	0	1	1	0	1	0		1	0	0	1	0	0	0
7	1	NA	1	0	0	1	0	1		1	0	0	1	0	1	0
7	1	NA	1	0	1	1	0	0		1	0	0	1	1	1	0
7	1	NA	1	0	1	0	1	1		1	0	0	1	1	1	0
5	1	NA	1	0	0	0	0	0		1	0	0	1	1	1	0
8	1	NA	1	0	0	1	0	1		1	0	0	1	1	1	0
10	1	NA	1	0	1	1	0	1		1	0	0	1	1	1	0
5	1	NA	1	0	0	1	0	1		1	0	0	1	1	1	0
6	1	NA	1	0	0	1	0	0		1	0	0	1	0	1	0
5	1	NA	1	0	0	1	0	1		1	0	0	1	1	1	0
9	1	NA	1	0	0	1	0	1		1	0	0	1	1	1	0
6	1	NA	1	0	0	1	0	1		1	0	0	1	1	1	0
6	1	NA	1	0	0	1	0	1		1	0	0	1	0	1	0
8	1	NA	0	0	0	0	1	0		1	1	1	1	0	0	0
6	1	NA	1	0	0	1	1	0		1	0	0	0	1	1	0
5	1	NA	1	0	0	1	0	1		1	0	0	1	1	1	0
5	1	NA	1	0	0	1	0	1		1	0	0	1	0	1	0
6	1	NA	1	0	0	1	0	1		1	0	0	1	0	1	0
3	1	NA	1	0	0	0	1	1		1	0	0	1	0	1	0
3	1	NA	1	0	0	1	0	1		1	0	0	0	1	0	0
5	1	NA	1	0	0	1	0	1		1	0	0	1	0	1	0
5	1	NA	1	0	0	1	0	1		1	0	0	1	0	1	0
3	1	NA	1	0	0	1	0	1		1	0	0	1	0	1	0
3	1	NA	1	0	1	1	0	1		1	0	0	1	1	1	0
4	1	NA	1	0	0	1	0	1		1	0	0	1	0	1	0
3	1	NA	1	0	0	1	0	1		1	0	0	1	0	1	0
5	1	NA	1	0	0	1	0	1		1	0	0	1	0	0	.a
6	1	NA	1	0	0	1	0	1		1	0	0	1	0	1	0
7	1	NA	1	0	0	1	0	1		1	1	0	1	1	1	0
6	1	NA	1	0	0	1	0	1		1	0	0	1	0	1	0
4	1	NA	1	0	0	1	0	1		1	0	0	1	1	1	0
7	1	NA	0	0	1	0	1	0		1	0	0	1	0	1	0
7	1	NA	1	0	0	1	0	0		1	0	0	1	1	0	0
8	1	NA	1	0	0	1	0	0		1	0	0	1	1	0	0
9	1	NA	1	0	0	1	0	1		1	0	0	0	0	0	0
6	1	NA	1	0	0	1	1	0		1	0	0	1	0	1	0
9	1	NA	1	0	1	1	1	0		1	0	1	1	1	1	0
6	1	NA	1	0	0	1	0	1		1	0	0	1	0	0	0
5	1	NA	1	0	0	1	0	1		1	1	0	1	0	1	0
11	1	NA	1	0	1	1	0	0		1	0	0	1	1	1	0
10	1	NA	1	0	0	1	1	0		1	0	0	1	1	1	0
8	1	NA	1	0	0	1	0	1		1	0	0	1	1	0	0
6	1	NA	1	0	0	1	0	1		1	0	0	1	1	1	0
7	1	NA	1	0	0	1	0	1		1	0	0	1	0	1	0
6	1	NA	1	0	0	1	0	1		1	0	0	1	1	1	0
5	1	NA	1	0	1	1	0	1		1	0	0	1	1	1	0
5	1	NA	1	0	0	1	0	1		1	1	0	1	0	1	0
4	1	NA	1	0	0	1	0	1		1	0	0	1	1	1	0
7	1	NA	1	0	0	1	1	0		1	0	0	1	1	1	0
5	1	NA	1	0	1	0	1	0		1	0	0	0	0	1	0
7	1	NA	1	0	0	1	1	0		1	1	0	1	1	1	0
5	1	NA	1	0	0	1	1	0		1	0	0	1	0	0	0
11	1	NA	1	0	0	1	1	0		1	0	0	1	0	1	0
9	1	NA	1	0	1	1	0	0		1	0	0	1	0	1	0
4	1	NA	1	0	1	1	0	1		1	0	0	1	1	1	0
11	1	NA	0	0	1	1	0	0		1	0	0	1	0	1	0
10	1	NA	1	0	0	1	0	1		1	0	0	1	0	1	0
7	1	NA	1	0	0	1	0	1		1	0	0	1	0	1	0
13	1	NA	1	0	0	0	1	0		1	0	0	1	0	0	0
11	1	NA	1	0	0	1	0	0		1	0	0	1	0	1	0
9	1	NA	1	0	0	1	0	1		1	0	1	1	0	1	0
10	1	NA	1	0	0	1	0	1		1	1	0	1	0	1	0
13	1	NA	1	0	0	1	0	1		1	0	0	1	0	1	0
5	1	NA	1	0	0	0	0	0		1	1	1	1	0	0	0
2	1	NA	1	0	0	0	0	0		1	0	0	1	0	0	0
6	1	NA	1	0	0	0	0	0		1	1	0	1	0	0	0
3	1	NA	1	0	0	0	0	0		1	1	0	1	0	0	0
4	1	NA	1	0	0	0	0	1		1	1	0	1	0	0	0
5	1	NA	0	1	1	0	0	0		1	1	1	1	1	0	0
5	1	NA	1	0	1	1	1	0		1	1	0	1	1	0	0
6	1	NA	1	0	1	1	1	0		1	0	1	1	0	0	0
5	1	NA	1	0	1	1	0	1		1	1	1	1	1	0	0
7	1	NA	1	0	0	1	0	0		1	1	1	1	0	0	0
3	1	NA	1	0	0	1	0	0		1	1	1	1	0	0	0
5	1	NA	1	0	0	1	0	1		1	1	1	1	0	0	0
6	1	NA	1	0	0	1	0	1		1	1	1	0	0	0	0
6	1	NA	1	0	0	0	0	0		1	1	1	1	0	0	0
4	1	NA	1	0	0	0	0	1		1	1	1	1	0	0	0
5	1	NA	1	0	0	1	0	0		1	1	0	1	0	0	0
4	1	NA	1	0	1	0	0	1		1	1	1	1	0	0	0
8	1	NA	1	0	1	0	0	1		1	1	1	1	0	0	0
5	1	NA	1	0	0	0	0	0		1	0	0	0	0	0	0
7	1	NA	1	0	0	1	1	0		1	1	0	1	0	0	0
6	1	NA	1	0	0	0	0	0		1	0	0	0	0	0	0
3	1	NA	1	0	0	0	0	1		1	0	1	0	0	0	0
4	1	NA	1	0	0	0	0	1		1	1	1	1	0	0	0
3	1	NA	1	0	1	1	0	1		1	1	1	1	1	0	0
4	1	NA	1	0	0	1	0	1		1	0	0	1	0	0	0
5	1	NA	1	0	0	1	1	0		1	0	0	1	0	0	0
5	1	NA	1	0	0	1	0	0		1	0	0	1	0	0	0
8	1	NA	1	0	0	1	0	1		1	0	1	1	0	0	0
5	1	NA	1	0	0	0	0	0		1	1	0	1	0	1	0
5	1	NA	1	0	0	0	0	0		1	1	0	0	0	0	0
4	1	NA	1	0	0	0	0	0		1	1	0	1	0	0	0
7	1	NA	1	0	0	1	0	0		1	1	0	1	0	0	0
3	1	NA	1	0	1	0	0	0		1	1	1	1	1	1	0
6	1	NA	1	0	0	1	0	0		1	1	1	1	0	0	1
7	1	NA	1	0	1	0	0	0		1	1	1	1	1	0	0
6	1	NA	1	0	1	1	0	0		1	1	0	1	1	1	0
2	1	NA	0	0	0	0	0	0		1	1	1	1	0	0	0
5	1	NA	1	0	0	0	0	0		1	1	1	1	0	0	0
2	1	NA	1	0	0	0	0	0		1	1	1	1	0	0	0
5	1	NA	1	0	0	0	0	0		1	1	1	1	0	0	0
8	1	NA	1	0	0	0	0	1		1	1	1	1	0	0	0
6	1	NA	1	0	0	0	0	1		1	0	0	0	0	0	0
6	1	NA	1	0	0	0	0	1		1	0	0	1	0	0	0
6	1	NA	1	0	0	0	0	0		1	0	0	1	0	0	0
4	1	NA	1	0	0	1	1	0		1	1	1	1	1	1	0
7	1	NA	1	0	0	0	0	0		1	0	0	0	0	0	0
6	1	NA	1	0	0	0	0	0		1	0	0	0	0	0	0
7	1	NA	0	0	0	0	0	0		1	0	1	1	0	0	0
9	1	NA	1	0	0	1	0	1		1	0	0	1	1	1	0
4	1	NA	1	0	0	0	0	1		1	1	0	1	0	1	0
8	1	NA	1	0	0	1	0	1		1	0	0	1	0	0	0
5	1	NA	1	0	0	0	0	0		1	1	0	1	0	0	0
4	1	NA	1	0	0	1	0	0		1	1	0	1	0	1	0
4	1	NA	1	0	0	0	0	0		1	0	0	1	0	0	0
5	1	NA	1	0	0	1	0	0		1	1	0	1	0	1	0
5	1	NA	1	0	0	1	1	0		1	1	0	1	0	1	0
9	1	NA	1	0	0	0	1	0		1	1	0	1	0	1	0
5	1	NA	1	0	0	0	1	0		1	1	0	1	0	1	0
6	1	NA	1	0	0	0	0	0		1	1	0	1	0	0	0
3	1	NA	1	0	0	0	0	0	CHIEF	1	0	0	1	0	0	0
4	1	NA	1	0	0	1	0	1		1	1	0	1	0	0	0
4	1	NA	1	0	0	0	0	0		1	1	0	1	0	0	0
6	1	NA	1	0	0	0	0	0	SPLA	0	0	0	0	0	0	0
3	1	NA	1	0	0	0	0	0		1	0	1	0	0	0	0
3	1	NA	1	0	0	0	0	0		1	0	0	0	0	0	0
7	1	NA	1	0	0	0	1	0		1	0	1	1	0	0	0
4	1	NA	1	0	0	0	0	0		1	1	0	1	0	0	0
4	1	NA	1	0	0	0	0	0		1	1	0	1	0	0	0
5	1	NA	1	0	0	0	0	0		1	1	0	1	0	0	0
7	1	NA	1	0	0	0	0	0		1	1	0	1	0	0	0
6	1	NA	1	0	0	0	0	0		1	1	0	1	0	0	0
6	1	NA	1	0	0	0	0	0		1	1	0	1	0	0	0
6	1	NA	1	0	0	0	0	1		1	0	1	0	0	0	0
4	1	NA	1	0	1	0	0	1		1	1	0	1	1	1	0
5	1	NA	1	0	1	0	0	0		1	1	1	1	1	1	0
5	1	NA	1	0	0	0	0	0		1	0	0	0	0	0	0
7	1	NA	1	0	1	0	0	0		1	1	0	1	1	1	0
3	1	NA	1	0	1	1	0	0		1	1	1	1	1	1	0
1	1	NA	1	0	1	1	0	0		1	1	1	1	1	1	0
4	1	NA	1	0	1	0	0	0		1	1	1	1	1	0	0
4	1	NA	1	0	0	0	0	0		1	1	0	1	1	0	0
6	1	NA	1	0	1	1	0	0		1	1	0	1	0	0	0
5	1	NA	1	0	0	0	0	0		1	1	0	1	1	0	0
3	1	NA	1	0	0	0	1	0		1	1	0	1	0	0	0
4	1	NA	1	0	0	1	0	0		1	1	1	1	0	0	0
4	1	NA	1	0	0	0	0	0		1	1	0	1	0	0	0
4	1	NA	1	0	0	0	1	0		1	0	0	1	0	0	0
6	1	NA	1	0	1	0	1	0		1	0	0	0	0	0	0
5	1	NA	1	0	0	0	1	0		1	0	0	1	0	0	0
7	1	NA	1	0	0	0	1	0		1	0	0	1	0	0	0
6	1	NA	1	0	0	0	0	1		1	0	0	0	0	0	0
6	1	NA	1	0	0	0	0	0		1	0	0	0	0	0	0
2	1	NA	1	0	0	0	0	0		1	0	0	0	0	0	0
2	1	NA	1	0	0	0	0	0		1	0	0	0	0	0	0
5	1	NA	1	0	0	0	0	0		1	0	0	0	0	0	0
6	1	NA	1	0	0	0	0	0		1	0	0	0	0	0	0
8	1	NA	1	0	0	0	1	0		1	0	0	0	0	0	0
3	1	NA	1	0	0	0	0	0		1	1	0	0	0	0	0
6	1	NA	1	0	0	0	0	0		1	1	1	1	0	0	0
9	1	NA	1	0	0	0	0	0		1	1	0	1	0	0	0
5	1	NA	0	0	0	0	0	0		1	0	0	0	0	0	0
3	1	NA	1	0	0	0	0	0		1	0	0	0	0	0	0
7	1	NA	1	0	0	0	0	0		1	0	0	1	0	1	0
6	1	NA	1	0	1	0	0	0		1	0	0	0	1	0	0
5	1	NA	1	0	0	0	0	0		0	0	1	1	0	1	0
8	1	NA	1	0	0	0	0	0		1	0	0	1	1	0	0
5	1	NA	1	0	0	0	0	1		1	0	0	1	0	0	0
9	1	NA	1	0	1	0	1	0		1	0	1	1	1	0	0
7	1	NA	1	0	1	0	1	0		1	0	1	1	1	1	0
3	1	NA	1	0	0	0	0	1		1	0	0	1	1	1	0
6	1	NA	1	0	1	1	0	1		1	0	0	1	1	1	0
5	1	NA	1	0	1	0	1	0		1	0	0	1	1	1	0
6	1	NA	1	0	0	0	1	0		1	0	0	1	1	0	0
5	1	NA	1	0	1	1	1	0		0	1	1	1	1	0	0
4	1	NA	1	0	0	0	0	0		0	0	0	0	0	0	0
4	1	NA	1	0	0	0	1	0		0	0	0	1	0	0	0
4	1	NA	1	0	0	0	1	0		1	1	1	1	0	1	0
5	1	NA	0	0	0	0	1	0		1	1	1	1	1	1	0
6	1	NA	0	0	0	0	1	0		1	1	1	1	1	0	0
5	1	NA	1	0	0	1	0	1		1	1	0	1	1	0	0
5	1	NA	1	0	0	1	0	1		1	1	1	1	1	1	0
7	1	NA	1	0	0	0	1	0		1	1	1	1	1	0	0
5	1	NA	1	0	0	1	0	1		1	1	1	1	1	0	0
7	1	NA	1	0	0	1	0	1		1	1	1	1	1	0	0
8	1	NA	1	0	0	1	0	0		1	1	1	1	1	0	0
3	1	NA	1	0	0	1	0	1		1	1	1	1	0	0	0
4	1	NA	1	0	0	1	0	1		1	1	1	1	1	0	0
8	1	NA	1	0	0	1	0	1		1	1	1	1	1	0	0
6	1	NA	0	0	0	0	1	0		1	1	1	1	1	0	0
5	1	NA	1	0	0	1	0	1		1	1	1	1	0	0	0
6	1	NA	1	0	0	1	0	1		1	1	1	1	1	0	0
5	1	NA	0	0	0	0	1	0		1	0	1	0	1	0	0
7	1	NA	1	0	0	1	0	1		1	1	0	1	1	0	0
8	1	NA	1	0	0	1	0	0		1	1	1	1	1	0	0
7	1	NA	0	0	0	0	1	0		1	1	1	1	1	0	0
6	1	NA	1	0	0	1	0	1		1	1	1	1	1	0	0
8	1	NA	1	0	0	1	0	0		1	1	1	1	1	0	0
5	1	NA	1	0	0	1	0	0		1	1	1	1	1	0	0
4	1	NA	1	0	0	0	1	0		1	1	1	1	1	0	0
7	1	NA	0	0	0	0	1	0		1	1	1	1	1	0	0
7	1	NA	1	0	0	0	1	0		1	1	1	1	1	0	0
7	1	NA	1	0	0	0	1	0		1	1	1	1	1	1	0
7	1	NA	1	0	0	1	0	1		1	1	1	1	1	0	0
6	1	NA	1	0	0	1	0	1		1	1	1	1	1	0	0
6	1	NA	1	0	0	1	0	1		1	1	1	1	1	0	0
8	1	NA	1	0	0	1	0	0		1	1	1	1	1	0	0
7	1	NA	1	0	0	1	0	1		1	1	1	1	1	0	0
6	1	NA	1	0	0	1	0	1		1	1	1	1	1	0	0
6	1	NA	1	0	0	1	0	0		1	1	1	1	1	0	0
6	.a	11	1	0	0	1	0	0	0	1	1	1	1	1	0	0
7	1	NA	0	0	0	0	1	0		1	1	1	1	1	0	0
4	1	NA	0	0	0	0	1	0		1	1	1	1	1	0	0
6	1	NA	1	0	0	1	0	1		1	1	1	1	1	0	0
5	1	NA	1	0	0	1	0	1		1	1	1	1	1	0	0
7	1	NA	0	0	0	0	1	0		1	1	1	1	1	0	0
6	1	NA	0	0	0	1	0	1		1	1	1	1	1	0	0
8	1	NA	1	0	0	1	0	0		1	1	1	1	1	0	0
4	1	NA	1	0	0	1	0	1		1	1	1	1	1	0	0
6	1	NA	1	0	0	1	0	1		1	0	1	1	1	0	0
6	1	NA	0	0	0	0	1	0		1	1	1	1	1	0	0
6	1	NA	1	0	0	1	0	1		1	1	1	1	1	0	0
5	1	NA	0	0	0	0	1	0		1	1	1	1	1	0	0
6	1	NA	1	0	0	1	0	1		1	1	1	1	1	0	0
5	1	NA	1	0	0	1	0	1		1	1	1	1	1	0	0
8	1	NA	1	0	0	1	0	1		1	1	1	1	1	0	0
7	1	NA	1	0	0	0	1	0		1	1	1	1	1	0	0
7	1	NA	0	0	0	0	1	0		1	1	1	1	0	0	0
6	1	NA	1	0	0	1	0	1		1	0	1	1	0	0	0
6	1	NA	1	0	0	1	0	0		1	0	1	1	0	0	0
7	1	NA	1	0	0	1	0	1		1	1	1	1	1	0	0
3	1	NA	1	0	0	1	0	0		1	1	1	1	1	0	0
5	1	NA	1	0	0	1	0	1		1	1	1	1	1	0	0
7	1	NA	1	0	0	1	0	0		1	1	1	1	1	0	0
5	1	NA	0	0	0	0	1	0		1	1	1	1	1	0	0
7	1	NA	1	0	0	1	0	0		1	1	1	1	1	0	0
8	1	NA	0	0	0	0	1	0		1	0	1	1	0	0	0
7	1	NA	1	0	0	1	0	0		1	1	1	1	0	0	0
7	1	NA	1	0	0	1	0	0		1	0	0	1	1	0	0
6	1	NA	1	0	0	0	0	0		1	0	0	1	1	0	0
6	1	NA	1	0	0	1	0	0		1	0	1	1	0	0	0
8	1	NA	1	0	0	1	0	0		1	1	1	1	1	1	0
3	1	NA	1	0	0	1	0	0		1	0	1	1	0	0	0
7	1	NA	0	0	0	0	1	0		1	1	0	1	1	0	0
6	1	NA	1	0	0	1	0	0		1	1	0	1	0	0	0
6	1	NA	0	0	0	0	1	0		1	0	0	1	1	0	0
8	1	NA	1	0	0	1	0	0		1	0	1	1	0	0	0
5	1	NA	1	0	0	1	0	0		1	0	0	1	1	0	0
5	1	NA	1	0	0	1	0	0		1	0	0	1	1	0	0
6	1	NA	1	0	0	1	0	0		1	1	1	1	1	0	0
5	1	NA	1	0	0	1	0	0		1	0	1	1	0	1	0
6	1	NA	1	0	0	1	0	0		1	1	1	1	1	0	0
8	1	NA	1	0	0	1	0	0		1	1	1	1	0	0	0
4	1	NA	1	0	0	1	0	0		1	0	1	1	1	0	0
5	1	NA	1	0	0	1	0	0		1	1	1	1	0	0	0
5	1	NA	1	0	0	1	0	0		1	0	0	1	1	0	0
5	1	NA	1	0	0	1	0	0		1	0	1	1	0	0	0
7	1	NA	0	0	0	0	1	0		1	0	0	1	1	0	0
4	1	NA	1	0	0	1	0	0		1	1	1	1	0	0	0
8	1	NA	1	0	0	1	0	0		1	0	1	1	0	0	0
7	1	NA	1	0	0	1	0	0		1	0	1	1	0	0	0
6	1	NA	0	0	0	0	1	0		1	0	1	1	0	0	0
8	1	NA	1	0	0	1	0	0		1	0	1	1	1	0	0
9	1	NA	1	0	0	1	0	0		1	0	1	1	1	0	0
9	1	NA	1	0	0	1	0	0		1	0	0	1	0	0	0
7	1	NA	0	0	0	0	1	0		1	0	1	1	1	1	0
8	1	NA	0	0	0	0	1	0		1	0	1	1	1	0	0
6	1	NA	1	0	0	1	0	0		1	0	0	1	0	0	0
7	1	NA	0	0	0	0	1	0		1	0	0	1	0	0	0
10	1	NA	0	0	0	1	0	0		1	1	1	1	0	0	0
13	1	NA	1	0	0	1	0	0		1	0	0	1	1	0	0
6	1	NA	1	0	0	1	0	0		1	0	1	1	1	0	0
6	1	NA	1	0	0	1	0	0		1	0	1	1	1	0	0
6	1	NA	1	0	0	1	0	0		1	0	1	1	1	0	0
7	1	NA	0	0	0	0	1	0		1	1	1	1	1	0	0
7	1	NA	1	0	0	1	0	0		1	0	1	1	1	0	0
6	1	NA	1	1	0	0	1	0		1	1	1	1	1	0	0
8	1	NA	1	0	0	1	0	0		1	0	0	1	0	0	0
7	1	NA	0	0	0	0	1	0		1	0	0	1	0	0	0
7	1	NA	1	0	0	1	0	0		1	0	0	1	1	0	0
7	1	NA	0	0	0	0	1	0		1	0	0	1	0	0	0
9	1	NA	0	0	0	0	1	0		1	0	0	1	0	0	0
7	1	NA	1	1	0	0	1	0		1	0	0	1	0	0	0
5	1	NA	0	0	0	0	1	0		1	0	1	0	0	0	0
6	1	NA	0	0	0	0	1	0		1	0	0	0	0	0	0
7	1	NA	1	0	0	1	0	0		1	0	1	1	0	0	0
6	1	NA	1	0	0	1	0	0		1	0	1	1	0	0	0
8	1	NA	0	0	0	0	1	0		1	1	0	1	0	0	0
8	1	NA	0	0	0	1	0	0		1	1	1	1	0	0	0
9	1	NA	0	0	0	0	1	0		1	1	1	1	0	0	0
7	1	NA	1	0	0	1	0	0		1	0	0	1	0	0	0
6	1	NA	0	0	0	0	1	0		0	1	0	0	0	0	0
7	1	NA	1	0	0	1	0	0		1	1	0	1	0	1	0
7	1	NA	0	0	0	0	1	0		1	0	0	1	0	0	0
6	1	NA	0	0	0	0	1	0		1	0	0	1	0	0	0
4	1	NA	0	0	1	0	0	0		1	0	1	1	0	0	0
8	1	NA	1	0	0	0	0	0		1	0	1	1	0	0	0
7	1	NA	1	0	0	1	0	0		1	0	0	1	1	0	0
5	1	NA	0	0	0	0	1	0		1	1	1	1	1	0	0
6	1	NA	1	0	0	1	0	0		1	0	0	1	1	0	0
5	1	NA	1	0	0	1	0	0		1	0	0	0	0	0	0
7	1	NA	1	0	0	1	0	0		1	0	0	0	0	0	0
6	1	NA	0	0	0	0	1	0		1	0	0	1	0	0	0
6	1	NA	1	0	0	1	0	0		1	0	0	1	1	0	0
6	1	NA	1	0	0	1	0	0		1	0	0	1	0	0	0
6	1	NA	1	0	0	1	0	0		1	0	0	1	0	0	0
5	1	NA	1	0	0	1	0	0		1	0	1	1	0	0	0
6	1	NA	0	0	0	1	0	0		1	0	1	1	0	0	0
6	1	NA	1	0	0	0	0	0		1	0	0	0	0	0	0
7	1	NA	1	0	0	1	0	0		1	0	0	1	0	0	0
7	1	NA	1	0	0	0	1	0		1	0	0	0	0	0	0
6	1	NA	0	0	0	0	1	0		1	0	0	0	0	0	0
6	1	NA	0	0	0	0	1	0		1	0	0	1	0	0	0
6	1	NA	1	0	0	0	0	0		1	0	0	1	0	0	0
3	1	NA	1	0	0	1	0	0		1	0	0	1	0	0	0
5	1	NA	1	0	0	1	0	0		1	0	0	1	1	0	0
4	0	2	0	0	0	0	1	0		1	0	0	0	0	0	0
5	1	NA	0	0	0	0	1	0		1	0	0	0	0	0	0
8	1	NA	1	0	0	1	0	0		0	0	0	1	0	0	0
3	1	NA	1	0	0	1	0	0		0	0	0	1	0	0	0
3	1	NA	1	0	0	1	0	0		0	0	0	1	1	0	0
6	1	NA	1	0	0	1	0	0		0	0	0	1	1	0	0
4	1	NA	1	0	0	1	0	0		0	0	0	1	1	0	0
6	1	NA	1	0	0	1	0	0		1	0	0	1	1	0	0
10	1	NA	1	0	0	1	0	0		0	0	0	1	1	0	0
6	1	NA	1	0	0	1	0	0		0	0	0	1	1	0	0
7	1	NA	1	0	0	1	0	0		0	0	0	1	1	0	0
6	1	NA	1	0	0	1	0	0		0	0	0	1	0	0	0
5	1	NA	1	0	0	1	0	0		1	0	0	0	1	0	0
5	1	NA	1	0	0	1	0	0		0	0	0	1	1	0	0
12	1	NA	1	0	0	1	0	0		0	0	0	1	0	0	0
8	1	NA	1	0	0	1	0	0		0	0	0	1	1	0	0
7	1	NA	1	0	0	1	0	0		0	0	0	1	1	0	1
7	1	NA	0	0	0	1	0	0		0	0	0	1	0	0	0
5	1	NA	0	0	0	1	0	0		0	0	0	1	0	0	0
5	1	NA	0	0	0	1	0	0		0	0	0	1	1	0	0
3	1	NA	1	0	0	1	0	0		0	0	0	1	1	0	0
3	1	NA	1	0	0	1	0	0		0	0	0	1	0	0	0
6	1	NA	1	0	0	1	0	0		1	0	0	1	0	0	0
5	1	NA	1	0	0	1	0	0		1	0	0	1	0	0	0
5	1	NA	1	0	0	1	0	0		0	0	0	1	0	0	0
6	1	NA	0	0	1	0	0	0		0	0	0	1	1	0	0
8	1	NA	1	0	0	1	0	0		0	0	0	1	1	0	0
10	1	NA	1	0	0	1	0	0		1	0	0	0	1	0	0
7	1	NA	1	0	0	1	0	0		1	0	0	1	0	0	0
5	1	NA	1	0	0	1	0	0		0	0	0	0	1	0	0
7	1	NA	1	0	0	1	0	0		0	0	0	1	0	0	0
6	1	NA	1	0	0	1	0	0		0	0	0	1	1	0	0
7	1	NA	1	0	0	1	0	0		0	0	0	1	1	0	0
9	1	NA	1	0	0	1	0	0		1	0	0	1	0	0	0
7	1	NA	1	0	0	1	0	0		0	0	0	1	0	0	0
5	1	NA	1	0	0	1	0	0		0	0	0	1	1	0	0
8	1	NA	1	0	0	1	0	0		0	0	0	0	1	0	0
5	1	NA	1	0	0	1	0	0		0	0	0	0	1	0	0
7	1	NA	1	0	0	1	0	0		0	0	0	1	1	0	0
4	1	NA	1	0	0	1	0	0		0	0	0	0	1	0	0
6	1	NA	1	0	0	1	0	0		0	0	0	1	1	0	0
5	1	NA	1	0	0	1	0	0		0	0	0	1	0	0	0
2	1	NA	1	0	0	1	0	0		0	0	0	1	1	0	1
9	1	NA	1	0	0	1	0	0		0	0	0	1	1	0	0
7	1	NA	1	0	0	1	0	0		0	0	0	1	0	0	0
5	1	NA	1	0	0	1	0	0		0	0	0	1	0	0	0
6	1	NA	1	0	0	1	0	0		0	0	0	1	1	0	0
10	1	NA	1	0	0	1	0	0		0	0	0	1	1	0	0
8	1	NA	1	0	0	1	0	0		0	0	0	1	0	0	0
7	1	NA	1	0	0	1	0	0		0	0	0	0	1	0	0
6	1	NA	1	0	0	1	0	0		0	0	0	1	0	0	0
5	1	NA	1	0	0	1	0	0		0	0	0	1	0	0	0
6	1	NA	1	0	0	1	0	0		0	0	0	1	0	0	0
6	1	NA	1	0	0	1	0	0		1	0	0	1	0	0	0
5	1	NA	1	0	0	1	0	0		1	0	0	1	1	0	0
8	1	NA	1	0	0	1	0	0		0	0	0	1	0	0	0
10	1	NA	1	0	0	1	0	0		1	0	0	1	0	0	0
[truncated: 403 more rows]
