# Supplementary material for: Impact of annual community-directed treatment with ivermectin on the incidence of epilepsy in Mvolo, a two-year prospective study
Source: PLoS Negl Trop Dis. 2024 Mar 21;18(3):e0012059. doi: 10.1371/journal.pntd.0012059 (PMC10986994; doi:10.1371/journal.pntd.0012059)
Supplement: S5 Dataset — (CSV) [file pntd.0012059.s005.csv]

Age	Sex	PresentDuringInterview	Blindness	SkinItching	IvermectinIntake2019
36	1	1	0	0	1
55	1	1	1	0	1
60	2	1	0	1	1
65	1	1	0	0	1
39	2	1	0	0	1
50	2	1	0	0	1
66	1	1	0	0	1
55	1	1	0	1	1
60	2	1	0	0	0
58	1	1	1	1	1
34	2	1	0	1	1
30	1	1	0	1	1
41	2	1	0	1	1
40	1	1	0	0	1
33	2	1	0	1	1
71	2	1	0	0	1
48	1	1	0	0	1
40	2	1	1	1	1
44	2	1	0	0	1
60	1	2	0	0	0
48	1	1	0	0	1
75	1	1	0	0	1
32	1	1	0	0	0
62	1	1	0	0	1
34	1	1	0	1	1
42	2	1	1	1	1
28	2	1	0	0	1
28	2	1	0	1	1
71	1	1	1	0	1
38	2	1	0	1	1
32	2	1	0	1	1
57	1	2	0	0	0
38	1	1	0	0	0
38	1	1	0	0	1
38	1	1	0	0	1
41	1	1	1	1	1
40	1	1	0	0	1
64	1	1	0	0	0
61	1	1	0	0	1
55	1	1	0	1	1
24	2	1	0	0	0
33	2	1	0	0	0
24	1	1	0	0	1
51	1	1	0	1	1
38	1	1	0	0	1
38	2	1	0	0	1
58	2	1	0	1	1
58	2	1	0	0	1
44	1	1	0	0	1
22	2	1	0	0	0
20	1	1	0	0	0
23	1	1	0	1	1
35	1	1	0	1	0
40	1	1	0	0	1
39	2	1	0	0	0
30	2	1	0	0	0
45	1	1	0	0	0
62	1	1	0	0	1
40	1	1	0	0	1
57	1	1	0	0	1
32	1	1	0	0	1
43	1	1	1	1	1
39	2	1	0	1	1
53	1	1	0	0	1
35	2	1	0	0	1
36	1	1	0	0	1
48	1	1	0	0	1
48	1	1	0	1	1
45	2	1	0	0	1
38	2	1	0	1	0
30	2	1	0	0	1
58	2	1	0	0	1
29	2	1	0	1	1
37	1	1	0	1	1
37	1	1	0	1	1
28	2	1	0	1	1
52	1	1	0	1	1
30	1	1	0	0	1
66	1	1	1	1	1
31	2	1	0	1	1
40	1	1	0	1	0
50	1	1	0	0	1
38	1	1	0	1	1
58	1	1	0	0	1
40	1	1	0	1	1
39	1	1	0	1	1
47	2	1	0	0	1
46	1	1	1	1	1
49	1	1	0	0	1
50	1	1	0	0	1
29	1	1	0	0	0
31	2	1	1	1	1
31	2	1	0	1	1
28	1	1	0	1	0
47	1	1	0	0	1
29	1	1	0	1	1
37	1	1	0	1	1
56	1	1	0	0	1
45	1	1	0	0	1
60	1	1	1	1	1
30	2	1	0	0	0
53	1	1	1	1	1
70	2	1	0	0	1
43	2	1	1	1	1
44	2	1	1	1	1
34	1	1	0	0	1
41	1	1	0	0	1
29	1	1	0	0	1
32	1	1	0	1	1
38	1	1	0	0	1
40	1	1	0	0	0
71	1	1	0	0	0
55	1	1	0	0	1
45	1	1	1	0	1
44	2	1	1	0	1
31	1	1	0	0	0
40	1	1	0	0	1
58	1	1	0	0	1
44	2	1	0	0	1
78	1	1	1	1	1
38	1	1	0	0	1
49	1	1	1	0	1
49	2	1	0	0	1
40	1	1	0	1	1
40	1	1	0	0	1
44	1	1	0	0	1
49	1	1	0	0	1
49	1	1	1	1	1
40	1	1	1	0	1
39	2	1	0	1	1
39	1	1	0	0	1
39	1	1	0	0	1
55	1	1	1	0	1
49	2	1	0	1	1
39	2	1	0	0	0
36	1	1	0	0	1
49	1	1	0	0	1
40	1	1	1	1	1
45	1	1	0	0	1
42	1	1	0	1	1
34	1	1	0	0	0
52	1	1	0	0	1
39	1	1	1	1	1
66	1	1	0	0	1
49	1	1	0	0	1
42	1	1	0	0	1
40	1	1	0	0	1
40	1	1	0	0	1
40	2	1	1	0	1
45	1	1	0	0	1
39	1	1	0	0	1
39	2	1	0	0	1
56	1	1	0	0	1
40	1	1	0	0	1
45	1	1	0	0	1
29	1	1	0	0	1
28	1	1	0	0	0
50	1	1	0	0	1
29	1	1	0	0	0
42	1	1	0	0	0
45	1	1	0	1	1
42	1	1	0	0	1
42	1	1	0	0	1
40	1	1	0	1	1
45	1	1	0	0	1
42	1	1	0	1	1
54	1	1	0	0	1
40	1	1	0	0	1
30	1	1	0	1	1
79	1	1	0	0	1
59	1	1	0	1	1
45	1	1	0	0	1
32	1	1	0	0	1
22	1	1	0	0	1
28	1	1	0	0	1
75	1	1	0	0	1
48	1	1	0	0	1
35	1	1	0	1	1
22	1	1	0	0	1
29	1	1	0	1	1
29	1	1	0	0	1
39	1	1	0	0	1
55	1	1	0	0	1
38	1	1	0	1	1
40	1	1	0	1	1
30	1	1	0	1	1
43	1	1	0	0	1
30	1	1	0	1	1
42	1	1	0	1	1
32	2	1	0	1	1
32	2	1	0	0	1
39	1	1	0	1	1
59	1	1	0	0	1
29	1	1	0	1	1
29	1	1	0	1	1
32	1	1	0	1	1
37	1	1	0	1	1
29	1	1	0	0	1
49	1	1	0	0	0
39	1	1	0	1	1
52	1	1	1	0	1
59	1	1	0	0	1
25	1	1	0	1	1
35	2	1	0	0	1
40	1	1	0	0	1
30	1	1	0	0	1
38	1	1	0	0	1
42	1	1	0	0	1
36	1	1	0	0	0
39	1	1	0	0	1
42	1	1	0	0	1
55	1	1	1	0	1
42	1	1	0	0	0
30	1	1	0	0	1
27	1	1	0	0	0
39	1	1	0	1	1
48	1	1	1	0	0
42	1	1	0	1	1
42	1	1	1	1	1
25	1	1	1	1	1
45	1	1	0	1	1
33	1	1	0	0	1
28	1	1	0	0	0
48	1	1	0	0	1
36	1	1	0	0	0
38	1	1	0	0	0
39	2	1	0	0	1
38	1	1	0	0	1
43	1	1	0	0	0
42	1	1	0	1	1
34	1	1	0	1	1
50	1	1	0	1	1
29	2	1	0	0	0
45	1	2	0	1	1
50	1	2	0	0	0
40	1	1	0	1	1
50	1	2	0	0	0
40	1	1	0	1	1
35	1	1	0	1	1
26	1	1	0	1	1
28	1	2	0	1	1
60	1	1	0	1	1
45	1	1	0	1	1
48	1	1	0	1	1
48	1	1	0	0	0
50	1	2	0	1	1
45	1	1	0	1	1
56	1	2	0	0	0
48	1	1	0	0	0
38	1	1	0	1	1
19	1	1	0	0	1
40	2	1	0	0	0
40	1	1	1	1	1
65	1	1	1	1	1
42	1	1	0	0	1
55	1	1	0	1	1
67	1	1	1	1	1
65	1	1	1	1	1
34	1	1	0	1	1
40	1	1	0	1	1
40	1	1	0	1	1
40	1	1	0	1	1
55	1	1	1	0	1
41	1	1	0	1	1
55	1	1	0	1	1
60	1	1	0	0	1
48	1	1	1	1	0
28	1	1	0	0	1
50	1	1	0	0	0
40	1	1	0	1	1
39	1	1	0	1	1
40	1	1	0	1	1
55	2	1	1	1	1
60	1	1	0	1	1
48	1	1	0	1	1
65	1	2	0	1	1
48	1	1	0	0	1
45	1	2	0	1	1
40	1	1	0	0	0
65	1	1	0	0	0
65	1	1	0	1	1
45	1	1	0	0	0
40	1	1	0	0	0
48	1	1	0	1	1
12	2	2	0	1	1
48	1	1	0	0	1
48	1	1	0	0	0
28	1	1	0	1	1
38	1	1	0	1	1
38	1	1	0	1	1
24	1	1	0	0	0
30	1	2	0	0	1
45	1	1	0	1	1
40	1	1	0	1	1
48	1	1	0	0	0
55	1	1	0	1	1
55	1	1	0	0	1
48	1	1	0	1	1
55	1	1	0	0	1
56	1	1	0	1	1
39	2	1	0	0	0
45	1	1	0	1	1
60	1	1	0	1	1
50	1	1	1	1	1
65	1	1	1	1	1
28	1	1	0	0	1
56	2	1	0	0	1
48	1	1	1	1	1
60	2	1	0	1	1
27	1	1	0	0	0
55	1	1	0	1	1
61	1	1	0	0	1
40	1	1	0	1	1
32	1	1	0	1	1
50	1	1	0	1	1
33	1	1	0	1	1
45	1	1	0	1	1
70	1	1	1	1	1
38	1	1	1	1	1
33	1	1	0	1	1
28	1	1	0	1	1
45	1	1	0	1	1
65	1	1	1	1	1
45	1	1	0	1	1
40	1	1	0	1	1
50	1	2	0	0	0
45	1	1	0	1	1
50	2	2	0	1	1
50	1	1	1	1	1
55	1	1	0	1	1
40	1	1	0	1	1
53	1	1	0	1	0
47	2	1	0	1	1
45	1	1	0	1	1
54	1	1	0	1	0
55	1	1	0	1	1
35	1	1	0	0	1
40	1	1	0	0	1
45	2	2	0	1	1
55	1	1	0	1	1
49	1	1	0	1	1
55	1	1	0	1	0
39	1	1	0	1	1
44	1	1	0	0	1
38	1	1	0	0	1
40	2	1	1	1	1
55	1	1	0	0	1
40	1	1	0	0	1
40	1	1	0	0	1
30	1	1	0	0	0
50	1	1	0	0	1
40	2	1	0	0	1
55	1	1	0	0	1
50	1	1	0	0	1
36	1	1	0	1	0
38	1	2	0	0	1
36	1	1	0	0	1
45	1	2	0	0	1
40	1	1	0	1	1
40	2	1	0	0	1
39	1	1	0	1	1
40	2	1	0	1	1
55	1	2	0	1	1
60	1	2	0	1	1
45	1	1	0	0	0
40	1	1	1	0	0
30	1	1	0	1	1
40	1	1	0	1	0
63	1	1	0	0	1
40	1	1	0	0	0
45	1	1	0	0	1
45	1	2	0	0	1
42	1	1	0	0	1
55	1	1	0	1	1
31	1	1	0	0	1
45	1	1	0	1	1
65	1	2	0	0	1
60	1	2	1	0	1
35	1	1	0	0	0
32	1	1	0	0	1
35	1	1	0	0	1
50	1	2	0	0	1
45	1	2	0	0	1
70	1	2	0	0	1
80	1	1	0	0	1
42	1	1	0	0	0
49	1	2	1	0	0
38	1	2	0	0	1
42	1	2	0	0	0
70	1	2	0	0	1
48	1	2	1	0	1
60	1	1	1	0	1
75	1	1	0	0	1
40	1	2	0	0	1
50	1	2	0	0	1
19	1	1	0	0	1
38	1	1	0	1	1
35	1	2	0	0	0
70	1	1	1	1	1
42	1	1	0	0	1
40	1	2	1	0	1
22	1	1	0	0	0
55	1	1	0	0	1
45	1	1	0	0	1
40	1	2	0	0	1
70	1	2	0	0	1
45	1	2	0	0	1
39	1	2	0	1	1
52	1	2	0	0	1
80	1	2	1	0	1
40	1	2	0	0	1
60	1	2	1	1	1
39	1	2	1	1	1
50	1	2	0	0	1
45	1	1	0	1	1
48	1	2	1	1	1
45	1	2	1	0	1
60	1	2	0	1	1
80	1	2	0	0	1
26	1	2	0	0	1
38	1	1	0	0	1
38	1	1	0	0	1
35	1	1	0	0	1
20	1	2	0	0	1
45	1	1	0	0	1
35	1	1	0	0	1
39	1	2	0	0	1
31	1	1	0	0	1
30	1	2	0	0	1
34	1	1	0	0	1
33	1	1	0	0	1
38	1	1	0	0	1
27	1	1	0	0	0
41	1	1	0	0	0
40	1	2	0	0	0
32	1	1	0	0	1
80	1	1	0	0	0
36	1	2	0	0	0
39	1	1	0	0	0
39	1	2	0	0	0
80	1	2	0	0	0
39	1	2	0	0	0
25	2	2	0	0	0
32	1	1	0	0	1
25	1	2	0	0	1
65	1	2	1	0	1
35	1	1	0	0	1
48	1	2	1	0	1
50	1	2	0	0	1
40	1	1	0	0	1
62	1	2	1	0	1
70	1	2	0	0	1
80	1	2	0	0	1
38	1	2	0	0	1
35	1	1	0	0	1
28	1	2	0	0	1
75	1	2	0	0	1
70	1	1	0	0	1
35	1	1	0	0	1
40	1	1	0	0	1
60	1	2	0	0	1
44	1	1	0	0	1
26	1	1	0	0	1
60	1	1	0	0	1
70	1	1	1	0	1
45	1	1	1	0	1
55	2	1	1	1	1
22	1	1	0	0	0
38	1	1	0	0	1
38	1	2	0	0	1
30	1	2	0	0	1
28	2	1	0	0	1
25	1	1	0	0	1
38	1	2	0	0	1
40	1	1	0	0	1
59	1	1	0	0	1
45	1	1	1	0	1
60	1	2	0	0	1
35	1	1	0	0	1
50	1	2	0	0	1
12	2	2	0	0	1
45	1	2	0	0	1
52	1	2	0	0	1
60	1	1	0	0	1
70	1	1	0	0	1
40	1	1	0	0	1
50	1	1	1	1	1
30	1	1	0	0	1
30	1	2	1	0	1
40	1	2	0	0	1
45	1	1	1	0	1
30	1	2	0	0	1
72	1	1	1	0	1
25	1	2	0	0	1
30	1	2	1	1	1
22	1	2	0	0	1
38	1	1	0	0	1
70	1	1	1	0	1
30	1	1	0	0	1
45	1	1	0	0	1
40	1	1	0	0	1
39	1	1	0	0	1
29	1	1	0	1	1
35	1	2	0	0	1
50	1	2	0	0	1
90	2	1	1	0	0
49	1	1	0	1	1
80	1	2	0	1	1
57	1	1	0	0	1
70	1	1	0	1	1
75	2	1	0	1	1
12	1	2	0	1	1
30	1	2	0	1	1
18	1	1	0	1	1
80	1	1	0	1	1
85	1	1	1	1	1
29	1	1	0	1	1
35	1	2	0	1	1
80	1	1	1	0	1
50	1	2	0	1	1
39	1	1	0	1	0
29	1	1	0	1	1
50	1	1	0	1	1
50	1	1	0	1	1
36	1	1	0	1	1
35	1	2	0	1	1
56	1	1	0	1	1
35	1	1	0	1	1
39	1	1	0	1	1
45	1	1	0	1	1
46	1	1	0	1	1
30	1	1	0	1	0
40	1	1	0	1	1
28	1	1	0	1	1
30	1	1	0	1	1
50	1	1	0	1	1
40	1	1	0	1	1
55	1	1	0	1	1
40	1	2	0	1	1
50	1	1	0	1	1
29	1	2	0	1	1
50	1	1	0	1	1
23	1	1	0	1	1
40	1	2	0	1	1
50	1	2	0	1	0
39	1	2	0	1	1
22	1	2	0	1	1
32	1	1	0	1	1
79	1	1	0	1	1
30	2	1	0	1	1
32	1	1	0	1	1
56	1	1	0	1	1
54	1	1	0	0	1
30	1	1	0	1	1
28	1	1	0	1	1
62	1	1	0	0	1
25	1	1	0	1	1
30	1	1	0	1	1
88	1	1	0	1	1
39	1	2	0	1	1
48	1	1	0	1	0
54	1	1	0	1	0
80	1	1	0	1	1
74	1	1	0	1	1
62	1	1	0	1	1
40	1	1	0	1	0
45	1	1	0	1	1
30	1	1	0	1	1
45	1	2	0	1	0
39	1	1	0	1	0
80	1	1	0	1	1
40	2	1	0	1	0
60	1	1	0	1	0
25	1	1	0	1	0
79	1	1	1	1	1
80	1	1	0	1	1
85	2	1	1	1	1
55	2	1	0	1	1
57	1	1	0	1	1
39	1	1	0	1	1
75	1	1	0	1	1
30	2	1	0	1	0
25	2	1	0	0	0
30	2	1	0	1	1
23	2	1	0	1	1
6	1	1	0	1	1
32	1	1	0	1	1
36	1	1	0	1	1
45	2	1	0	1	1
73	1	1	0	1	1
45	1	1	0	0	1
50	1	1	0	0	1
45	1	2	0	0	1
54	1	1	0	0	1
95	1	1	0	1	1
36	1	2	0	1	1
50	1	2	0	0	1
45	1	1	0	0	1
40	1	2	0	0	1
35	1	1	0	0	1
29	1	1	0	0	1
20	2	1	0	1	0
45	1	1	0	1	1
45	1	1	0	1	1
54	1	1	0	0	1
39	1	1	0	1	1
39	1	2	0	1	1
32	1	2	0	1	1
40	1	1	0	1	0
22	2	1	0	1	0
36	1	1	0	1	0
49	1	1	0	1	0
39	1	1	0	1	0
20	2	1	0	1	0
46	2	1	0	1	1
40	2	1	0	1	0
48	1	1	0	1	0
40	2	1	0	1	0
12	2	2	0	1	0
55	1	2	0	0	1
40	2	2	0	0	1
20	1	1	0	0	1
55	1	1	0	0	0
45	1	1	0	0	0
75	1	1	0	0	0
75	1	2	0	0	0
62	1	1	1	0	0
65	1	1	0	0	0
55	1	1	0	0	1
70	1	1	0	0	1
60	1	1	0	0	1
38	2	1	0	0	1
35	2	1	0	0	1
37	2	1	0	0	1
35	1	2	0	0	1
35	1	2	0	0	1
45	1	2	0	0	1
37	2	1	0	0	0
46	1	1	0	0	1
46	1	2	0	0	1
38	1	1	0	0	1
45	1	2	0	0	1
35	1	2	0	0	1
32	1	2	0	0	1
32	1	1	0	0	1
46	1	1	0	0	1
45	1	2	0	0	1
60	1	2	0	0	0
55	1	2	0	0	1
24	1	1	0	0	0
35	1	1	0	0	1
65	2	1	0	0	1
65	1	1	0	0	1
30	2	1	0	1	0
40	1	1	0	0	1
45	1	2	0	0	1
35	2	2	0	0	1
42	1	2	0	0	0
38	2	2	0	0	0
34	2	1	0	0	0
65	1	2	0	0	1
38	1	1	0	0	0
41	1	1	0	0	1
39	1	1	0	0	1
42	1	1	0	0	1
45	1	2	0	0	1
55	1	2	0	0	0
45	1	2	0	0	0
39	1	2	0	0	1
84	1	1	0	1	1
34	1	2	0	0	1
45	1	2	0	0	1
18	2	1	0	0	1
33	1	1	0	0	0
37	1	2	0	0	1
33	1	1	1	0	1
55	1	1	0	0	0
50	1	1	0	0	0
36	1	1	0	0	1
42	1	1	0	0	0
35	1	2	0	0	0
55	1	2	0	0	1
40	1	2	0	0	1
45	2	1	0	0	0
46	1	1	0	0	1
35	1	1	0	0	1
30	1	1	0	0	1
35	2	1	0	0	1
38	1	1	0	0	1
55	1	1	0	0	1
55	1	1	0	0	1
41	1	1	0	0	1
52	1	1	0	1	1
45	1	2	0	0	1
52	1	2	0	0	1
32	1	2	0	0	1
45	1	2	0	0	0
26	2	1	0	0	1
65	1	2	0	0	1
33	1	2	0	0	1
65	1	1	1	0	1
35	2	1	0	0	1
23	2	1	0	0	1
35	1	1	0	0	1
65	1	1	0	0	1
50	2	1	0	0	1
35	1	1	0	0	1
35	1	1	0	0	1
45	1	2	0	0	0
70	1	1	0	0	1
25	2	1	0	0	1
65	1	1	0	1	0
38	1	2	0	0	0
32	1	2	0	0	0
30	1	1	0	0	0
50	1	2	1	0	1
37	1	1	0	0	0
12	2	2	0	0	1
26	1	1	0	0	1
75	1	1	0	0	0
55	1	2	0	0	1
62	1	1	0	0	1
70	1	2	0	0	0
70	1	1	0	0	0
60	1	1	0	0	1
45	1	1	0	0	0
45	1	2	0	0	1
50	2	1	0	1	1
60	1	2	0	1	0
32	1	1	0	1	1
83	1	1	0	1	1
50	1	1	0	1	1
50	1	1	0	1	1
40	1	1	0	1	1
40	2	1	0	1	1
40	2	1	0	1	0
40	1	1	0	1	0
80	2	1	1	1	1
45	1	1	0	1	1
60	1	1	1	1	1
40	2	1	0	1	1
32	2	1	0	1	1
18	2	1	0	1	1
75	1	1	1	1	1
60	1	1	0	0	1
56	1	1	0	1	1
30	2	1	0	1	0
50	1	1	0	1	1
35	2	1	0	1	1
40	1	1	0	1	1
25	2	1	0	1	1
28	2	1	0	1	1
40	1	1	0	0	1
30	1	1	0	1	1
40	1	1	0	1	1
40	1	1	0	1	1
60	1	1	0	1	1
30	1	1	0	1	1
40	1	1	0	1	1
40	1	1	0	1	1
28	1	1	0	1	1
22	2	1	0	0	1
40	1	1	0	1	1
35	1	1	0	1	1
30	1	1	0	1	1
30	1	1	0	0	0
35	1	1	0	1	1
37	1	1	0	1	1
63	1	1	1	0	1
38	1	1	0	1	1
44	1	1	0	1	1
35	1	1	0	1	1
27	2	1	0	1	1
28	2	1	0	1	0
23	2	1	0	1	1
80	2	1	0	1	1
28	2	1	0	1	0
30	2	1	0	1	0
40	1	1	0	1	1
40	1	1	1	1	1
40	2	1	0	1	1
50	1	1	0	1	0
60	1	1	1	1	1
40	1	1	0	1	1
50	1	1	1	1	1
28	2	1	0	1	0
85	1	1	1	1	1
80	1	1	1	1	1
33	2	1	0	1	0
60	1	1	0	1	1
20	2	1	0	0	0
40	2	1	0	1	0
40	2	1	0	1	1
30	2	1	0	1	1
28	2	1	0	1	1
40	1	1	0	1	1
25	1	1	1	1	1
40	1	1	0	1	1
30	1	1	0	1	1
30	2	1	0	1	1
49	1	1	0	1	1
54	1	1	0	1	1
28	2	1	0	1	0
42	1	1	0	1	1
50	1	1	0	0	0
45	1	1	1	0	1
40	1	1	0	0	1
45	1	2	0	0	0
42	1	1	0	0	0
60	2	1	0	1	1
22	2	1	0	1	1
40	1	1	0	1	1
30	2	1	0	1	1
40	2	1	0	1	0
60	2	1	0	1	1
36	2	1	0	1	1
56	1	1	0	1	1
87	2	1	1	1	1
47	1	1	0	1	1
25	2	1	0	1	0
30	2	1	0	1	0
70	2	2	1	1	1
39	1	1	0	1	1
40	2	1	0	1	1
80	2	1	1	1	0
50	2	1	1	1	0
40	1	1	0	0	0
50	2	1	0	1	1
34	2	1	0	0	1
65	1	1	0	0	1
70	2	2	0	0	1
53	2	1	0	0	1
45	1	2	0	0	1
71	2	1	0	0	1
48	1	1	0	0	1
39	2	1	0	0	1
40	2	1	0	0	1
42	1	1	0	0	1
45	1	2	1	0	1
35	1	1	0	0	1
88	1	1	1	0	1
61	2	1	0	0	1
53	2	1	1	0	1
36	1	1	0	0	1
45	1	1	0	0	1
52	1	1	1	0	1
65	1	2	0	0	1
48	1	1	0	0	0
35	1	1	0	0	1
29	1	1	0	0	1
45	1	1	0	0	0
47	2	1	0	0	1
29	1	1	0	0	1
33	1	2	0	0	0
28	1	1	0	0	1
29	1	1	0	0	1
43	1	1	0	0	1
57	2	1	0	0	1
41	1	1	0	0	1
39	1	1	0	0	1
52	2	1	0	0	1
49	2	1	0	0	1
41	1	2	0	0	0
40	2	1	0	0	1
35	2	1	0	0	1
35	1	2	0	1	1
45	1	1	0	0	1
45	1	2	0	0	1
27	1	1	0	0	1
33	1	2	0	0	1
39	1	1	0	0	1
70	2	1	1	0	1
62	1	1	0	0	1
29	1	2	0	0	1
65	1	1	0	0	1
54	1	1	1	0	1
38	1	2	0	0	1
60	2	1	0	0	1
29	1	1	0	0	1
49	2	1	0	0	1
29	2	1	0	0	1
40	1	1	0	0	1
48	1	1	0	0	1
49	2	1	0	1	1
25	1	1	0	0	1
33	1	1	0	0	1
40	1	1	0	0	1
29	1	1	0	0	1
25	1	1	0	1	1
45	1	1	0	0	1
37	2	1	0	0	1
28	1	2	0	0	1
51	1	1	1	0	1
49	1	2	0	0	1
35	1	2	0	0	1
39	2	2	0	0	1
48	1	2	0	0	1
25	1	1	0	0	1
40	1	2	0	0	1
55	1	1	0	0	1
85	1	1	0	0	1
40	1	2	0	0	1
63	2	1	0	0	1
39	2	1	0	0	1
60	2	1	0	0	1
48	1	2	0	0	1
40	1	2	0	0	1
43	2	1	0	0	1
24	1	1	0	0	1
29	2	1	0	0	1
43	1	2	0	0	1
48	2	1	0	0	1
42	1	1	0	0	1
31	1	2	0	0	1
43	1	1	0	0	1
48	1	1	0	0	1
55	2	2	0	0	0
34	1	1	0	0	1
40	1	1	0	0	1
72	1	1	0	0	1
47	1	2	0	0	1
45	1	1	0	0	1
35	1	1	0	0	1
43	1	2	0	0	1
85	1	1	0	0	1
40	1	1	0	0	1
72	1	1	0	0	1
29	1	1	0	0	1
35	2	1	0	0	1
45	2	1	0	0	1
58	2	2	0	0	1
66	1	1	0	0	1
78	1	1	0	1	1
85	1	2	0	0	1
43	1	2	0	0	1
57	1	2	0	0	1
42	1	2	0	0	1
48	2	1	0	0	1
34	1	1	0	0	1
1	1	1	0	0	0
11	2	2	0	0	1
8	1	1	0	0	0
24	2	2	0	0	0
15	1	1	0	0	1
27	1	1	0	1	0
56	1	1	1	1	1
28	2	1	0	1	0
30	2	1	0	0	1
38	2	1	1	0	1
23	2	1	0	0	1
42	1	1	1	0	1
33	2	2	1	0	1
38	2	1	1	1	0
48	1	1	0	0	0
58	1	2	0	0	0
37	1	1	0	0	1
38	2	1	0	1	1
19	1	2	0	1	1
72	1	2	0	0	0
49	2	1	0	0	1
71	1	1	1	1	0
35	1	1	0	0	0
67	1	1	1	1	0
21	2	1	0	0	0
4	2	1	0	0	0
56	2	1	0	0	1
54	2	1	0	0	1
8	1	2	1	1	1
18	2	2	0	0	0
58	1	2	0	0	0
18	1	1	0	1	1
47	2	1	1	1	0
38	2	2	1	1	1
26	1	2	1	1	0
34	2	1	0	0	1
25	2	1	0	0	1
39	1	1	0	0	0
33	1	1	0	1	1
22	1	2	0	0	1
24	2	2	0	0	1
38	1	1	0	1	1
57	1	1	0	0	1
39	2	1	0	1	1
38	2	1	0	0	1
48	2	1	1	1	1
36	2	1	1	1	1
30	1	1	0	0	1
38	2	1	1	1	0
24	2	1	0	0	1
38	1	1	1	1	1
36	2	1	1	1	1
38	2	1	0	0	1
29	2	1	0	0	0
38	1	1	0	0	1
47	2	1	0	1	1
36	1	1	0	0	1
29	1	1	0	1	1
29	1	1	0	0	1
29	2	1	1	0	0
43	2	1	0	0	0
27	2	1	0	0	1
49	2	1	0	0	0
68	1	1	0	0	1
23	2	1	0	1	1
28	2	1	0	0	0
42	2	1	0	0	0
48	2	1	0	1	0
30	2	1	0	0	0
26	2	1	0	1	1
34	1	1	1	0	0
40	2	1	0	0	1
48	1	2	0	0	0
49	1	2	0	0	0
80	1	1	1	1	1
38	2	1	0	0	1
22	2	1	0	0	1
39	2	1	0	1	0
22	2	1	0	0	0
38	2	1	0	1	0
35	2	1	0	1	1
23	1	1	0	0	1
43	1	1	1	1	0
24	1	1	1	1	1
36	1	1	0	0	0
38	1	1	0	0	0
54	1	1	1	1	0
48	2	1	1	1	0
32	2	1	0	0	0
55	1	1	0	0	0
48	2	1	1	0	0
35	2	1	0	1	0
21	2	1	1	0	0
34	1	1	0	0	0
24	2	1	0	0	0
24	2	2	0	0	0
46	1	1	0	0	0
32	2	1	0	0	1
24	2	1	0	0	1
46	2	1	0	0	0
48	2	2	0	0	0
25	1	1	0	0	1
26	1	1	0	0	0
18	2	1	0	0	0
28	2	1	0	0	0
35	2	1	0	0	1
74	1	1	1	1	1
32	1	1	0	1	1
23	1	1	0	0	0
27	1	2	0	0	0
20	2	1	0	0	0
48	2	1	0	0	0
38	2	1	0	0	0
38	2	1	0	0	0
26	2	1	0	0	0
32	1	1	0	0	0
35	1	1	0	0	1
24	1	1	0	0	0
59	1	1	0	1	1
46	1	1	0	1	1
39	2	1	0	0	0
38	2	2	0	0	1
35	1	1	0	0	0
57	1	1	1	1	0
26	2	1	0	0	0
35	1	1	0	1	1
27	2	1	0	1	0
30	2	2	0	0	1
20	1	1	0	0	0
23	2	1	0	0	1
23	2	1	0	0	0
38	2	1	0	1	0
23	2	1	0	1	1
48	1	2	1	1	1
29	1	2	1	1	1
55	2	1	1	1	1
37	2	1	1	1	0
33	2	2	0	0	1
28	2	2	1	1	1
37	2	1	0	1	1
40	2	1	0	0	1
30	2	1	0	0	1
36	2	1	0	1	0
35	1	1	0	0	1
50	1	1	0	0	1
60	1	1	1	1	1
50	2	1	0	1	1
45	1	2	0	0	1
40	2	1	0	0	1
48	1	1	0	0	1
50	1	2	0	0	1
50	1	2	0	0	1
40	1	1	0	0	1
52	1	1	0	0	1
40	1	2	1	1	1
76	1	1	0	0	1
53	1	1	0	1	1
44	1	2	0	0	0
70	1	1	0	0	1
70	1	1	0	0	1
49	1	2	0	0	1
30	1	1	0	0	1
65	1	1	1	1	1
75	1	1	1	1	1
48	1	1	1	1	1
35	1	1	0	0	1
50	2	1	0	0	1
35	1	2	0	0	1
37	1	1	0	0	1
39	2	1	0	0	1
40	1	1	0	0	1
35	1	2	0	0	1
21	2	1	0	0	1
37	1	1	0	0	1
45	1	2	0	0	1
50	1	2	0	0	1
40	2	1	0	1	1
65	1	1	0	0	1
82	1	2	0	0	1
65	1	1	0	0	1
45	1	2	0	0	1
36	2	1	0	0	1
48	1	1	0	0	1
57	1	2	1	0	1
55	1	2	0	0	1
45	1	1	0	0	1
59	1	1	0	0	1
50	1	2	0	0	1
30	1	2	0	0	1
65	1	1	1	0	1
55	1	2	0	0	1
60	1	1	1	0	1
30	1	1	0	0	1
60	1	2	0	0	1
40	1	2	0	0	1
30	1	1	0	0	1
60	1	2	0	0	1
35	1	1	0	0	1
45	1	2	0	0	0
50	1	2	0	0	1
21	1	1	0	0	1
45	1	1	0	1	1
35	1	2	0	0	1
45	1	2	0	1	0
45	1	2	0	0	1
45	1	1	1	1	1
50	1	2	0	0	1
45	1	2	0	0	1
50	1	2	0	0	1
35	2	1	0	0	1
35	2	1	0	1	0
50	1	2	0	0	1
45	1	2	0	0	0
4	1	2	0	1	0
45	1	2	0	1	0
50	1	1	0	0	1
50	1	2	1	0	1
45	1	2	0	0	1
45	1	2	0	0	1
49	2	1	1	1	1
24	1	2	0	1	1
60	1	1	0	0	1
60	1	2	0	0	1
40	1	1	1	1	1
7	1	1	0	0	0
48	1	2	0	0	1
60	1	1	0	0	1
45	1	2	0	0	1
47	1	1	1	1	1
57	1	1	1	0	1
39	1	2	0	0	1
45	1	2	0	1	1
30	2	1	0	1	0
55	1	2	0	0	1
12	2	1	0	0	1
50	1	2	0	0	0
60	1	2	0	0	1
39	1	2	0	0	1
30	1	1	0	0	1
40	1	2	0	0	1
34	1	1	0	0	1
35	1	1	0	0	1
39	1	2	0	0	1
50	1	2	0	0	1
55	1	2	0	0	1
38	1	2	0	1	1
60	1	2	0	0	1
49	1	2	0	0	1
35	1	1	0	1	1
53	1	1	1	1	0
55	1	1	0	0	1
45	1	1	0	0	1
40	1	1	0	0	1
46	1	1	0	1	1
60	1	2	1	1	1
60	2	2	0	1	1
48	1	2	0	0	0
28	1	2	0	1	1
88	1	1	1	1	1
60	1	1	0	1	1
60	1	2	0	0	0
70	1	1	0	1	1
33	1	1	0	1	1
25	1	2	0	1	1
43	1	1	1	1	1
68	1	1	1	1	1
27	1	1	0	0	1
68	1	1	1	1	1
72	1	1	0	1	1
49	1	1	0	1	1
46	2	1	0	0	1
32	1	2	0	1	1
36	1	1	0	1	1
20	1	2	0	0	0
51	1	1	0	0	1
62	1	2	0	1	1
30	1	1	0	0	1
47	1	1	0	0	1
39	1	1	0	1	1
21	1	1	0	1	1
34	1	1	0	1	1
62	1	2	1	1	1
65	1	1	0	1	1
68	1	1	1	1	1
40	1	2	0	0	0
28	1	1	0	1	1
55	1	1	1	1	1
45	1	1	1	0	1
45	1	1	0	1	1
65	1	1	0	0	0
56	1	1	0	1	1
42	1	1	0	1	1
42	1	2	0	1	1
32	1	2	0	0	1
41	1	2	0	1	1
46	1	2	0	1	1
29	1	2	1	1	1
40	2	2	0	0	0
42	1	2	0	0	1
49	1	2	0	0	0
45	1	2	0	0	1
26	1	1	0	1	1
43	1	1	0	1	1
35	1	2	0	0	0
60	1	2	0	1	1
12	2	2	0	1	1
45	1	1	1	1	1
36	1	2	0	0	0
45	1	2	0	1	1
50	1	1	0	1	1
60	1	1	0	1	1
70	1	2	1	1	1
50	1	1	0	1	1
32	1	1	0	1	1
36	1	2	0	1	1
26	1	2	0	1	1
50	1	2	0	1	1
28	1	2	0	1	1
40	1	2	0	1	1
35	1	2	0	1	1
50	1	1	0	0	0
70	1	2	1	1	1
21	1	2	0	1	1
25	1	2	0	1	1
40	1	2	0	0	0
40	1	2	0	0	0
50	1	2	0	0	0
40	1	2	0	1	1
25	1	1	0	1	1
32	1	2	0	1	1
30	1	2	0	0	0
40	1	1	0	1	1
30	1	2	0	1	1
26	1	1	0	0	1
61	1	1	0	1	1
28	1	1	0	1	1
45	1	1	0	1	1
48	1	1	0	1	1
40	1	1	0	1	1
40	1	1	0	1	1
69	1	1	1	1	1
65	1	1	0	0	1
34	1	1	0	1	1
42	1	1	0	0	1
43	1	1	0	1	1
45	1	1	0	1	1
35	1	1	0	1	0
42	1	1	0	1	0
46	1	1	0	1	1
50	1	1	1	1	1
30	1	1	0	1	1
30	1	1	0	1	1
32	1	1	0	0	0
32	1	2	0	1	1
34	1	1	0	1	1
31	1	1	0	0	1
68	1	1	1	1	1
31	1	1	0	1	1
27	1	1	0	0	1
53	1	2	0	0	0
52	1	2	0	1	1
51	1	1	0	1	1
50	1	1	0	0	1
53	1	1	1	0	1
47	1	1	0	0	0
28	2	1	0	0	0
45	1	1	0	1	1
50	1	1	1	1	0
54	1	1	0	0	0
26	2	1	0	0	0
24	1	1	0	0	1
55	2	1	1	0	1
40	1	1	0	0	0
40	1	1	0	0	0
37	1	1	0	0	0
45	1	1	1	1	1
38	1	1	0	0	1
36	2	1	0	0	1
47	1	1	0	1	0
20	1	1	0	0	0
25	2	1	0	0	0
60	1	1	0	0	1
38	1	1	0	0	1
42	2	1	0	0	1
40	1	1	0	1	1
37	2	1	0	1	1
45	2	1	0	0	1
38	2	1	0	1	1
38	1	1	0	1	1
45	1	1	0	1	1
45	1	1	0	1	1
39	1	1	0	0	1
50	1	1	0	0	1
30	1	1	0	0	1
35	2	1	0	0	1
42	2	1	0	0	1
32	2	1	0	0	1
35	2	1	1	0	1
38	2	1	0	0	1
36	2	1	0	0	0
27	2	1	0	0	1
40	NA	1	0	1	1
35	1	1	0	0	1
35	1	1	1	1	1
41	1	1	0	0	1
78	1	1	0	0	1
48	1	1	1	1	0
28	2	1	0	0	1
68	1	1	1	0	1
35	1	1	0	0	1
56	2	1	0	1	1
34	1	1	0	0	0
30	1	1	0	1	1
45	1	1	0	0	0
32	2	1	0	1	1
40	2	1	0	1	1
41	2	1	0	0	1
55	1	1	1	1	0
33	1	1	1	0	1
28	1	1	0	0	0
30	2	1	0	0	0
40	2	1	0	0	1
40	1	2	0	0	0
30	2	1	0	1	1
48	1	1	0	0	1
50	2	1	0	0	1
35	2	1	0	0	0
39	1	1	0	0	0
29	1	1	0	0	0
42	1	1	0	1	1
40	1	1	0	0	0
40	1	1	0	0	0
65	1	1	1	1	1
42	1	1	0	0	1
50	1	1	0	0	0
38	2	1	0	0	0
47	1	1	0	0	1
39	1	1	0	0	1
40	1	1	0	0	0
41	2	1	0	0	0
42	1	1	0	0	0
38	1	1	0	0	1
34	2	1	0	1	0
50	1	1	1	1	1
50	1	1	0	1	0
50	1	1	0	0	0
50	1	2	0	0	1
29	1	1	0	1	1
60	1	1	0	0	0
50	1	1	0	1	0
65	1	1	0	1	1
40	1	1	0	0	0
40	1	1	0	0	0
45	1	1	0	1	1
50	1	1	0	0	0
39	2	1	0	0	1
45	1	2	0	0	0
40	1	1	0	0	0
45	1	1	0	0	0
40	1	1	0	0	0
50	1	2	0	0	0
50	1	1	1	1	1
40	1	1	0	0	1
59	1	1	0	0	1
40	1	1	0	0	1
49	1	1	0	0	1
28	1	1	0	0	1
37	1	1	0	0	0
60	1	1	0	0	0
60	1	1	1	1	1
40	1	1	0	0	0
60	1	1	1	1	1
60	1	1	0	0	1
50	1	1	0	1	0
27	1	1	0	1	1
39	1	1	0	1	1
29	1	1	0	0	0
32	1	1	0	0	1
60	1	1	0	0	0
40	1	1	0	0	0
30	1	1	0	0	0
32	1	1	0	0	0
40	1	1	0	1	0
40	1	1	0	1	0
48	1	1	0	1	1
45	1	1	1	1	1
50	1	1	0	0	0
45	1	1	0	0	0
60	1	1	1	0	0
42	1	1	0	0	0
50	1	1	1	1	1
40	1	1	0	1	1
40	1	1	0	1	1
33	1	1	0	0	1
36	1	1	0	1	1
45	1	1	0	1	1
40	1	1	0	0	0
40	1	1	0	0	0
40	1	1	0	0	1
40	1	1	0	1	1
30	1	1	0	1	0
60	1	1	0	0	1
40	1	1	0	1	1
72	1	1	1	1	1
45	1	1	0	0	0
40	1	1	0	0	0
50	1	1	0	0	0
50	1	1	0	0	0
47	1	1	0	0	1
50	1	1	0	0	0
50	1	1	0	0	0
60	1	1	0	0	1
50	1	1	0	0	1
44	1	1	0	1	1
70	1	1	1	1	0
70	1	1	1	1	0
47	1	1	0	0	0
75	1	1	1	0	0
55	1	1	0	0	0
40	1	1	0	0	1
39	1	1	0	1	1
25	1	1	0	0	1
56	1	1	1	1	0
35	1	1	0	0	1
35	1	1	0	0	1
40	1	1	0	0	1
50	1	1	0	1	0
50	1	1	0	1	1
60	1	NA	0	1	1
60	1	1	0	1	1
60	1	1	1	1	0
40	1	1	0	1	1
49	1	2	1	1	1
35	2	2	0	0	0
40	1	1	0	0	0
40	1	1	0	0	0
32	1	1	0	0	0
60	1	1	0	0	0
44	1	1	0	0	0
60	1	1	0	0	0
28	1	1	0	0	0
50	1	2	0	0	0
55	1	1	0	1	0
60	1	2	0	0	0
30	1	1	0	0	0
50	1	1	0	0	0
21	1	1	0	0	1
39	1	2	0	0	0
61	1	1	1	1	1
35	2	1	0	0	1
35	1	1	0	1	0
55	2	2	0	0	0
40	1	2	1	1	1
50	1	1	1	1	0
34	1	1	0	0	1
50	1	1	0	1	0
60	1	2	1	1	0
53	1	1	0	0	1
40	1	1	0	0	0
40	1	1	0	0	0
40	1	1	0	0	0
40	1	1	0	0	1
50	1	1	0	0	0
50	1	1	0	0	0
34	1	1	0	0	1
39	1	1	0	0	0
50	1	1	0	1	0
60	1	1	0	1	0
55	1	1	0	0	0
38	1	1	0	0	1
60	1	1	0	0	0
50	1	2	0	0	0
60	1	1	0	0	0
55	1	1	0	0	1
54	1	1	0	0	1
37	1	1	0	1	1
40	1	1	0	1	1
70	2	2	0	0	1
48	1	1	0	0	1
67	1	1	0	1	0
36	1	2	0	0	1
50	1	1	0	0	1
40	1	1	0	1	1
36	1	2	0	0	1
43	2	1	0	0	1
52	1	1	0	0	1
51	1	2	0	0	0
23	2	1	0	0	1
34	1	1	1	1	1
30	1	2	0	0	1
45	1	2	0	0	1
32	1	2	0	0	0
50	1	1	0	0	0
50	1	2	0	1	1
62	1	2	0	1	0
65	1	1	1	1	0
60	1	2	0	0	1
64	1	1	0	0	1
36	1	2	0	0	1
18	1	2	0	0	1
43	2	1	0	0	1
60	1	2	0	0	1
79	1	1	0	0	1
55	1	2	0	0	1
37	1	2	0	0	1
47	1	2	0	0	1
42	1	2	0	0	0
40	2	1	0	1	1
67	1	1	0	0	1
47	1	1	0	0	1
35	2	1	0	0	1
51	1	2	0	0	1
28	2	1	0	1	1
21	1	1	0	0	1
51	1	1	0	0	0
29	1	1	0	0	1
29	1	1	0	1	1
48	1	1	0	1	1
48	1	1	0	0	1
67	1	2	1	1	0
33	1	1	0	0	1
50	1	1	0	0	1
24	1	1	0	0	1
24	1	1	0	0	1
49	1	1	0	0	1
28	1	1	0	0	1
48	1	1	0	0	1
41	1	2	0	0	1
32	1	2	0	0	1
42	1	2	0	0	1
33	1	2	0	0	1
48	1	2	0	0	1
42	1	2	0	0	1
25	1	1	0	0	1
38	2	1	0	0	1
30	1	1	0	1	1
27	1	1	0	0	0
34	2	1	0	1	1
35	1	2	0	1	1
32	2	1	0	1	1
47	1	2	0	0	1
32	1	1	0	0	1
32	1	2	0	0	1
34	1	2	0	0	0
32	1	1	0	0	1
34	1	2	0	1	1
50	1	2	0	0	1
30	1	1	0	0	1
30	1	1	0	1	0
35	1	2	0	0	1
40	1	2	0	0	1
70	2	1	0	0	1
40	1	2	0	0	0
35	1	2	0	0	1
34	1	2	0	1	0
34	1	2	0	0	0
31	2	1	0	0	0
36	1	2	0	0	1
36	1	1	0	0	0
41	1	1	0	0	0
52	1	2	0	0	1
68	1	1	0	0	1
42	1	1	0	0	1
39	1	2	0	0	1
69	2	1	0	1	1
29	2	1	0	1	1
27	2	1	0	0	1
65	1	1	0	1	1
37	1	2	0	0	1
80	1	1	1	1	1
45	1	1	0	1	0
35	1	2	0	0	1
35	1	2	0	0	1
47	1	1	0	1	0
37	1	1	0	1	0
20	1	1	0	0	1
67	1	1	1	1	1
67	1	1	0	1	1
32	1	1	0	1	1
18	1	1	0	0	1
38	1	1	0	0	1
38	1	1	0	0	1
38	2	1	0	1	1
29	1	1	0	1	1
37	1	1	0	0	1
29	2	1	0	1	1
43	1	1	0	0	1
60	1	1	0	0	1
39	1	1	0	1	1
28	2	1	0	1	1
33	1	1	0	0	1
32	1	1	0	1	1
60	1	1	1	1	0
37	1	1	0	1	1
38	1	1	0	0	1
61	1	1	0	1	1
39	1	1	0	1	1
41	1	1	0	0	1
56	1	1	1	1	1
45	1	1	0	0	1
30	2	1	0	1	1
39	1	1	0	1	1
60	1	1	1	0	1
66	1	1	0	0	1
41	1	1	0	1	0
65	1	1	0	0	1
26	2	1	0	1	1
28	1	1	0	1	0
67	1	1	1	1	0
56	1	1	0	1	1
36	1	1	0	0	1
47	1	1	0	1	1
29	1	1	0	1	1
43	1	1	0	0	1
65	1	1	0	1	1
40	1	1	0	1	1
30	1	1	0	1	1
31	1	1	0	1	1
65	1	1	0	1	1
52	1	1	0	1	1
49	1	1	0	0	1
49	1	1	0	0	1
49	1	1	0	1	1
61	1	1	0	1	1
28	1	1	0	1	1
35	1	1	0	1	1
46	1	1	0	1	1
62	1	1	0	1	1
35	1	1	0	1	1
29	1	1	0	1	0
31	1	1	0	0	1
32	1	1	0	1	0
36	1	1	0	0	0
65	1	1	0	1	1
67	2	1	0	1	1
56	1	1	1	1	1
25	1	1	0	0	1
35	1	1	0	1	0
46	1	1	1	1	1
51	1	1	0	1	1
33	1	1	0	1	1
36	1	1	0	1	1
58	1	1	0	1	1
64	1	1	1	1	1
65	1	1	0	1	1
45	1	1	0	1	1
35	1	1	0	0	0
39	1	1	0	1	1
28	1	1	0	0	0
38	1	1	0	0	1
31	1	1	0	1	1
32	1	1	0	1	1
45	1	1	0	1	1
37	1	1	0	1	0
50	1	1	0	1	1
43	1	1	0	1	0
39	1	1	0	1	1
67	1	1	0	1	1
49	1	1	0	0	1
27	2	1	0	1	0
24	1	1	0	1	1
30	1	1	0	1	0
32	1	1	0	1	0
29	2	1	0	0	1
38	1	1	0	1	1
34	2	1	0	0	1
35	1	1	0	0	1
37	1	1	0	0	1
39	1	1	0	1	1
29	1	1	0	0	1
62	1	1	1	1	1
54	1	1	0	1	1
26	1	1	0	0	1
28	1	1	0	1	1
31	1	1	0	1	1
62	1	1	0	1	1
35	1	1	0	1	1
29	1	1	0	0	1
38	1	1	0	1	1
38	1	1	0	0	1
26	1	1	0	1	1
39	1	1	0	0	1
27	1	1	0	0	1
75	1	1	0	0	1
62	1	1	0	1	1
28	1	1	0	0	0
29	1	1	0	1	0
67	1	1	1	1	0
31	1	1	0	1	0
28	1	1	0	1	0
38	1	1	0	0	1
35	1	1	0	1	0
30	1	1	0	0	1
47	1	1	0	1	0
29	1	1	0	0	1
62	1	1	0	0	0
40	1	1	0	1	0
67	1	1	0	1	0
60	1	1	0	1	0
37	1	1	0	0	0
32	1	1	0	0	0
33	1	1	0	0	0
66	1	1	0	0	0
36	1	1	0	0	0
33	1	1	0	1	0
35	1	1	0	0	1
35	2	1	0	0	1
37	1	1	0	0	1
60	1	1	1	1	0
45	1	1	0	1	1
40	1	2	0	0	1
60	1	1	0	1	1
60	2	1	0	1	1
40	1	1	0	1	1
50	1	1	1	1	1
80	1	1	0	0	1
57	1	1	0	1	1
38	1	1	0	0	1
35	2	1	0	0	1
35	1	1	0	1	1
45	1	2	0	0	1
53	1	1	0	1	1
40	1	2	0	0	0
34	2	1	0	0	1
60	2	1	0	1	1
40	1	1	0	0	1
30	2	1	0	1	1
40	1	1	0	0	1
40	2	1	0	0	1
70	1	1	0	0	1
39	1	1	0	0	1
35	2	1	0	0	1
40	2	1	0	1	1
35	1	1	0	1	1
71	1	1	1	0	1
38	1	2	0	0	1
45	1	1	0	0	1
30	1	1	0	0	0
35	2	1	0	1	1
40	1	1	0	1	0
35	1	1	0	0	1
35	2	1	0	1	1
45	1	1	0	1	1
40	1	1	0	1	1
40	1	1	0	0	1
35	2	1	0	1	1
30	1	2	0	0	1
35	1	2	0	0	1
40	1	2	0	0	1
35	1	1	0	1	1
35	1	1	0	0	1
35	1	1	0	1	1
30	1	1	0	0	1
65	1	1	0	1	1
40	1	1	0	0	1
60	1	1	0	1	1
43	1	1	0	0	1
35	1	1	0	1	1
40	1	1	0	0	1
45	2	1	0	0	1
60	2	1	0	1	1
48	1	1	0	0	1
60	1	1	0	0	1
60	1	1	0	1	1
45	1	1	0	1	1
40	1	1	0	0	1
40	1	1	0	0	1
26	1	1	0	0	1
48	1	2	0	1	1
29	2	1	0	0	1
39	1	2	0	1	1
35	1	1	0	1	0
30	2	1	0	1	1
30	1	1	0	1	1
56	1	2	0	0	1
34	1	1	0	0	1
54	1	1	0	0	1
71	1	1	0	0	1
56	1	1	0	1	1
75	1	1	1	1	1
56	1	1	0	0	1
45	1	1	0	1	1
85	1	1	0	0	0
40	1	1	0	1	1
45	1	1	0	1	1
30	1	1	0	0	1
48	1	1	0	1	1
40	1	1	0	1	1
58	1	1	0	1	1
66	1	1	0	0	1
42	1	1	0	0	1
34	1	1	0	1	1
37	1	1	0	1	1
39	1	1	0	1	1
40	1	1	0	0	1
37	1	1	0	1	1
37	1	1	0	1	1
35	1	1	0	1	1
50	2	1	1	0	1
42	1	1	0	1	1
50	1	1	0	0	1
35	1	2	0	1	1
40	1	2	0	0	1
50	1	1	0	0	1
26	1	1	0	0	1
45	1	1	0	1	1
63	1	1	0	1	1
45	1	1	0	1	1
48	2	1	0	0	1
19	1	1	0	0	1
20	2	1	0	1	1
33	1	1	0	0	0
41	1	2	0	1	1
50	2	1	0	1	1
40	1	2	0	0	1
40	1	2	0	0	1
35	1	2	0	0	1
45	1	1	0	0	1
40	1	2	0	0	1
35	1	1	0	0	1
49	1	1	0	0	1
33	1	1	0	0	1
35	1	1	0	1	1
48	1	2	0	0	1
30	2	1	0	0	1
38	1	1	0	1	1
30	1	1	0	1	1
28	1	1	0	1	1
39	1	1	0	0	1
34	1	1	0	0	1
47	2	1	0	0	1
48	1	1	0	0	1
56	1	1	0	0	1
50	1	1	0	0	1
28	2	1	0	1	1
43	2	1	0	1	1
49	2	1	0	1	1
29	2	1	0	0	1
59	2	1	0	0	1
41	2	1	0	1	1
49	1	1	0	0	1
28	1	1	0	0	1
38	1	1	0	0	1
54	1	1	0	0	1
54	1	1	0	1	1
45	1	1	0	1	1
43	1	1	0	0	1
44	1	1	0	0	1
47	1	1	0	0	0
35	1	1	0	0	1
22	2	1	0	0	1
40	1	1	0	0	0
51	1	1	0	0	1
43	1	1	0	1	1
48	1	1	0	1	0
80	1	1	0	0	1
80	1	1	0	0	1
67	1	1	0	0	1
32	1	1	0	0	1
34	2	1	0	0	1
59	1	1	0	0	1
36	1	1	0	0	1
28	1	1	0	0	1
75	1	1	1	0	1
40	1	1	0	1	0
46	1	1	0	0	0
34	1	1	0	1	1
56	1	1	0	1	1
43	1	1	0	0	1
26	2	1	0	0	1
43	1	1	0	1	1
39	1	1	0	0	0
39	1	1	0	0	0
39	1	1	0	0	1
49	2	1	0	0	0
25	1	1	0	0	1
28	1	1	0	1	1
18	2	1	0	0	1
56	1	1	0	0	1
38	1	1	0	0	1
40	1	1	0	0	1
47	1	1	0	0	0
45	1	1	0	0	1
47	1	1	0	0	1
27	1	1	0	1	1
47	1	1	0	0	0
28	1	1	0	0	1
28	1	1	0	1	1
24	2	1	0	0	0
60	1	1	0	0	1
46	1	1	0	0	1
26	1	1	0	1	1
45	1	1	0	1	0
75	2	1	1	0	0
73	1	1	0	0	1
30	2	1	0	1	1
72	1	1	1	0	1
45	1	1	0	0	1
39	1	1	0	0	1
37	1	1	0	0	1
26	1	1	0	0	1
43	1	1	0	1	1
36	1	1	0	1	1
37	2	1	0	1	1
53	2	1	0	0	1
32	1	1	0	0	1
39	2	1	0	0	1
38	1	1	0	0	1
29	2	1	0	1	0
36	1	1	0	0	1
45	1	1	0	1	1
36	1	1	0	1	1
48	2	1	0	0	1
32	1	1	0	1	1
48	1	1	0	0	1
30	1	1	0	0	1
39	2	1	0	0	1
70	1	1	1	1	1
46	1	1	0	0	1
36	1	1	0	0	1
37	1	1	0	0	1
37	1	1	0	0	1
23	1	1	0	0	1
40	1	1	0	0	1
31	1	1	0	0	1
68	1	1	0	1	1
45	2	1	0	1	0
70	1	1	0	0	1
73	1	1	1	0	1
43	2	1	0	0	1
27	2	1	0	0	1
43	2	1	0	1	1
36	2	1	0	0	1
50	1	1	1	1	1
36	2	1	0	0	1
28	1	1	0	1	1
25	1	1	0	0	1
7	1	1	0	1	1
62	1	1	0	0	1
39	1	1	0	1	1
21	2	1	0	0	1
47	2	1	0	1	1
47	2	1	0	1	1
43	2	1	0	1	1
39	1	1	0	0	1
40	1	1	0	1	1
51	2	1	0	0	1
47	1	1	0	1	1
36	2	1	0	1	1
41	2	1	0	1	0
39	2	1	0	1	1
52	1	1	0	1	1
32	1	1	0	1	1
34	1	1	0	0	1
42	1	1	0	0	1
55	2	1	0	0	0
36	2	1	0	1	1
39	2	1	0	1	1
38	1	1	0	0	1
37	1	1	0	0	1
[truncated: 13,756 more rows]
