# Supplementary material for: Impact of annual community-directed treatment with ivermectin on the incidence of epilepsy in Mvolo, a two-year prospective study
Source: PLoS Negl Trop Dis. 2024 Mar 21;18(3):e0012059. doi: 10.1371/journal.pntd.0012059 (PMC10986994; doi:10.1371/journal.pntd.0012059)
Supplement: S6 Dataset — (CSV) [file pntd.0012059.s006.csv]

Age	Sex	PresentDuringInterview	Blindness	SkinItching	IvermectinIntake2021
40	Male	Present	0	0	No
36	Male	Present	1	1	No
24	Male	Present	1	0	Yes
42	Male	Present	1	1	No
46	Male	Present	0	1	No
46	Male	Present	1	1	No
46	Male	Present	0	0	No
46	Male	Present	1	1	No
46	Male	Present	1	1	Yes
46	Male	Absent	0	1	No
47	Male	Present	0	1	No
45	Male	Present	0	0	No
37	Male	Present	1	1	No
46	Male	Absent	1	1	Yes
35	Male	Present	1	1	No
32	Male	Present	1	1	No
46	Male	Present	0	1	No
40	Male	Present	1	0	No
40	Male	Absent	1	1	No
40	Male	Present	0	0	No
50	Male	Present	1	1	No
50	Male	Present	1	1	No
42	Male	Absent	0	1	No
40	Male	Present	0	1	No
40	Male	Present	0	1	No
40	Male	Present	0	1	No
40	Female	Absent	1	1	No
40	Male	Present	0	1	No
40	Male	Present	0	1	No
45	Male	Present	0	1	No
50	Male	Present	0	1	No
40	Male	Present	1	0	No
40	Male	Present	0	1	No
46	Male	Absent	0	1	No
40	Male	Present	0	0	No
31	Male	Present	0	0	No
20	Male	Absent	0	0	No
50	Male	Present	1	1	No
29	Male	Present	0	1	No
34	Male	Absent	0	0	No
50	Male	Present	0	1	No
40	Male	Present	0	0	No
40	Male	Present	1	1	No
40	Male	Present	1	1	No
50	Male	Present	1	1	No
40	Male	Absent	0	1	No
40	Male	Present	0	1	No
40	Male	Present	0	1	Yes
40	Male	Present	0	1	Yes
40	Male	Present	0	0	No
28	Male	Present	1	1	No
40	Female	Present	1	1	Yes
50	Male	Present	1	1	No
22	Male	Present	0	0	No
20	Female	Present	1	1	No
40	Male	Present	0	0	No
50	Male	Present	1	0	No
40	Male	Present	1	0	No
30	Male	Present	0	1	Yes
40	Male	Present	0	1	Yes
55	Male	Present	0	0	Yes
40	Male	Present	0	1	Yes
40	Male	Present	1	1	Yes
46	Male	Present	1	1	No
40	Male	Present	1	1	No
46	Male	Present	0	0	Yes
50	Male	Present	1	1	No
50	Male	Present	0	0	Yes
30	Male	Present	0	0	No
32	Male	Present	0	0	Yes
50	Male	Present	0	1	Yes
40	Male	Present	0	0	Yes
40	Male	Present	0	0	Yes
30	Male	Present	0	0	Yes
40	Male	Present	0	1	Yes
40	Male	Present	1	1	No
20	Male	Present	1	1	No
40	Male	Present	0	0	Yes
30	Male	Present	0	0	No
30	Male	Present	0	1	No
40	Male	Present	0	0	No
40	Male	Present	0	0	No
40	Male	Present	0	0	No
40	Male	Present	0	0	No
40	Male	Present	0	0	No
40	Male	Present	0	0	No
30	Male	Present	0	0	No
50	Male	Present	0	0	No
50	Male	Present	0	1	No
30	Male	Present	0	0	No
20	Male	Present	0	1	Yes
25	Male	Present	0	1	Yes
30	Female	Present	0	1	Yes
40	Male	Present	1	1	No
40	Male	Present	1	1	Yes
40	Male	Present	1	1	No
25	Male	Present	0	1	No
40	Male	Present	1	1	Yes
40	Male	Present	0	1	No
50	Male	Present	0	1	No
30	Male	Present	0	0	Yes
40	Male	Present	1	0	Yes
40	Male	Present	0	1	Yes
50	Male	Present	0	0	Yes
40	Male	Present	0	1	Yes
50	Male	Absent	0	0	Yes
20	Male	Absent	0	0	No
61	Female	Present	0	0	No
51	Female	Present	0	1	No
28	Female	Present	0	0	No
37	Male	Present	0	0	No
28	Male	Present	0	0	No
48	Male	Present	0	0	No
55	Male	Present	0	0	No
48	Male	Absent	0	0	No
68	Male	Absent	0	0	No
74	Male	Present	1	0	No
49	Female	Present	0	1	No
38	Male	Present	0	0	No
45	Male	Present	0	1	No
32	Male	Present	0	0	Yes
43	Male	Present	0	0	No
47	Male	Present	0	0	No
36	Female	Present	0	0	Yes
51	Male	Absent	0	0	Yes
39	Male	Present	0	1	Yes
30	Male	Present	0	0	No
47	Male	Present	0	0	No
62	Male	Present	1	1	Yes
35	Male	Present	0	0	No
40	Female	Present	0	1	No
38	Female	Present	0	0	No
40	Female	Present	0	0	Yes
37	Male	Present	0	0	No
40	Male	Absent	0	0	No
49	Male	Present	0	0	No
28	Male	Present	0	0	No
48	Female	Present	0	0	No
40	Female	Present	0	1	No
43	Female	Present	0	1	No
32	Male	Present	0	0	No
42	Male	Present	0	1	No
50	Male	Absent	0	0	No
30	Male	Present	0	0	No
38	Female	Present	0	0	No
38	Female	Present	0	0	No
39	Female	Present	0	0	No
29	Male	Present	0	0	No
48	Female	Present	1	1	No
38	Male	Present	0	0	No
33	Female	Absent	0	0	No
36	Female	Absent	0	0	No
37	Male	Present	0	0	No
50	Male	Present	0	0	Yes
62	Male	Present	0	0	No
43	Male	Present	0	1	No
82	Male	Present	1	1	No
64	Male	Present	1	1	Yes
34	Male	Present	0	1	No
28	Male	Present	0	0	Yes
43	Male	Absent	0	0	Yes
62	Female	Present	1	1	Yes
50	Male	Present	1	1	Yes
28	Male	Present	0	0	Yes
34	Male	Present	0	1	No
62	Male	Present	1	1	Yes
39	Male	Present	0	0	Yes
48	Male	Present	0	0	Yes
36	Female	Present	0	0	Yes
40	Male	Present	0	1	No
38	Male	Present	0	1	No
46	Male	Absent	0	0	No
38	Female	Present	1	1	Yes
44	Female	Present	1	1	Yes
26	Male	Present	0	0	No
37	Female	Present	0	0	No
47	Male	Present	0	0	Yes
31	Male	Present	0	0	No
48	Male	Present	0	0	No
30	Female	Present	0	0	No
38	Male	Present	0	0	No
62	Female	Present	0	1	No
50	Male	Present	0	0	No
35	Male	Present	0	0	Yes
40	Female	Absent	0	0	No
30	Female	Present	0	0	No
61	Male	Present	1	1	Yes
50	Female	Present	0	0	Yes
37	Female	Present	0	1	Yes
46	Male	Absent	0	0	No
42	Male	Present	0	1	Yes
38	Female	Present	0	1	Yes
39	Male	Present	0	0	No
77	Male	Present	1	0	No
38	Female	Present	0	0	No
39	Male	Present	0	0	Yes
40	Male	Absent	0	0	No
40	Male	Present	0	1	Yes
41	Male	Absent	0	0	No
30	Female	Present	0	0	No
39	Female	Present	0	0	Yes
51	Female	Present	1	0	No
43	Female	Present	0	1	Yes
53	Male	Present	0	0	No
38	Male	Present	0	1	Yes
30	Male	Present	0	0	No
26	Male	Present	0	0	No
33	Female	Present	0	1	Yes
53	Male	Present	0	0	No
41	Female	Present	0	0	No
62	Male	Present	0	0	Yes
65	Male	Present	1	1	Yes
53	Female	Present	1	1	No
40	Male	Present	0	0	Yes
38	Female	Present	0	1	Yes
26	Male	Present	0	0	Yes
39	Male	Present	0	0	No
40	Male	Present	0	1	No
40	Female	Present	0	0	No
48	Male	Present	1	1	Yes
38	Female	Present	0	0	Yes
42	Male	Present	0	0	No
54	Female	Present	0	1	No
36	Female	Present	0	1	Yes
38	Female	Present	0	1	Yes
40	Male	Present	0	0	Yes
31	Female	Present	0	0	Yes
38	Male	Present	0	0	Yes
34	Male	Present	1	0	No
29	Female	Present	0	1	Yes
53	Female	Present	0	0	No
38	Female	Present	0	0	No
53	Male	Present	0	0	Yes
49	Female	Present	0	1	Yes
61	Male	Present	0	0	Yes
31	Male	Present	0	0	Yes
28	Female	Present	0	1	No
49	Male	Present	0	1	No
45	Male	Present	0	1	No
41	Male	Present	0	0	Yes
64	Male	Present	0	1	Yes
39	Male	Present	0	1	Yes
39	Male	Present	0	1	No
29	Male	Present	0	0	No
66	Male	Present	0	0	No
65	Male	Present	0	1	Yes
64	Male	Present	0	0	No
28	Male	Present	0	1	Yes
40	Male	Present	0	1	No
38	Male	Present	0	0	No
39	Male	Present	0	0	No
26	Male	Present	0	1	Yes
46	Male	Present	0	1	No
42	Male	Present	0	1	No
40	Male	Present	0	0	No
56	Male	Present	1	1	Yes
46	Male	Present	0	1	Yes
41	Male	Present	0	0	No
45	Male	Present	0	1	No
66	Male	Present	0	1	Yes
36	Male	Present	0	1	No
34	Male	Present	0	1	Yes
32	Male	Present	0	1	Yes
53	Male	Present	0	0	No
66	Male	Present	0	0	No
40	Male	Present	1	1	No
64	Male	Present	0	1	No
45	Male	Present	0	1	No
30	Male	Present	0	0	Yes
44	Male	Present	0	1	Yes
47	Male	Present	1	1	Yes
33	Male	Present	0	0	Yes
64	Male	Present	0	1	Yes
54	Male	Present	0	1	Yes
36	Male	Present	0	1	No
36	Male	Present	0	1	No
41	Male	Present	0	1	Yes
36	Male	Present	0	1	No
42	Male	Present	0	1	Yes
60	Male	Present	0	1	No
61	Male	Present	1	1	Yes
60	Male	Present	0	1	Yes
39	Male	Present	0	0	Yes
66	Male	Present	0	1	No
36	Male	Present	0	1	No
47	Male	Present	0	0	Yes
37	Male	Present	0	1	Yes
36	Male	Present	0	1	No
39	Male	Present	0	1	No
41	Male	Present	1	1	No
42	Male	Present	0	1	No
40	Male	Present	0	1	No
26	Male	Present	0	0	No
64	Male	Present	0	0	Yes
26	Male	Present	0	1	Yes
62	Male	Present	0	1	Yes
67	Male	Present	0	1	Yes
32	Male	Present	0	1	Yes
37	Male	Present	0	1	Yes
38	Male	Present	0	1	Yes
39	Male	Present	0	1	Yes
33	Male	Present	0	0	No
60	Male	Present	0	1	No
36	Male	Present	0	1	Yes
39	Male	Present	1	1	Yes
36	Male	Present	0	1	No
42	Male	Present	0	1	No
60	Male	Present	0	1	No
29	Male	Present	0	1	No
40	Male	Present	0	1	No
37	Male	Present	0	1	Yes
36	Male	Present	0	1	Yes
60	Male	Present	1	1	Yes
34	Male	Present	0	1	Yes
37	Male	Present	1	1	No
40	Male	Present	1	1	Yes
39	Male	Present	0	1	Yes
36	Male	Present	0	0	Yes
29	Male	Present	0	1	Yes
37	Male	Present	0	1	Yes
33	Male	Present	0	1	Yes
32	Male	Present	1	0	Yes
27	Male	Present	1	0	Yes
36	Male	Present	1	1	Yes
36	Male	Present	0	0	No
36	Male	Present	0	1	Yes
42	Male	Present	0	1	No
32	Male	Present	0	1	Yes
60	Male	Present	0	1	Yes
28	Male	Present	0	1	No
26	Male	Present	0	1	Yes
26	Male	Present	0	1	No
32	Male	Present	1	1	Yes
36	Male	Present	0	0	Yes
20	Male	Present	0	1	Yes
28	Male	Present	0	1	Yes
39	Male	Present	1	1	Yes
69	Male	Present	1	1	Yes
37	Male	Present	1	1	Yes
26	Male	Present	0	0	Yes
23	Male	Present	0	1	Yes
28	Male	Present	0	1	Yes
58	Male	Present	0	1	Yes
60	Male	Present	0	1	Yes
36	Male	Present	1	1	Yes
42	Male	Present	0	1	Yes
51	Male	Present	1	1	Yes
62	Male	Present	0	0	Yes
28	Male	Present	1	1	Yes
32	Male	Present	0	1	Yes
35	Male	Present	0	1	Yes
32	Male	Present	0	1	Yes
64	Male	Present	0	0	Yes
33	Male	Present	0	0	Yes
64	Male	Present	0	1	Yes
66	Male	Present	1	1	Yes
61	Male	Present	1	1	Yes
32	Male	Present	1	1	Yes
66	Male	Present	1	1	Yes
28	Male	Present	0	1	Yes
33	Female	Present	0	0	Yes
40	Male	Absent	1	0	No
36	Female	Present	0	1	Yes
44	Female	Present	0	0	No
56	Male	Present	0	1	No
39	Female	Present	0	1	No
40	Female	Present	0	1	Yes
29	Male	Absent	0	0	Yes
41	Female	Present	0	1	No
42	Female	Present	0	1	Yes
42	Female	Absent	0	1	No
25	Female	Present	0	0	No
35	Male	Present	0	0	No
39	Female	Present	0	1	No
40	Male	Present	0	0	Yes
32	Female	Present	0	0	Yes
58	Female	Present	0	0	Yes
48	Female	Present	0	0	No
33	Male	Present	0	0	Yes
46	Male	Absent	0	1	No
25	Female	Present	0	0	No
50	Female	Present	0	0	No
30	Female	Present	0	1	Yes
32	Female	Absent	0	1	No
26	Male	Present	0	1	Yes
39	Male	Absent	0	0	Yes
36	Female	Present	0	0	No
33	Male	Absent	0	0	No
27	Male	Absent	0	0	Yes
30	Male	Present	0	0	Yes
61	Male	Present	0	0	Yes
30	Male	Absent	0	0	Yes
40	Male	Absent	0	0	No
30	Male	Present	0	0	Yes
29	Male	Absent	0	1	No
30	Female	Absent	0	0	No
51	Female	Absent	0	0	No
33	Male	Absent	0	0	No
53	Female	Present	0	1	No
43	Male	Present	0	0	No
43	Female	Present	0	0	Yes
28	Male	Present	0	0	No
46	Male	Absent	0	0	No
38	Male	Absent	0	0	No
39	Male	Present	0	0	No
41	Male	Present	0	0	No
36	Male	Present	0	0	No
39	Female	Present	0	1	No
26	Female	Absent	0	0	Yes
32	Male	Absent	0	0	Yes
51	Male	Present	0	0	No
25	Female	Present	0	0	No
35	Male	Absent	0	0	No
45	Female	Present	0	0	No
18	Female	Present	0	0	Yes
40	Female	Present	0	0	No
31	Female	Present	0	0	Yes
35	Male	Present	0	0	Yes
26	Male	Present	0	0	Yes
50	Female	Present	0	0	Yes
53	Female	Absent	0	0	Yes
53	Female	Present	0	0	No
45	Male	Absent	0	0	No
30	Male	Absent	0	0	Yes
39	Female	Present	0	1	No
61	Female	Absent	0	0	No
49	Female	Present	0	0	Yes
30	Female	Present	0	0	Yes
40	Male	Present	0	0	No
30	Male	Absent	0	0	Yes
26	Male	Present	0	0	No
26	Male	Present	0	0	No
51	Female	Present	0	1	No
45	Male	Present	0	0	No
35	Male	Present	0	0	No
33	Male	Present	0	1	No
40	Female	Present	0	0	Yes
65	Male	Present	1	0	No
35	Female	Present	0	1	Yes
28	Female	Present	0	0	Yes
60	Female	Present	0	0	Yes
37	Male	Present	0	0	Yes
51	Female	Present	0	0	No
36	Male	Present	0	0	No
45	Male	Present	0	0	Yes
55	Male	Present	0	0	Yes
49	Male	Present	0	0	Yes
59	Male	Present	0	1	No
40	Male	Absent	0	1	No
37	Male	Present	0	0	No
45	Male	Present	0	0	Yes
45	Male	Present	0	0	No
39	Male	Present	0	1	No
29	Male	Absent	0	1	Yes
30	Male	Absent	0	1	No
29	Female	Present	0	0	Yes
39	Female	Present	0	0	Yes
35	Male	Present	0	0	No
45	Female	Present	0	1	Yes
51	Female	Present	1	1	Yes
44	Male	Present	0	0	Yes
40	Female	Present	0	0	Yes
35	Female	Present	0	0	Yes
30	Female	Present	0	0	Yes
76	Male	Present	0	0	Yes
38	Female	Present	0	0	Yes
40	Female	Present	1	0	Yes
50	Male	Present	0	0	Yes
45	Female	Present	0	0	No
58	Female	Present	0	0	Yes
40	Female	Present	0	0	Yes
45	Female	Present	0	0	Yes
70	Female	Present	0	0	Yes
26	Male	Absent	0	0	No
45	Female	Absent	0	0	No
61	Female	Absent	0	0	No
19	Male	Present	0	0	No
25	Female	Present	0	0	No
35	Female	Present	0	0	No
29	Female	Present	0	0	No
45	Female	Present	0	1	No
38	Male	Present	0	0	No
46	Male	Present	0	1	No
45	Female	Absent	0	0	No
45	Female	Present	0	0	No
70	Male	Present	0	0	No
11	Male	Present	0	0	No
30	Female	Present	0	1	No
8	Female	Present	0	0	No
20	Female	Present	0	1	No
30	Female	Present	0	0	No
20	Female	Present	0	0	No
38	Male	Present	0	0	Yes
28	Female	Present	0	0	No
2	Female	Present	0	0	No
70	Male	Present	0	0	Yes
19	Female	Present	0	0	Yes
4	Male	Present	0	0	No
35	Female	Present	0	0	Yes
19	Female	Present	0	1	No
18	Female	Present	0	0	No
30	Female	Present	0	0	Yes
50	Female	Present	0	0	No
19	Male	Present	0	0	No
23	Female	Present	0	0	No
16	Male	Absent	0	0	No
19	Female	Present	0	1	No
10	Female	Present	0	0	No
65	Male	Present	0	0	No
35	Female	Present	0	1	No
40	Female	Present	0	1	No
70	Female	Present	1	1	Yes
69	Female	Present	0	1	Yes
29	Male	Present	0	0	Yes
60	Female	Present	0	0	Yes
20	Male	Present	0	1	No
21	Male	Present	0	0	No
27	Male	Present	1	1	No
50	Female	Present	0	0	Yes
70	Male	Present	1	1	No
35	Male	Present	0	1	No
35	Male	Present	0	0	Yes
8	Female	Present	0	0	Yes
52	Male	Present	0	0	No
45	Female	Present	0	1	No
45	Male	Present	0	1	Yes
45	Male	Present	0	0	Yes
39	Female	Present	0	1	Yes
35	Female	Present	0	1	No
39	Female	Present	0	1	No
30	Female	Present	0	1	No
55	Male	Present	0	0	Yes
18	Female	Present	0	0	Yes
40	Female	Present	0	0	No
35	Male	Present	0	0	Yes
40	Male	Present	0	0	Yes
45	Male	Present	0	0	No
37	Male	Present	0	0	Yes
50	Male	Present	0	0	No
50	Male	Present	0	0	No
20	Female	Present	0	0	No
28	Female	Present	0	0	Yes
55	Male	Present	0	0	Yes
28	Female	Present	0	0	No
45	Male	Present	0	0	No
20	Female	Present	0	0	No
38	Male	Present	0	0	Yes
20	Female	Present	0	0	Yes
38	Female	Present	0	0	No
30	Female	Present	0	0	No
60	Female	Present	0	0	No
65	Female	Present	0	1	Yes
70	Female	Present	0	0	Yes
21	Female	Present	0	0	No
20	Female	Present	0	0	No
13	Female	Present	0	0	No
22	Female	Present	0	0	No
40	Female	Present	0	0	No
30	Female	Present	0	0	No
18	Female	Present	0	0	No
37	Male	Present	0	1	No
70	Male	Present	1	0	No
40	Male	Present	0	0	Yes
18	Female	Present	0	0	Yes
55	Male	Present	0	0	No
45	Male	Present	0	0	No
50	Male	Present	1	0	Yes
35	Female	Present	0	0	Yes
28	Female	Present	0	0	Yes
25	Female	Present	0	0	No
22	Female	Present	0	0	No
75	Male	Present	1	0	No
20	Female	Present	0	0	No
28	Male	Present	0	0	No
28	Female	Present	0	0	No
64	Male	Present	0	0	Yes
45	Male	Present	0	0	No
35	Male	Present	0	0	No
20	Female	Present	0	0	No
18	Female	Present	0	0	No
30	Female	Present	0	0	Yes
29	Male	Present	0	0	No
20	Male	Present	0	0	No
28	Male	Present	0	0	No
29	Female	Present	0	0	No
45	Male	Present	0	0	No
35	Female	Present	0	1	No
65	Male	Present	0	1	Yes
40	Female	Present	0	0	No
39	Male	Present	0	0	No
39	Male	Present	0	0	No
35	Male	Present	0	0	No
55	Female	Present	0	1	No
28	Male	Present	0	1	Yes
29	Male	Present	0	1	Yes
35	Male	Present	0	0	No
40	Male	Present	0	1	Yes
39	Male	Present	0	1	Yes
45	Male	Present	0	0	No
35	Male	Present	0	1	Yes
47	Male	Present	0	1	Yes
45	Male	Present	0	1	No
45	Male	Present	0	0	No
28	Male	Present	0	1	Yes
33	Male	Present	0	0	No
34	Male	Present	0	1	Yes
40	Male	Present	0	1	Yes
40	Male	Present	0	0	No
38	Male	Present	0	0	No
55	Male	Present	1	1	Yes
40	Male	Present	0	0	No
40	Male	Present	0	0	No
45	Male	Present	0	0	No
40	Female	Present	0	1	Yes
45	Male	Present	0	1	Yes
30	Male	Present	0	0	No
59	Male	Present	0	1	Yes
55	Male	Present	0	1	Yes
37	Male	Present	0	0	No
34	Female	Present	0	1	Yes
37	Male	Present	0	0	Yes
34	Female	Present	0	0	Yes
27	Female	Present	0	1	No
46	Male	Present	0	1	Yes
30	Male	Present	0	1	No
45	Male	Present	0	1	Yes
35	Male	Present	0	1	Yes
37	Male	Present	0	1	No
28	Female	Present	0	0	Yes
47	Female	Present	0	1	No
33	Male	Present	0	1	Yes
35	Female	Present	0	1	Yes
37	Male	Present	0	1	No
48	Male	Present	1	1	No
28	Male	Present	0	1	No
44	Male	Present	0	1	Yes
47	Male	Present	0	1	Yes
45	Male	Present	0	1	Yes
33	Male	Present	0	1	No
27	Female	Present	0	1	Yes
33	Female	Present	0	1	Yes
32	Male	Present	0	1	Yes
35	Female	Present	0	1	Yes
25	Female	Present	0	0	Yes
45	Female	Present	0	1	Yes
33	Male	Present	0	1	Yes
27	Male	Present	0	1	Yes
34	Male	Present	0	1	No
46	Female	Present	0	1	No
46	Female	Present	0	1	No
50	Female	Present	1	1	Yes
47	Male	Present	0	1	No
35	Female	Present	0	1	No
45	Female	Present	0	1	No
30	Male	Present	0	1	No
37	Female	Present	0	0	No
37	Male	Present	0	1	Yes
37	Male	Present	0	1	Yes
47	Male	Present	0	0	No
32	Male	Present	1	1	No
27	Female	Present	1	1	No
48	Male	Present	1	1	Yes
34	Female	Present	0	1	Yes
47	Male	Present	0	1	Yes
33	Male	Present	0	1	No
38	Male	Present	0	1	Yes
25	Female	Present	0	1	No
26	Male	Present	0	1	No
34	Male	Present	0	1	No
30	Male	Present	0	1	No
64	Male	Present	0	1	No
25	Female	Present	0	1	No
25	Female	Present	0	0	No
45	Male	Present	0	1	Yes
30	Male	Present	0	1	Yes
30	Male	Present	0	1	Yes
45	Male	Present	0	1	Yes
37	Male	Present	0	1	No
22	Male	Present	0	1	No
30	Male	Present	0	1	No
34	Male	Present	0	1	Yes
40	Female	Present	0	1	Yes
34	Female	Present	0	1	No
34	Male	Present	0	1	No
34	Male	Present	0	1	Yes
25	Male	Present	0	1	Yes
35	Male	Present	0	1	Yes
23	Male	Present	0	0	Yes
40	Male	Present	0	1	Yes
25	Male	Present	0	1	Yes
37	Male	Present	0	0	Yes
30	Male	Present	0	0	No
34	Male	Present	0	1	Yes
33	Male	Present	0	0	No
50	Female	Present	0	1	Yes
22	Male	Present	0	1	Yes
28	Female	Present	0	1	Yes
30	Female	Present	0	1	Yes
33	Female	Present	0	0	No
36	Male	Present	0	1	Yes
40	Male	Present	0	1	Yes
21	Female	Present	0	1	Yes
24	Female	Present	0	1	Yes
50	Male	Present	0	1	Yes
37	Male	Present	0	1	Yes
34	Female	Present	0	1	Yes
25	Female	Present	0	1	Yes
30	Male	Present	0	1	Yes
33	NA	Present	0	1	Yes
25	Male	Present	0	1	Yes
34	Male	Present	0	1	No
34	Male	Present	0	1	Yes
43	Female	Absent	0	0	No
55	Male	Absent	0	1	Yes
58	Male	Present	1	1	No
45	Male	Absent	0	1	No
42	Female	Absent	1	1	No
39	Female	Absent	0	1	Yes
26	Male	Absent	0	1	No
37	Male	Present	0	1	No
24	Male	Present	0	0	No
35	Male	Present	0	1	No
42	Male	Present	0	1	No
42	Male	Present	0	1	No
41	Female	Present	0	0	No
25	Male	Absent	0	0	No
50	Female	Present	1	0	No
30	Female	Present	0	0	No
34	Female	Present	0	1	Yes
48	Male	Absent	0	1	No
40	Male	Absent	0	1	No
39	Female	Present	0	0	No
55	Male	Absent	0	0	Yes
49	Male	Absent	0	1	Yes
39	Male	Present	1	1	Yes
57	Male	Present	1	1	Yes
38	Male	Present	1	1	Yes
55	Female	Present	0	1	Yes
48	Male	Present	0	1	Yes
30	Female	Present	0	1	No
45	Male	Present	0	1	No
38	Male	Present	0	1	No
37	Female	Present	0	1	No
45	Male	Present	0	1	No
33	Male	Present	0	0	No
40	Male	Present	0	0	Yes
35	Male	Present	0	1	Yes
56	Female	Present	0	1	No
30	Female	Absent	0	1	No
48	Male	Present	0	1	No
62	Male	Present	1	1	Yes
50	Female	Present	0	1	No
40	Male	Present	0	1	No
46	Male	Present	1	1	Yes
56	Female	Present	0	0	Yes
48	Male	Present	0	1	No
35	Female	Present	0	1	No
26	Male	Absent	1	0	No
45	Female	Present	0	0	No
48	Female	Present	0	1	No
25	Male	Present	0	1	Yes
30	Male	Present	0	1	Yes
55	Female	Present	0	1	Yes
50	Male	Present	1	1	Yes
32	Male	Present	0	1	Yes
32	Male	Present	1	1	No
49	Female	Absent	0	1	No
39	Male	Absent	0	1	No
50	Female	Absent	0	1	No
32	Male	Absent	0	1	No
45	Male	Present	0	1	No
56	Male	Present	0	0	No
40	Male	Absent	0	0	Yes
52	Male	Present	0	1	Yes
45	Male	Present	0	1	No
35	Female	Present	0	0	No
32	Male	Present	0	1	No
34	Male	Absent	0	1	No
48	Male	Absent	0	1	No
39	Male	Present	0	0	Yes
49	Male	Present	0	1	No
47	Male	Present	1	1	No
28	Male	Present	0	1	No
29	Male	Absent	0	1	No
26	Male	Absent	0	1	No
48	Male	Present	0	1	No
50	Male	Present	0	0	Yes
68	Female	Absent	0	0	Yes
48	Male	Absent	1	0	Yes
62	Female	Absent	0	1	No
42	Male	Present	0	1	No
33	Male	Present	0	1	Yes
36	Male	Absent	0	1	Yes
60	Male	Absent	0	1	Yes
34	Male	Absent	0	1	Yes
55	Male	Absent	0	1	Yes
47	Female	Absent	0	1	No
60	Male	Present	0	1	No
45	Male	Present	0	1	No
32	Female	Absent	0	0	No
74	Male	Present	0	1	No
35	Male	Present	0	1	No
69	Male	Present	0	1	No
62	Male	Present	1	1	Yes
31	Female	Present	0	1	No
35	Male	Present	1	0	No
32	Male	Present	1	1	No
35	Female	Present	1	1	Yes
42	Male	Present	0	1	Yes
32	Male	Present	0	1	No
35	Female	Present	0	1	Yes
58	Male	Present	0	1	No
30	Male	Present	0	1	No
48	Female	Present	0	1	No
20	Male	Present	0	1	No
45	Male	Absent	0	1	No
60	Male	Present	0	0	No
20	Female	Present	0	1	No
26	Female	Present	0	1	Yes
21	Female	Present	0	1	Yes
36	Female	Present	0	0	No
26	Female	Present	0	1	No
21	Female	Present	0	0	No
56	Male	Present	0	0	Yes
65	Male	Present	0	0	Yes
24	Female	Present	0	1	No
28	Female	Present	0	0	No
44	Male	Present	0	0	No
46	Male	Present	0	1	No
36	Female	Present	0	0	No
46	Female	Present	0	0	No
45	Male	Present	0	0	No
50	Female	Present	0	0	No
20	Female	Present	0	0	No
50	Female	Present	0	1	No
17	Female	Present	0	1	No
15	Male	Present	0	1	No
35	Female	Present	0	0	No
21	Female	Present	0	0	No
14	Female	Present	0	0	Yes
50	Female	Present	0	0	Yes
29	Female	Absent	0	1	No
26	Male	Present	0	0	Yes
50	Male	Present	0	0	No
27	Female	Present	0	0	No
20	Male	Present	0	0	No
18	Female	Present	0	1	No
70	Female	Present	1	1	No
35	Male	Present	0	0	No
50	Female	Present	0	1	No
70	Male	Present	1	1	No
45	Female	Present	0	0	Yes
36	Female	Present	0	1	Yes
20	Male	Present	0	0	No
33	Female	Present	0	0	Yes
50	Female	Present	0	0	No
70	Male	Present	1	1	No
50	Female	Present	0	1	Yes
38	Female	Present	0	1	No
36	Female	Present	0	1	Yes
34	Male	Present	0	1	Yes
23	Female	Present	0	1	Yes
48	Female	Present	1	0	Yes
26	Male	Present	0	0	Yes
25	Female	Present	0	0	Yes
40	Male	Present	0	1	Yes
3	Male	Present	0	0	No
50	Female	Present	0	1	Yes
30	Male	Present	0	0	Yes
60	Male	Present	1	1	No
23	Female	Present	0	0	No
45	Female	Present	0	1	No
28	Female	Present	0	1	No
39	Female	Present	0	1	No
23	Female	Present	0	0	Yes
20	Female	Present	0	0	No
35	Male	Present	0	0	No
27	Female	Present	0	0	No
50	Male	Present	0	0	No
55	Male	Present	0	1	No
20	Female	Present	0	1	Yes
48	Male	Present	0	0	No
20	Female	Present	0	0	No
36	Male	Present	0	0	No
55	Female	Present	0	0	No
50	Male	Present	1	1	No
10	Female	Present	0	0	No
45	Male	Present	0	0	No
32	Female	Present	0	0	No
29	Female	Present	0	0	No
20	Female	Present	0	1	No
60	Female	Present	1	1	No
45	Male	Present	0	0	No
40	Female	Present	0	0	No
45	Female	Present	0	1	No
70	Male	Present	0	0	No
30	Female	Present	0	0	No
30	Female	Present	0	1	No
60	Male	Present	0	1	Yes
20	Female	Present	0	0	No
60	Female	Present	1	0	No
32	Female	Present	0	0	Yes
36	Female	Present	0	0	Yes
70	Male	Present	0	0	Yes
25	Female	Present	0	1	Yes
34	Female	Present	0	0	No
34	Male	Present	0	0	No
65	Male	Present	0	0	Yes
43	Male	Present	0	1	Yes
78	Male	Present	0	0	No
46	Male	Present	0	0	No
32	Female	Present	0	0	Yes
65	Male	Present	0	0	Yes
34	Female	Present	0	0	No
8	Female	Present	0	1	No
70	Male	Present	1	0	Yes
31	Female	Present	0	0	Yes
70	Male	Present	1	1	No
45	Male	Present	0	0	No
26	Female	Present	0	0	Yes
14	Female	Present	0	0	No
12	Female	Present	0	0	Yes
28	Female	Present	0	1	No
60	Female	Present	0	1	No
40	Male	Present	0	0	No
40	Male	Present	1	0	Yes
66	Male	Present	0	1	No
30	Female	Present	0	1	No
41	Male	Present	0	0	No
50	Male	Present	0	0	No
40	Male	Present	0	0	No
34	Male	Present	0	0	No
52	Female	Present	0	0	No
50	Female	Present	0	0	No
28	Male	Present	0	0	No
40	Male	Present	0	0	No
34	Male	Present	0	0	Yes
18	Male	Present	0	0	No
45	Male	Present	0	0	Yes
36	Male	Absent	0	0	No
35	Female	Present	0	1	No
47	Female	Present	0	1	No
50	Male	Present	0	0	No
52	Male	Present	0	1	Yes
25	Female	Present	0	1	Yes
50	Female	Present	0	0	Yes
56	Female	Present	0	1	Yes
25	Male	Present	0	0	No
15	Male	Present	0	0	No
5	Female	Present	0	1	No
22	Male	Present	0	0	No
50	Male	Present	0	0	Yes
40	Female	Present	0	0	No
35	Male	Absent	0	0	No
50	Male	Present	0	0	Yes
50	Female	Present	0	0	No
50	Female	Present	0	1	Yes
75	Female	Present	0	0	No
26	Male	Present	0	1	No
45	Female	Present	0	0	No
40	Female	Present	0	0	Yes
40	Male	Present	0	0	No
25	Male	Present	0	0	Yes
51	Female	Present	0	0	No
50	Male	Present	0	0	No
50	Male	Present	0	0	Yes
50	Male	Present	0	1	No
21	Female	Present	0	0	No
50	Female	Present	0	1	No
22	Female	Present	0	0	No
40	Female	Present	0	1	No
45	Female	Present	0	0	Yes
50	Male	Present	0	0	Yes
50	Female	Present	0	0	No
47	Male	Present	0	0	No
50	Male	Present	0	0	Yes
35	Female	Present	0	0	No
45	Female	Present	0	1	No
43	Female	Present	0	0	No
40	Female	Present	0	0	Yes
20	Male	Present	0	0	No
50	Male	Present	0	1	No
13	Female	Present	0	1	Yes
50	Male	Present	0	0	No
20	Female	Present	0	0	No
21	Male	Present	0	0	No
21	Male	Present	0	0	No
25	Female	Present	0	0	No
25	Male	Present	0	0	No
13	Female	Present	0	0	No
13	Female	Present	0	0	No
6	Male	Present	0	0	No
29	Male	Present	0	0	No
27	Female	Present	0	1	No
10	Female	Present	0	1	No
25	Female	Present	0	0	No
20	Female	Present	0	0	No
20	Female	Present	0	0	No
50	Female	Present	0	1	No
20	Female	Present	0	1	Yes
22	Female	Present	0	1	No
20	Male	Present	0	0	No
5	Male	Present	0	1	Yes
15	Female	Present	0	1	No
50	Male	Present	0	1	No
25	Female	Present	0	0	No
25	Male	Present	0	0	No
45	Female	Present	0	0	No
15	Female	Present	0	0	No
16	Female	Present	0	0	No
25	Male	Present	0	1	Yes
35	Female	Present	0	0	No
6	Male	Present	0	0	No
12	Male	Present	0	0	Yes
15	Male	Present	0	0	No
20	Female	Present	0	1	No
15	Female	Present	0	0	No
21	Male	Present	0	0	No
21	Male	Present	0	0	No
21	Male	Present	0	0	No
49	Male	Present	0	0	No
50	Male	Present	1	0	No
45	Male	Present	0	0	No
52	Male	Absent	0	0	No
57	Female	Present	1	0	No
60	Male	Present	0	0	No
60	Female	Present	1	1	No
21	Male	Present	0	0	No
67	Male	Present	0	1	No
45	Male	Present	0	0	No
35	Male	Present	0	0	No
70	Male	Absent	0	1	No
66	Male	Present	0	0	No
56	Female	Present	1	0	No
35	Female	Present	0	1	No
45	Female	Present	0	0	No
35	Male	Absent	0	0	No
35	Male	Present	0	0	No
65	Male	Present	0	0	No
39	Female	Present	0	1	No
41	Female	Absent	0	1	No
50	Male	Present	0	0	Yes
29	Male	Present	0	0	No
45	Male	Present	0	1	Yes
50	Male	Present	0	0	No
40	Male	Present	0	1	Yes
45	Male	Present	0	0	Yes
70	Male	Present	0	0	Yes
50	Female	Absent	1	1	Yes
39	Female	Absent	0	1	Yes
21	Female	Present	1	0	Yes
40	Male	Present	0	1	Yes
60	Female	Present	0	1	No
42	Female	Absent	0	0	No
40	Female	Present	1	1	Yes
28	Male	Present	0	1	Yes
43	Male	Present	0	1	Yes
72	Male	Present	1	1	No
52	Female	Present	0	1	Yes
57	Female	Present	0	0	Yes
42	Male	Present	0	0	Yes
32	Male	Present	0	0	Yes
44	Male	Present	0	1	No
43	Female	Present	0	1	No
42	Female	Present	0	1	Yes
42	Female	Present	0	1	Yes
45	Male	Absent	0	0	Yes
28	Male	Present	0	1	Yes
38	Male	Present	0	0	No
28	Male	Present	0	0	No
53	Male	Present	0	0	No
39	Male	Absent	0	0	Yes
44	Female	Present	0	1	Yes
60	Male	Present	0	0	No
50	Male	Absent	0	0	Yes
66	Female	Absent	0	0	No
70	Male	Present	0	1	No
20	Male	Absent	0	0	No
38	Female	Present	0	0	No
67	Female	Absent	0	0	No
34	Male	Present	0	1	No
45	Male	Present	1	1	Yes
56	Male	Absent	0	0	No
30	Female	Absent	0	0	No
44	Female	Present	0	0	No
29	Female	Present	0	1	No
57	Male	Present	1	1	No
38	Female	Present	0	0	Yes
48	Male	Present	1	1	No
38	Male	Present	0	0	No
39	Male	Absent	0	0	No
35	Male	Present	0	1	Yes
75	Male	Present	0	1	No
65	Male	Present	0	0	No
76	Male	Present	1	1	No
38	Female	Absent	0	1	No
30	Male	Present	0	1	Yes
45	Female	Present	0	1	No
26	Female	Present	0	1	No
28	Female	Present	0	1	No
65	Female	Present	0	1	No
34	Male	Present	0	0	No
48	Female	Present	0	1	No
68	Male	Present	1	1	No
60	Male	Present	0	0	No
31	Female	Absent	0	0	No
48	Female	Absent	0	0	Yes
33	Male	Absent	0	0	No
37	Female	Absent	0	1	No
27	Female	Absent	0	0	Yes
70	Male	Present	0	0	No
63	Male	Present	1	1	No
42	Male	Present	0	0	Yes
19	Female	Present	0	1	Yes
30	Male	Present	0	1	No
37	Female	Present	0	1	Yes
34	Male	Present	0	0	Yes
46	Male	Present	0	0	No
47	Female	Present	0	1	Yes
41	Female	Present	1	1	No
16	Male	Present	0	1	Yes
37	Male	Present	0	1	Yes
43	Female	Present	0	1	No
34	Female	Present	0	1	No
56	Female	Present	0	1	No
41	Female	Present	0	1	Yes
32	Female	Present	0	1	No
41	Female	Present	0	0	No
36	Male	Absent	0	0	Yes
49	Male	Present	0	0	No
82	Male	Present	1	0	Yes
39	Male	Present	0	1	Yes
65	Male	Absent	0	0	No
37	Female	Present	0	1	Yes
30	Female	Absent	0	0	Yes
38	Female	Present	0	0	No
52	Female	Present	0	1	No
37	Female	Present	0	1	Yes
22	Female	Present	0	1	Yes
75	Female	Present	0	1	Yes
45	Male	Absent	0	0	Yes
51	Female	Present	0	0	No
48	Male	Present	0	0	No
27	Female	Present	0	1	No
38	Female	Present	0	0	Yes
38	Male	Present	0	0	Yes
3	Female	Present	0	0	No
42	Male	Present	0	0	No
22	Female	Present	0	0	No
36	Female	Present	0	0	No
33	Female	Present	0	0	No
46	Female	Present	0	0	No
32	Female	Absent	0	0	No
26	Female	Present	0	0	Yes
26	Female	Present	0	0	Yes
38	Female	Present	0	0	No
36	Female	Present	1	1	No
36	Female	Present	0	0	No
36	Female	Present	0	1	No
36	Female	Present	0	0	No
30	Female	Present	0	0	No
35	Female	Present	0	0	No
55	Female	Present	0	0	No
56	Female	Present	0	0	No
38	Female	Present	0	0	No
26	Female	Present	0	0	No
36	Female	Present	0	1	No
36	Male	Present	0	0	No
46	Female	Present	0	0	No
46	Female	Present	0	1	Yes
43	Female	Present	0	0	No
36	Female	Present	0	0	No
29	Female	Present	0	0	No
39	Female	Present	0	0	No
41	Male	Present	0	0	No
46	Female	Present	0	0	Yes
42	Male	Present	0	0	No
46	Male	Present	0	0	No
23	Female	Present	0	0	No
26	Female	Present	0	0	No
49	Female	Present	0	1	Yes
36	Female	Present	0	0	No
43	Female	Present	0	0	No
55	Female	Present	0	0	Yes
40	Female	Present	0	0	No
28	Female	Present	0	0	No
36	Female	Present	0	0	No
27	Female	Present	0	0	No
38	Male	Present	0	0	No
24	Male	Present	0	0	No
36	Female	Present	0	0	Yes
29	Female	Present	0	0	No
46	Female	Present	0	0	No
46	Female	Present	0	1	No
27	Female	Present	0	1	No
24	Female	Present	0	0	No
40	Female	Present	0	1	Yes
26	Female	Present	0	0	Yes
25	Female	Present	0	1	Yes
50	Male	Present	0	1	Yes
23	Female	Present	0	1	Yes
46	Female	Present	0	0	Yes
28	Female	Present	0	0	No
22	Female	Present	0	0	No
49	Female	Present	0	0	No
36	Male	Present	0	0	No
32	Female	Present	0	0	No
25	Female	Present	0	0	No
28	Female	Present	0	0	No
24	Male	Present	0	0	No
26	Female	Present	0	0	Yes
32	Female	Present	0	0	Yes
29	Female	Present	0	1	No
42	Female	Present	0	0	No
36	Male	Present	1	0	Yes
56	Female	Present	0	0	No
22	Female	Present	0	0	No
46	Female	Present	0	0	Yes
30	Female	Present	0	0	No
29	Female	Present	0	0	No
28	Male	Present	0	0	No
40	Male	Present	0	0	No
28	Female	Present	0	0	No
42	Female	Present	0	0	No
31	Male	Present	0	0	No
27	Female	Present	0	0	No
40	Female	Present	0	0	No
56	Female	Present	0	0	No
56	Female	Present	0	0	No
52	Female	Present	0	0	No
50	Female	Present	0	0	No
56	Female	Present	0	0	No
26	Female	Present	0	0	No
24	Female	Present	0	0	No
38	Female	Present	0	0	No
30	Female	Present	0	0	Yes
25	Male	Present	0	0	No
25	Female	Present	0	0	No
26	Female	Present	0	0	No
32	Female	Present	0	0	No
39	Female	Present	0	0	No
68	Female	Present	0	0	No
27	Female	Present	0	0	No
20	Female	Present	0	0	No
27	Female	Present	0	0	No
26	Female	Present	0	1	No
30	Female	Present	0	0	No
46	Female	Present	0	0	No
37	Female	Present	0	0	No
21	Female	Present	0	0	No
26	Female	Present	0	0	Yes
45	Female	Present	0	0	No
39	Female	Present	0	0	No
42	Female	Present	0	0	No
25	Female	Present	0	0	Yes
37	Female	Present	0	0	Yes
26	Female	Present	0	0	Yes
24	Female	Present	0	0	No
38	Female	Present	0	0	Yes
43	Female	Present	0	0	No
38	Female	Present	0	0	No
24	Female	Present	0	0	No
24	Female	Present	0	0	No
27	Female	Present	0	0	No
29	Female	Present	0	0	No
44	Male	Present	0	0	No
66	Male	Present	0	0	No
32	Male	Present	0	0	No
54	Male	Present	0	0	No
22	Female	Present	0	0	No
31	Female	Present	0	0	No
42	Male	Present	0	0	No
22	Female	Present	0	0	No
23	Female	Present	0	0	No
17	Female	Present	0	0	Yes
37	Female	Present	0	0	No
35	Male	Present	0	0	No
25	Female	Present	0	0	No
26	Female	Present	0	0	No
23	Male	Present	0	0	No
38	Male	Present	0	0	No
20	Female	Present	0	0	No
36	Female	Present	0	0	No
18	Female	Present	0	0	No
45	Female	Present	1	1	No
32	Female	Present	0	0	No
58	Female	Present	0	0	No
38	Male	Present	0	0	No
17	Female	Present	0	0	No
38	Female	Present	0	0	No
43	Female	Present	0	0	No
38	Female	Present	0	0	No
19	Male	Present	0	0	No
17	Male	Present	0	0	No
30	Female	Present	0	0	No
28	Male	Present	0	0	No
38	Male	Present	0	0	No
53	Male	Present	0	0	No
32	Female	Present	1	0	No
35	Female	Present	1	0	No
59	Male	Present	0	0	Yes
35	Female	Present	0	0	Yes
54	Male	Present	0	1	Yes
34	Female	Present	0	0	No
28	Male	Present	0	0	No
40	Male	Present	0	0	No
32	Female	Absent	0	1	Yes
31	Female	Present	0	0	No
39	Female	Present	0	0	No
45	Male	Present	0	1	Yes
31	Male	Present	0	0	No
36	Male	Present	0	1	No
48	Female	Present	0	0	No
28	Male	Present	0	0	No
50	Male	Present	0	0	No
40	Male	Present	0	0	No
48	Male	Present	1	0	No
24	Female	Present	0	0	No
26	Female	Present	0	0	No
39	Female	Present	0	0	No
48	Male	Present	0	0	No
32	Male	Present	0	0	No
39	Male	Present	0	0	No
26	Female	Present	0	0	No
62	Male	Present	0	0	No
28	Female	Present	0	0	No
29	Female	Present	0	0	No
50	Male	Present	0	0	No
26	Male	Present	0	0	No
22	Female	Present	0	0	No
42	Male	Present	0	0	No
45	Male	Present	0	0	No
60	Male	Present	0	0	No
28	Female	Present	0	0	No
25	Female	Present	0	0	No
19	Female	Present	0	0	No
48	Male	Present	0	0	No
65	Male	Present	0	0	No
38	Female	Present	0	0	No
30	Female	Present	0	0	No
32	Female	Present	0	0	No
28	Female	Present	0	0	No
26	Female	Present	0	0	No
45	Male	Present	0	1	No
55	Male	Present	1	1	No
30	Female	Present	1	1	No
38	Male	Present	0	0	No
25	Male	Present	0	0	No
40	Male	Present	0	0	No
37	Male	Present	0	1	No
39	Female	Present	0	0	No
35	Male	Present	0	0	No
21	Female	Present	0	0	No
45	Male	Present	0	0	No
18	Female	Present	0	0	No
41	Female	Present	0	0	No
20	Female	Present	0	0	No
32	Female	Present	0	0	No
46	Male	Present	0	0	No
21	Male	Present	0	0	No
36	Male	Present	0	0	No
28	Female	Present	0	0	No
32	Male	Present	0	0	No
48	Female	Present	0	1	No
65	Male	Present	0	0	No
25	Male	Present	0	1	No
62	Male	Present	0	0	No
42	Male	Present	0	0	No
66	Male	Present	0	0	No
33	Male	Present	0	0	No
60	Male	Present	0	0	No
37	Female	Present	0	0	No
60	Male	Present	0	0	No
42	Female	Present	0	1	No
70	Male	Present	0	0	No
19	Male	Present	0	0	No
60	Male	Present	0	0	No
22	Female	Present	0	0	No
60	Male	Present	0	0	No
60	Male	Present	0	0	No
41	Male	Present	0	0	No
55	Female	Present	0	0	No
47	Male	Present	0	0	No
50	Male	Present	0	0	No
18	Female	Present	0	0	No
50	Female	Present	0	0	No
36	Female	Present	0	0	Yes
55	Female	Present	0	0	No
54	Male	Present	0	0	No
35	Female	Present	0	0	No
45	Male	Present	0	0	No
70	Male	Present	0	0	No
36	Male	Present	0	1	No
38	Female	Present	0	0	No
33	Male	Present	0	0	No
22	Male	Present	0	0	No
45	Male	Present	0	0	No
25	Female	Present	0	0	No
60	Male	Present	0	1	No
50	Male	Present	0	0	No
58	Male	Present	0	0	No
40	Female	Present	0	0	No
56	Male	Absent	0	0	No
45	Female	Present	0	0	No
25	Female	Present	0	1	No
31	Female	Present	0	0	No
31	Female	Present	0	0	No
60	Male	Present	0	0	No
45	Male	Present	0	0	No
33	Male	Present	0	0	No
36	Male	Present	0	0	No
30	Female	Present	0	0	No
50	Male	Present	0	0	No
42	Female	Present	0	0	No
45	Male	Present	0	0	No
70	Male	Present	0	0	No
40	Female	Absent	0	0	No
40	Female	Present	0	0	No
48	Male	Present	0	0	No
28	Male	Present	0	0	No
60	Male	Present	0	0	No
55	Male	Present	0	0	No
30	Female	Present	0	0	No
36	Male	Present	0	0	No
40	Male	Present	0	0	No
39	Male	Present	0	0	No
35	Female	Present	0	0	No
55	Female	Absent	0	0	No
50	Male	Present	0	0	No
30	Female	Present	0	0	Yes
42	Male	Present	0	0	Yes
30	Female	Present	0	0	Yes
49	Male	Present	0	1	Yes
50	Male	Present	1	1	Yes
30	Female	Present	0	0	Yes
40	Female	Present	0	1	Yes
30	Female	Present	0	1	Yes
45	Male	Present	0	0	No
49	Female	Present	0	1	No
23	Female	Present	0	0	Yes
46	Female	Present	0	1	Yes
40	Female	Present	0	0	Yes
55	Male	Present	0	1	Yes
38	Male	Present	0	0	No
56	Male	Present	0	1	Yes
35	Female	Present	0	1	No
40	Male	Absent	0	1	No
40	Male	Absent	1	1	Yes
30	Male	Present	0	1	Yes
40	Male	Present	0	1	Yes
30	Female	Present	0	1	Yes
30	Female	Present	0	1	Yes
30	Male	Absent	0	1	Yes
23	Female	Present	0	1	Yes
40	Female	Present	0	1	No
23	Female	Present	0	0	Yes
55	Male	Present	0	0	Yes
29	Female	Present	0	0	No
67	Male	Present	0	0	Yes
39	Female	Present	0	1	Yes
39	Male	Present	0	1	Yes
38	Male	Present	0	0	Yes
49	Female	Present	0	1	Yes
35	Female	Present	0	1	Yes
25	Female	Present	0	0	No
35	Male	Present	0	0	No
49	Female	Present	0	1	Yes
29	Male	Present	0	1	Yes
30	Female	Present	0	0	Yes
40	Male	Present	1	1	Yes
49	Female	Present	0	1	Yes
32	Female	Present	1	1	Yes
22	Female	Present	0	1	Yes
58	Female	Present	0	0	Yes
59	Female	Present	0	1	Yes
30	Female	Present	0	1	Yes
75	Male	Present	0	1	Yes
40	Female	Present	0	1	Yes
43	Male	Present	0	0	No
43	Male	Present	0	1	Yes
40	Male	Present	0	1	Yes
33	Male	Present	0	1	Yes
39	Male	Present	0	0	No
30	Male	Present	0	0	Yes
40	Female	Present	0	0	Yes
30	Female	Present	0	0	Yes
28	Female	Present	0	0	Yes
40	Female	Present	0	0	Yes
52	Male	Present	0	0	Yes
52	Male	Present	0	0	Yes
37	Male	Present	0	0	No
32	Male	Present	0	0	Yes
49	Male	Present	0	0	Yes
69	Male	Present	0	0	Yes
30	Male	Present	0	1	Yes
29	Male	Present	0	0	Yes
49	Male	Present	0	0	Yes
69	Male	Present	0	0	Yes
30	Male	Present	0	0	Yes
49	Male	Present	0	0	Yes
38	Female	Present	0	0	Yes
35	Male	Present	0	0	Yes
51	Female	Present	0	0	Yes
65	Female	Present	1	1	No
49	Male	Present	0	1	Yes
28	Male	Present	0	0	Yes
43	Male	Present	1	0	No
37	Female	Present	1	1	Yes
26	Male	Present	0	0	No
42	Male	Present	0	1	Yes
26	Female	Present	0	0	Yes
30	Male	Present	0	1	Yes
39	Male	Present	0	0	Yes
59	Male	Present	0	1	Yes
29	Male	Present	0	0	Yes
48	Male	Present	0	1	Yes
49	Male	Present	1	1	No
49	Male	Present	0	0	Yes
49	Male	Present	0	0	Yes
49	Male	Present	1	0	No
29	Female	Present	0	1	Yes
25	Male	Present	0	0	Yes
30	Female	Present	0	0	Yes
49	Male	Present	0	0	Yes
30	Female	Present	0	1	Yes
31	Male	Present	0	1	Yes
41	Male	Present	0	0	Yes
67	Male	Present	1	1	Yes
25	Male	Present	0	0	No
35	Female	Present	0	1	No
65	Male	Present	0	0	Yes
25	Male	Present	0	0	Yes
85	Male	Present	0	0	Yes
65	Male	Present	0	0	Yes
35	Male	Present	0	0	No
39	Female	Present	0	0	Yes
49	Female	Present	0	0	No
29	Male	Present	0	1	No
39	Male	Present	0	1	Yes
25	Male	Present	0	1	Yes
38	Female	Absent	0	1	Yes
52	Male	Present	0	0	Yes
45	Female	Absent	0	0	Yes
53	Male	Absent	0	0	Yes
43	Male	Present	0	0	Yes
30	Male	Present	0	0	Yes
75	Male	Present	0	1	Yes
60	Male	Present	0	0	Yes
39	Male	Present	0	0	Yes
35	Male	Present	0	0	Yes
56	Male	Present	1	1	Yes
39	Male	Absent	0	0	No
49	Male	Present	0	0	No
33	Male	Present	0	0	No
62	Male	Present	0	0	No
98	Male	Absent	0	0	No
98	Male	Absent	0	0	No
42	Male	Present	0	0	No
40	Male	Present	0	0	Yes
40	Male	Present	0	0	Yes
40	Male	Present	0	0	No
39	Male	Present	0	0	Yes
40	Female	Present	0	0	No
50	Male	Absent	0	0	No
51	Male	Present	0	0	No
33	Female	Present	0	0	No
50	Male	Present	0	0	No
49	Male	Absent	0	0	No
45	Male	Present	0	1	No
27	Female	Present	0	0	No
42	Male	Present	1	1	No
50	Male	Present	1	0	No
39	Female	Present	0	1	Yes
45	Male	Present	1	1	Yes
50	Male	Present	0	1	Yes
45	Male	Present	0	1	No
35	Male	Present	0	1	Yes
39	Male	Present	1	1	No
51	Male	Present	0	1	No
39	Male	Present	1	1	Yes
39	Male	Present	0	1	No
47	Male	Present	0	1	Yes
45	Male	Present	0	1	No
54	Male	Present	0	1	No
35	Male	Present	0	1	No
61	Male	Present	0	1	No
23	Male	Present	0	1	No
43	Male	Present	0	1	Yes
32	Male	Present	0	1	No
45	Male	Present	1	1	Yes
39	Male	Present	1	1	No
41	Male	Present	0	1	No
30	Male	Present	0	1	No
59	Male	Present	1	1	Yes
29	Male	Present	1	1	Yes
25	Male	Present	0	1	No
45	Male	Present	1	1	Yes
40	Female	Present	0	1	No
45	Male	Present	1	1	No
39	Male	Present	0	1	No
57	Male	Present	0	1	Yes
39	Male	Present	0	0	No
60	Male	Present	0	1	No
52	Male	Present	0	0	No
39	Male	Present	1	1	No
45	Male	Present	0	0	No
35	Male	Present	0	0	No
40	Male	Present	0	0	Yes
39	Male	Present	0	1	No
45	Male	Present	1	1	No
40	Male	Present	1	1	No
40	Male	Present	0	1	No
37	Male	Present	0	1	No
70	Male	Present	1	1	Yes
47	Male	Present	0	1	Yes
32	Male	Present	0	1	No
30	Male	Present	1	1	Yes
49	Male	Present	1	1	No
50	Male	Present	0	1	No
50	Male	Present	1	0	Yes
61	Female	Present	1	1	Yes
39	Male	Present	1	1	Yes
25	Male	Present	1	1	No
45	Male	Present	1	1	Yes
50	Male	Present	0	1	No
40	Male	Present	1	1	No
50	Female	Present	1	1	No
38	Male	Present	1	1	No
40	Female	Present	1	1	Yes
30	Male	Present	0	1	No
35	Male	Present	0	1	No
54	Male	Present	0	1	No
50	Male	Present	0	1	Yes
50	Male	Present	0	1	No
25	Male	Present	0	1	No
70	Male	Present	1	0	No
45	Male	Present	0	0	No
45	Male	Present	0	1	No
45	Male	Present	0	1	Yes
39	Male	Present	0	1	Yes
50	Male	Present	0	1	No
40	Male	Present	0	1	No
35	Male	Present	0	1	No
50	Male	Present	0	1	No
40	Male	Present	0	0	Yes
40	Male	Present	0	0	Yes
56	Male	Present	1	1	Yes
39	Male	Present	0	1	No
45	Male	Present	0	0	No
49	Male	Present	0	1	No
30	Male	Present	1	1	No
45	Male	Present	1	1	No
45	Male	Present	0	1	No
35	Male	Present	1	1	No
60	Male	Present	1	1	No
51	Male	Present	0	1	Yes
40	Male	Present	0	1	Yes
45	Male	Present	0	1	Yes
30	Male	Present	0	1	Yes
50	Male	Present	0	1	No
30	Female	Present	0	1	Yes
39	Male	Present	1	1	No
44	Male	Present	0	0	Yes
45	Male	Present	0	0	No
45	Male	Present	1	1	Yes
40	Female	Present	1	1	Yes
35	Female	Present	0	1	No
25	Female	Present	0	1	No
34	Male	Present	0	1	Yes
50	Female	Present	0	1	Yes
30	Female	Present	0	1	No
30	Male	Present	1	1	Yes
30	Female	Present	0	1	Yes
29	Female	Present	0	1	Yes
31	Female	Present	1	0	No
50	Female	Present	0	1	No
52	Female	Present	0	1	Yes
45	Male	Present	0	0	No
52	Male	Present	0	1	No
60	Female	Present	1	1	Yes
30	Male	Present	1	1	No
60	Male	Present	0	1	No
55	Male	Present	0	1	No
60	Female	Present	0	0	Yes
75	Male	Present	1	1	No
52	Male	Absent	0	1	Yes
27	Female	Absent	0	1	Yes
22	Female	Present	0	0	No
39	Female	Present	0	0	No
55	Female	Present	0	1	Yes
70	Male	Absent	0	1	Yes
37	Female	Present	0	0	No
40	Male	Absent	0	0	Yes
62	Female	Present	0	1	Yes
36	Male	Absent	0	0	Yes
12	Male	Present	0	1	No
20	Female	Present	0	0	No
26	Female	Present	0	0	No
45	Female	Present	0	1	No
7	Female	Present	0	0	No
18	Female	Present	0	0	No
8	Female	Present	0	1	No
22	Female	Present	0	0	Yes
45	Female	Present	0	1	Yes
25	Female	Present	0	0	Yes
11	Male	Present	0	0	No
30	Male	Present	0	1	Yes
46	Female	Present	0	1	No
32	Female	Present	0	0	No
24	Male	Present	0	1	Yes
39	Female	Absent	0	0	Yes
41	Male	Present	0	0	Yes
58	Female	Present	0	0	Yes
60	Female	Absent	0	0	Yes
18	Female	Present	0	0	No
38	Male	Present	0	1	Yes
44	Male	Present	0	0	Yes
52	Female	Present	0	0	Yes
36	Female	Present	0	1	Yes
49	Female	Present	0	1	Yes
16	Male	Present	0	1	Yes
45	Male	Present	0	1	Yes
2	Female	Present	0	0	No
58	Female	Present	0	1	Yes
25	Female	Present	0	1	No
27	Male	Absent	0	0	Yes
36	Female	Present	0	0	Yes
32	Female	Present	0	1	Yes
33	Female	Present	0	1	Yes
54	Female	Present	0	1	No
77	Male	Present	1	1	Yes
38	Female	Present	0	1	Yes
26	Female	Present	0	1	Yes
86	Female	Present	0	0	No
37	Female	Present	0	0	Yes
19	Female	Present	0	1	No
33	Female	Present	0	1	Yes
65	Male	Present	1	1	No
27	Female	Present	0	0	Yes
40	Female	Absent	0	1	No
37	Female	Absent	0	0	No
12	Male	Present	0	1	No
22	Female	Present	0	1	Yes
51	Male	Present	0	1	No
46	Female	Present	0	1	Yes
78	Male	Present	0	1	No
47	Male	Present	0	1	Yes
20	Female	Absent	0	0	No
38	Male	Present	0	0	No
20	Female	Present	0	1	Yes
70	Female	Present	1	0	Yes
35	Female	Present	0	0	No
60	Male	Present	1	1	Yes
26	Male	Present	0	0	No
47	Male	Present	0	1	Yes
69	Male	Present	1	1	No
30	Male	Present	0	1	Yes
53	Female	Present	0	0	Yes
37	Female	Present	0	1	No
32	Female	Present	0	1	Yes
36	Female	Present	0	0	No
16	Female	Present	0	0	No
45	Female	Present	0	1	Yes
33	Male	Present	0	0	No
21	Male	Present	0	1	Yes
20	Male	Absent	0	1	Yes
47	Female	Present	0	1	No
23	Male	Present	0	1	No
38	Female	Present	0	1	Yes
39	Male	Present	0	0	No
63	Male	Present	1	1	Yes
16	Female	Present	0	1	No
67	Female	Present	0	1	No
39	Male	Absent	0	0	No
52	Male	Absent	0	0	No
36	Male	Present	0	0	Yes
25	Female	Present	0	0	No
28	Male	Absent	0	0	No
79	Female	Absent	0	1	Yes
44	Female	Present	0	1	Yes
31	Female	Absent	0	1	No
27	Female	Present	0	1	No
33	Male	Present	0	0	No
39	Female	Absent	0	0	No
18	Female	Present	0	0	No
42	Male	Present	0	0	Yes
28	Male	Present	0	0	No
33	Female	Present	0	1	Yes
31	Female	Present	0	1	Yes
33	Female	Present	0	1	Yes
28	Male	Present	0	1	No
44	Male	Absent	0	0	No
42	Male	Absent	0	0	No
41	Male	Present	0	0	No
37	Male	Absent	0	0	No
24	Female	Absent	0	0	No
40	Male	Absent	0	0	No
30	Male	Present	0	0	No
39	Female	Present	0	0	No
44	Male	Present	1	1	No
19	Male	Present	0	0	No
27	Male	Present	0	0	No
45	Male	Present	0	1	Yes
37	Male	Present	0	1	Yes
53	Male	Present	0	1	Yes
67	Male	Present	1	1	No
38	Male	Present	0	1	No
60	Male	Present	0	1	No
29	Male	Present	0	1	No
45	Male	Present	0	1	No
29	Male	Present	0	1	No
29	Male	Present	0	1	No
70	Male	Present	1	1	No
53	Male	Present	0	1	No
60	Male	Present	0	1	No
35	Female	Present	0	1	No
35	Male	Present	0	1	No
37	Female	Present	0	1	No
50	Male	Present	0	1	No
48	Male	Present	1	1	No
39	Male	Present	0	1	No
45	Male	Present	0	1	No
60	Male	Present	0	1	No
60	Male	Present	0	1	No
53	Male	Present	0	1	No
53	Male	Present	0	1	No
53	Male	Present	0	1	No
43	Male	Present	0	1	No
38	Female	Present	1	1	Yes
40	Male	Present	0	1	No
67	Male	Present	1	1	Yes
55	Male	Present	0	1	No
52	Male	Present	0	1	No
55	Male	Present	0	1	No
32	Male	Present	0	1	No
57	Male	Present	0	0	No
56	Male	Present	1	1	No
34	Male	Present	0	1	No
50	Male	Present	1	1	No
65	Male	Present	0	1	No
35	Male	Present	0	1	No
56	Male	Present	0	1	No
38	Male	Present	0	1	No
32	Male	Present	0	1	No
46	Male	Present	0	1	No
46	Male	Present	0	1	No
46	Female	Present	0	1	No
36	Male	Present	0	1	No
47	Male	Present	0	1	No
47	Male	Present	0	1	No
50	Male	Present	0	1	No
40	Male	Present	0	1	No
40	Male	Present	0	1	No
60	Male	Present	0	0	No
27	Male	Present	0	1	No
40	Male	Present	0	1	No
46	Female	Present	1	1	No
41	Male	Present	0	1	No
35	Male	Present	1	1	No
37	Male	Present	0	1	No
50	Male	Present	0	1	No
51	Male	Present	0	0	No
54	Female	Present	1	1	No
45	Male	Present	0	1	No
49	Male	Present	0	0	No
32	Male	Present	0	1	No
43	Male	Present	0	1	No
40	Male	Present	0	0	No
54	Male	Present	1	1	Yes
46	Male	Present	0	1	No
22	Male	Present	0	1	No
60	Male	Present	0	0	No
32	Male	Present	0	1	No
60	Male	Present	1	1	Yes
32	Male	Present	0	1	No
32	Male	Present	0	1	No
60	Male	Present	1	1	No
39	Male	Present	1	1	No
55	Male	Present	0	1	No
42	Male	Present	0	1	No
49	Male	Present	0	1	No
23	Male	Present	0	1	No
42	Male	Absent	0	1	No
34	Male	Present	0	1	Yes
59	Male	Present	0	1	Yes
59	Male	Present	0	1	Yes
59	Male	Present	0	1	Yes
45	Male	Present	0	1	No
35	Male	Present	0	1	Yes
42	Male	Present	0	1	No
42	Male	Present	0	1	No
42	Male	Present	0	0	No
34	Male	Present	0	0	No
45	Male	Present	0	1	No
35	Male	Present	0	1	No
78	Male	Present	1	1	Yes
45	Male	Present	1	1	Yes
40	Male	Present	0	0	Yes
45	Female	Present	1	1	No
47	Male	Present	0	1	No
49	Female	Present	1	0	No
34	Male	Present	0	1	No
40	Male	Present	0	1	Yes
40	Male	Present	0	1	Yes
60	Female	Present	1	1	Yes
43	Male	Present	0	0	No
35	Male	Present	0	1	No
60	Male	Present	0	0	No
31	Female	Present	0	0	No
41	Male	Present	0	1	Yes
28	Male	Present	0	1	No
26	Female	Present	0	0	No
42	Male	Present	0	1	Yes
42	Male	Present	0	0	No
35	Male	Present	0	1	No
30	Male	Present	1	1	No
32	Male	Present	0	0	No
28	Male	Present	0	1	No
30	Male	Present	0	0	No
30	Male	Present	0	0	No
20	Female	Present	0	1	No
32	Female	Present	0	1	No
30	Male	Present	0	0	Yes
37	Male	Present	0	1	No
38	Male	Present	0	0	No
38	Male	Present	0	0	No
30	Male	Present	0	0	No
37	Male	Present	0	0	No
45	Male	Present	0	0	No
32	Male	Present	0	0	No
60	Male	Present	0	0	Yes
30	Female	Present	0	0	No
30	Female	Present	0	1	Yes
35	Female	Present	0	1	Yes
41	Male	Present	0	0	No
41	Male	Present	0	0	No
32	Male	Present	0	0	No
30	Male	Present	0	0	No
38	Female	Present	0	1	No
41	Female	Present	0	1	No
37	Male	Present	0	0	Yes
28	Female	Present	0	0	No
26	Female	Present	0	0	No
31	Male	Present	0	0	No
30	Female	Present	0	1	Yes
80	Male	Present	0	1	Yes
29	Male	Present	0	1	Yes
60	Female	Present	0	1	Yes
33	Female	Present	0	1	Yes
50	Male	Present	0	1	Yes
40	Male	Present	0	1	Yes
28	Male	Present	0	1	Yes
39	Male	Present	0	1	No
30	Male	Present	0	1	Yes
40	Male	Present	0	1	Yes
70	Male	Present	1	1	Yes
60	Male	Present	0	1	Yes
60	Male	Present	0	1	Yes
31	Female	Present	0	1	Yes
31	Female	Present	0	1	Yes
38	Male	Present	0	1	Yes
45	Male	Present	0	1	Yes
30	Male	Present	0	1	Yes
35	Male	Present	0	1	Yes
50	Female	Present	0	1	Yes
29	Male	Present	0	1	Yes
60	Male	Present	0	1	Yes
40	Male	Present	0	1	Yes
60	Male	Present	0	1	Yes
50	Male	Present	0	1	Yes
30	Female	Present	0	1	Yes
40	Male	Present	0	1	Yes
40	Male	Present	0	1	Yes
30	Male	Present	0	1	Yes
30	Male	Present	0	1	No
31	Male	Present	0	1	Yes
29	Male	Present	0	1	Yes
59	Male	Present	0	1	Yes
30	Male	Present	0	1	Yes
31	Male	Present	0	1	Yes
38	Male	Present	0	1	No
34	Male	Present	0	1	Yes
40	Male	Present	0	1	Yes
23	Female	Present	0	1	Yes
60	Female	Present	0	1	No
28	Female	Present	1	1	No
30	Male	Present	0	1	Yes
40	Male	Present	0	1	Yes
70	Male	Present	0	1	Yes
38	Male	Present	0	1	Yes
40	Male	Present	0	1	Yes
40	Male	Present	0	1	Yes
80	Male	Present	0	1	Yes
36	Male	Present	0	1	Yes
40	Male	Present	0	1	Yes
49	Male	Present	1	1	Yes
40	Male	Present	0	1	Yes
35	Male	Present	0	1	Yes
30	Male	Present	0	1	No
[truncated: 13,093 more rows]
